# Supplementary material for: On the interdependence of insertion forces, insertion speed, and lubrication: Aspects to consider when testing cochlear implant electrodes
Source: PLoS One. 2024 Jan 24;19(1):e0295121. doi: 10.1371/journal.pone.0295121 (PMC10807833; doi:10.1371/journal.pone.0295121)
Supplement: S1 Data — Data of CI electrode array insertion testing. (ZIP) [file pone.0295121.s004.zip]

Archive with 5 entries (4 files):
- Data/
- Data/Fig3.dat
- Data/Fig4.dat
- Data/Fig5.dat
- Data/Fig6.dat
