# Supplementary material for: On the interdependence of insertion forces, insertion speed, and lubrication: Aspects to consider when testing cochlear implant electrodes
Source: PLoS One. 2024 Jan 24;19(1):e0295121. doi: 10.1371/journal.pone.0295121 (PMC10807833; doi:10.1371/journal.pone.0295121)
Supplement: S1 Data — Data of CI electrode array insertion testing. (ZIP) [file pone.0295121.s004.zip › Data/Fig3.dat]

pos_mm	e1_i1_f_N	e1_i2_f_N	e1_i3_f_N	e1_i21_f_N	e2_i1_f_N	e2_i2_f_N	e2_i3_f_N	e2_i21_f_N	e3_i1_f_N	e3_i2_f_N	e3_i3_f_N	e3_i21_f_N
4.2025	-0.000306638293216631	-0.000138353411306042	7.14755905511828e-05	-5.64299065420508e-06	-0.000425278269617706	-0.000364072549019608	-0.000228592156862745	-0.000447036094674556	0.000184425157232705	0.000325982178217823	0.000218126530612245	-0.000250993975903616
4.213	-0.000289865864332604	9.96875243664802e-05	0.000161800393700793	3.71420560747681e-05	-0.000118095171026148	-0.000349043137254901	-0.000213562745098039	-0.000461947337278107	0.000168355974842767	0.000371308910891091	0.000342840816326535	-0.000113102409638551
4.2235	-0.000273093435448577	0.000337728460039002	0.000217650485436886	7.99271028037413e-05	0.000189087927565409	-0.000334013725490195	-0.000198533333333333	-0.000476858579881657	0.000152286792452829	0.00041663564356436	0.000437994831013915	2.47891566265136e-05
4.234	-0.000189723781676403	0.000552730985915482	0.000143436893203874	9.88560975609647e-05	0.00035847065637065	-0.000313224752475228	-0.000183503921568626	-0.000491769822485208	3.63615384615174e-05	0.000461962376237629	0.000407517693836975	0.000162680722891578
4.2445	-8.55424951266909e-05	0.000445195774647872	6.92233009708629e-05	-2.53512195122109e-05	0.000284889575289566	-0.000177244554455422	-0.000100082352941152	-0.000388899999999984	-0.000154455769230799	0.000487	0.000377040556660036	0.000300572289156643
4.255	1.86387914230218e-05	0.000337660563380261	-4.99029126214852e-06	-0.000149558536585387	0.000211308494208482	-4.12643564356163e-05	9.44764705882666e-05	-0.000266399999999978	-0.000345273076923115	0.000487	0.000346563419483096	0.000387509765624998
4.2655	0.000122820077972734	0.000230125352112651	-7.92038834951599e-05	-0.000273765853658562	0.000137727413127399	9.47158415841897e-05	0.000289035294117685	-0.000143899999999972	-0.000536090384615432	0.000487	0.000316086282306157	0.000372539062499997
4.276	0.000227001364522447	0.00012259014084504	-0.000103172277227703	-0.000397973170731738	6.41463320463149e-05	0.000230696039603996	0.000483594117647104	-2.13999999999661e-05	-0.000726907692307748	0.000487	0.000261538613861363	0.000357568359374996
4.2865	0.00018709526627217	3.10461988303902e-05	-1.25188118811637e-05	-0.000444882352941163	-2.26363281250285e-05	0.000312715841584132	0.000678152941176522	9.57495049505196e-05	-0.000688025196850335	0.000487	0.000170885148514824	0.000342597656249996
4.297	0.000126828994082818	-2.85152046783835e-05	7.81346534653752e-05	-0.000399999999999985	-0.000127021093750033	0.000222062376237593	0.000642869999999926	0.000171432673267354	-0.000507788976377889	0.000389970119521856	8.02316831682852e-05	0.000327626953124995
4.3075	6.65627218934668e-05	-8.80766081871573e-05	0.000168788118811914	-0.000355117647058807	-0.000231405859375038	0.000131408910891054	0.000398639999999916	0.000247115841584187	-0.000327552755905444	0.000237908366533803	-1.04217821782538e-05	0.000376165314401669
4.318	6.29644970411538e-06	-0.000147638011695931	0.000259441584158453	-0.000310235294117629	-0.000335790625000042	4.07554455445151e-05	0.000154409999999906	0.000322799009901021	-0.000147316535432998	8.58466135457503e-05	-0.000101075247524793	0.000500120689655224
4.3285	-5.03843137254829e-05	-0.000207199415204705	0.000230635897435829	-0.000265352941176451	-0.000440175390625047	-4.98980198020238e-05	-8.98200000001046e-05	0.000398482178217855	3.29196850394473e-05	-6.62151394423025e-05	-0.000120291633466121	0.00062407606490878
4.339	-3.53549019607765e-05	-0.000233305940594052	8.00737672583086e-05	-0.000128329999999907	-0.000445617647058787	-0.000108336363636372	-0.000334050000000115	0.000446474257425735	7.24e-05	-0.000218276892430355	-8.99629482071557e-05	0.000748031440162335
4.34950000000001	-2.03254901960701e-05	-0.000218127722772269	-7.04883629192121e-05	7.01200000001008e-05	-0.000370882352941137	-0.000123821212121221	-0.000368859959758536	0.000431296039603953	7.24e-05	-9.88235294116762e-05	-5.96342629481905e-05	0.00087198681541589
4.36000000000001	-5.2960784313637e-06	-0.000202949504950486	-0.000221050493096733	0.000268570000000109	-0.000296147058823488	-0.00013930606060607	-0.000338226156941633	0.00041611782178217	7.24e-05	6.58823529412707e-05	-2.93055776892254e-05	0.000775267258382545
4.37050000000001	9.73333333334271e-06	-0.000187771287128703	-0.000371612623274253	0.000467020000000117	-0.000221411764705838	-0.000154790909090919	-0.00030759235412473	0.000400939603960387	7.24e-05	0.000230588235294218	1.02310756973973e-06	0.000609586785009757
4.38100000000001	3.32450292398051e-05	-0.00017259306930692	-0.000370325252525203	0.000665470000000125	-0.000146676470588188	-0.000170275757575768	-0.000276958551307827	0.000385761386138604	7.24e-05	0.000395294117647164	4.34437007874312e-05	0.00044390631163697
4.39150000000001	9.28064327485789e-05	-0.000147669999999979	-0.000293113131313079	0.000620555823293112	-0.00010279504950493	-9.91059405939856e-05	-0.000245043564356383	0.000318171287128628	0.000216713725490305	0.000559999999999741	8.87094488189293e-05	0.000278225838264182
4.40200000000001	0.000152367836257353	-0.000117219999999978	-0.000215901010100955	0.000528628112449735	-7.24386138613644e-05	6.72574257433431e-06	-0.000169568316831629	0.000197161386138525	0.000381419607843252	0.00017668674698768	0.000133975196850427	0.000112545364891395
4.41250000000001	0.000211929239766126	-8.67699999999771e-05	-0.000138688888888831	0.000436700401606359	-4.20821782177986e-05	0.000112557425742654	-9.40930693068739e-05	7.61514851484228e-05	0.000546125490196199	-0.00020662650602438	0.000179240944881925	-1.23760000000943e-05
4.42300000000001	0.0002714906432749	-5.63199999999764e-05	-6.14767676767068e-05	0.000344772690762983	-1.17257425742328e-05	0.000218389108910974	-1.86178217821192e-05	-4.48584158416798e-05	0.000710831372549146	-0.000589939759036441	0.000224506692913423	-0.000134386000000097
4.43350000000001	0.000308227999999988	-2.58699999999757e-05	5.77069582505971e-05	0.000235282092555113	1.86306930693329e-05	0.000324220792079294	5.68574257426354e-05	-0.000165868316831782	0.000866583999999755	-0.000973253012048502	0.000269831683168356	-0.0002563960000001
4.44400000000001	0.000292897999999987	3.07047337278609e-05	0.000178989264413624	-4.10559356139136e-05	4.88029702970565e-05	0.000279009999999948	0.000146357809330747	-0.000110882248520594	0.000561243999999743	-0.00122241649899385	0.000315158415841624	-0.000378406000000103
4.45450000000001	0.000277567999999986	9.09710059172124e-05	0.00030027157057665	-0.00031739396378294	7.89514851485425e-05	0.000217899999999945	0.000285860851927102	2.47686390533757e-05	0.00025590399999973	-0.0010840362173037	0.000360485148514893	-0.00047692345924452
4.46500000000001	0.000262237999999986	0.000151237278106564	0.000421553876739676	-0.000593731991951967	0.000109100000000029	0.000156789999999943	0.000425363894523457	0.000160419526627345	-4.94360000002827e-05	-0.000945655935613553	0.000405811881188162	-0.000461893638170961
4.47550000000001	0.000246907999999985	0.000211503550295915	0.000508580670611352	-0.000870070020120993	0.000139248514851515	9.56799999999401e-05	0.000564866937119812	0.000296070414201315	-0.000354776000000295	-0.000807275653923406	0.000406482092555107	-0.000446863817097401
4.48600000000001	0.000142441176470406	0.000263860396039499	0.000418284812623183	-0.000911015686274129	0.00017631980198032	4.98049504950959e-05	0.000704369979716167	0.000431721301775285	-0.000519419801979954	-0.000668895372233259	0.000175989134808617	-0.000431833996023842
4.49650000000001	-3.70882352943065e-05	0.000158028712871177	0.000327988954635013	-0.000536927450979999	0.000297329702970425	9.53396039604438e-05	0.000660366074950466	0.000289099999999801	-0.000277607920791824	-0.000595127236580501	-5.45038229378719e-05	-0.000416804174950283
4.50700000000001	-0.000216617647059019	5.21970297028557e-05	0.000237693096646844	-0.000162839215685868	0.000418339603960529	0.000140874257425792	0.000449537672583594	0.000100099999999793	-3.57960396036934e-05	-0.000580097415506942	-0.000284996780684361	-0.000378204225352031
4.51750000000001	-0.000396147058823731	-5.36346534654661e-05	0.000147397238658675	0.000211249019608263	0.000539349504950634	0.00018640891089114	0.000238709270216722	-8.89000000002149e-05	0.000206015841584437	-0.000565067594433383	-0.00051548973843085	-0.000301302816901323
4.52800000000001	-0.000575676470588443	-0.000159466336633788	5.65574297187683e-05	0.000585337254902393	0.000660359405940739	0.000231943564356487	2.788086784985e-05	-0.000277900000000223	0.000447827722772567	-0.000550037773359823	-0.0006472	-0.000224401408450616
4.53850000000001	-0.000472587804877771	-0.000214392929292797	-3.53702811246082e-05	0.000716429317268949	0.000704299999999792	0.000267370422535229	-0.000182947534517022	-0.000381899999999795	0.000506593227091427	-0.000535007952286264	-0.0006472	-0.000147499999999908
4.54900000000001	-0.000239965853658249	-0.000106423232323097	-0.000127297991967985	0.000609110040160512	0.000536299999999788	0.000282581690140864	-0.000279479918864156	-0.000213899999999788	0.000339471713147198	-0.000441371999999847	-0.0006472	-7.05985915492003e-05
4.55950000000001	-7.34390243872806e-06	1.54646464660418e-06	-0.000219225702811361	0.000501790763052075	0.000368299999999784	0.000297792957746498	-0.000325909939148134	-4.58999999997807e-05	0.000172350199202969	-0.000319151999999842	-0.0006472	-4.35e-05
4.57000000000001	0.000225278048780793	0.000109516161616305	-0.000311153413654738	0.000394471485943638	0.00020029999999978	0.000313004225352133	-0.000372339959432111	0.000122100000000226	5.22868525874065e-06	-0.000196931999999837	-0.0006472	-4.35e-05
4.58050000000001	0.000457899999999879	0.000217485858586006	-0.000303787999999898	0.0002871522088352	3.22999999997765e-05	0.000328215492957767	-0.000418769979716089	0.000290100000000233	-0.000161892828685488	-7.47119999998316e-05	-0.000540427091633234	-4.35e-05
4.59100000000001	0.000368135294117522	0.000252788888888846	-0.000227557999999895	0.000179337373737227	-4.68399999987521e-06	0.000251895999999808	-0.000465199999999825	0.000321041176470417	-0.000238122088353457	4.75080000001735e-05	-0.000373096414342392	-4.35e-05
4.60150000000001	0.000278370588235166	0.000222031313131269	-0.000151327999999892	7.13676767675238e-05	8.68760000001286e-05	0.000114555999999803	-0.000343676095617351	0.000201217647058648	-0.000268905220883578	0.000198717131474325	-0.00020576573705155	-4.35e-05
4.61200000000002	0.00018860588235281	0.000191273737373692	-7.5097999999889e-05	-3.6602020202179e-05	0.000178436000000132	-2.2784000000203e-05	-0.000222152191234877	8.13941176468795e-05	-0.0002996883534137	0.000350778884462377	-3.84350597607077e-05	-0.000123793069307065
4.62250000000002	9.88411764704543e-05	0.000160516161616115	1.13200000011421e-06	-0.000144571717171882	0.000269996000000136	-0.000160124000000209	-0.000100628286852403	-3.84294117648893e-05	-0.000330471485943821	0.00050284063745043	0.000128895617530134	-0.000214446534653602
4.63300000000002	1.75889763779067e-05	0.000129758585858538	0.000101889108911055	-0.000236745703124646	0.00036155600000014	-0.000297464000000214	2.08956175300712e-05	-0.000158252941176658	-0.000361254618473943	0.000654902390438483	0.000205923732251618	-0.00030510000000014
4.64350000000002	-1.25881889764253e-05	0.000232262573099628	0.000207720792079376	-1.30054687496402e-05	0.000362703960395992	-0.000280944444444371	0.000105731726907557	-0.000184532653061175	-0.000250691999999808	0.000705319999999394	0.000267901419878396	-0.000395753465346677
4.65400000000002	-4.27653543307574e-05	0.000366122222222442	0.000313552475247698	0.000210734765625366	0.000332555445544506	-0.000234702020201945	5.97678714858686e-05	-0.000153246938775459	-0.000128471999999803	0.000323749999999379	0.000329879107505173	-0.00047714705882348
4.66450000000002	-7.29425196850894e-05	0.000499981871345255	0.00041938415841602	0.000434475000000372	0.000302406930693019	-0.000188459595959519	1.38040160641803e-05	-0.000121961224489744	-6.25199999979765e-06	-5.78200000006371e-05	0.000391856795131951	-0.000446264705882302
4.67500000000002	-0.000103119685039421	0.000633841520468068	0.000520274446679815	0.000658215234375378	0.000272258415841532	-0.000142217171717093	-3.21598393575079e-05	-9.06755102040288e-05	0.000115968000000207	-0.000439390000000653	0.000431546534653334	-0.000415382352941124
4.68550000000002	-0.000109856097560894	0.000767701169590882	0.000366682897384036	0.000801137525354545	0.000242109900990046	-9.23297029701653e-05	-7.81236947791961e-05	-5.93897959183136e-05	0.0002184	-0.000820960000000669	0.0003558633663365	-0.000384499999999947
4.69600000000002	-6.31182926828435e-05	0.000564108080807659	0.000213091348088257	0.000553439756591856	0.00014093101391631	-1.66465346533314e-05	-0.000131200000000108	-5.79e-05	0.0002184	-0.000934954274353442	0.000280180198019666	-0.000353617647058769
4.70650000000002	-1.63804878047928e-05	0.000332683838383409	5.9499798792478e-05	0.000305741987829168	3.46785288268425e-05	5.90366336635025e-05	-0.00019210000000011	-5.79e-05	0.0002184	-0.000692180914512478	0.000204497029702832	-0.00024808415841543
4.71700000000002	3.03573170732578e-05	0.000101259595959158	-9.40917505033009e-05	5.80442190664793e-05	-7.15739562626247e-05	0.000134719801980336	-0.000253000000000113	-5.79e-05	0.0002184	-0.000449407554671515	0.000128813861385998	-2.12425742570072e-05
4.72750000000002	7.70951219513085e-05	-0.000130164646465093	-0.000151419999999657	-0.000189653549696209	-0.000177826441352092	0.00021040297029717	-0.000313900000000115	-5.79e-05	0.0002184	-0.000206634194830551	2.6001999999712e-05	0.000205599009901415
4.73800000000002	1.89361445780756e-05	-0.00028749199999976	3.19100000003509e-05	-0.000231673641850751	-0.000258053386454035	0.000228906361828825	-0.000374800000000118	-6.14784313725775e-05	0.000213051485148485	3.6139165010412e-05	-0.000126668000000294	0.000432440594059838
4.74850000000002	-0.000103774698795422	-0.000165271999999757	0.000215240000000359	-4.74482897380695e-05	-0.000182127091633316	0.000122653876739358	-0.0003922	-7.65078431372839e-05	0.000197873267326702	0.00015338832997997	-0.000279338000000301	0.00065928217821826
4.75900000000002	-0.00022648554216892	-4.30519999997545e-05	0.000398570000000366	0.000136777062374612	-0.000106200796812596	1.64013916498906e-05	-0.0003922	-9.15372549019904e-05	0.00018269504950492	0.00019944466800814	-0.000432008000000307	0.000712819999999849
4.76950000000002	-0.000349196385542418	7.91680000002485e-05	0.000581900000000374	0.000321002414487293	-3.02745019918763e-05	-8.98510934395766e-05	-0.0003922	-0.000106566666666697	0.000167516831683137	0.000245501006036311	-0.000584678000000313	0.000636379999999846
4.78000000000002	-0.000471907228915916	0.000201388000000251	0.000636735496957275	0.000505227766599974	4.56517928288433e-05	-0.000196103578529044	-0.0003922	-0.000121596078431403	0.000152338613861355	0.000291557344064481	-0.000556141414141092	0.000559939999999843
4.79050000000002	-0.000339899999999646	0.000262037999999968	0.000574757809330497	0.000518455421686652	9.41e-05	-0.000206769999999841	-0.0003922	-9.58799196785239e-05	0.000137111155378454	0.000337613682092651	-0.000401929292928965	0.00048349999999984
4.80100000000002	-0.000171899999999639	0.000246707999999967	0.000512780121703719	0.000472491566264963	9.41e-05	-0.000130539999999838	-0.000197803621729925	-3.9522088351458e-06	0.000121842231075664	0.000355680000000032	-0.000247717171716838	0.000407059999999837
4.81150000000002	-3.89999999963225e-06	0.000231377999999967	0.000450802434076942	0.000426527710843273	9.41e-05	-5.43099999998351e-05	1.7055533199662e-05	8.79755020082323e-05	0.000106573306772875	0.000370800000000033	-9.35050505047115e-05	0.000492037223340308
4.82200000000002	0.000164100000000375	0.000216047999999966	0.000388824746450164	0.000380563855421584	9.41e-05	2.1920000000168e-05	0.000231914688129249	0.00017990321285161	9.13043824700857e-05	0.000385920000000033	6.07070707074153e-05	0.000614994969819187
4.83250000000002	0.000298987649402114	0.000200717999999965	0.000390652941176505	0.000334599999999691	9.41e-05	9.81500000001712e-05	0.000446773843058836	0.000271830923694988	7.60354581672964e-05	0.000401040000000034	0.000146112871287301	0.000737952716298066
4.84300000000002	0.000177254581673026	0.000185531999999965	0.000405682352941212	0.000199156213017437	0.000129020000000141	0.000128050503018144	0.000598784095427085	0.000295258953722298	1.93535353514241e-06	0.000414	0.000221796039604137	0.000860910462776945
4.85350000000002	5.55215139439387e-05	0.000170411999999965	0.000420711764705918	6.37124260351835e-05	0.000190130000000144	0.000143473038229412	0.000447024652087119	0.00027983641851103	-9.05494949497094e-05	0.000414	0.000297479207920972	0.000965187999999711
4.86400000000002	-6.6211553785149e-05	0.000155291999999964	0.000435741176470624	-7.17313609470702e-05	0.000251240000000146	0.000158895573440681	0.000295265208747153	0.000264413883299762	-0.000183034343434561	0.000414	0.000373162376237807	0.000842967999999706
4.87450000000003	-0.000187944621514237	0.000140171999999963	0.000450770588235331	-0.000207175147929324	0.000312350000000149	0.000174318108651949	0.000143505765407187	0.000248991348088493	-0.000275519191919413	0.000414	0.000437582520324973	0.000720747999999701
4.88500000000003	-0.000223773267326401	0.000125051999999963	0.000361513883299571	-0.000306199999999809	0.000373460000000151	0.000186673493975676	-8.25367793277859e-06	0.000233568812877225	-0.000364312871287165	0.000414	0.00034432032520302	0.000598527999999696
4.89550000000003	-8.77930693065924e-05	9.55759999999233e-05	0.000269189939637597	-0.000229199999999806	0.0003851	9.47457831323e-05	-0.000125400000000152	0.000218501590457218	-0.000379283168316869	0.000381735999999773	0.000251058130081067	0.000476307999999691
4.90600000000003	4.8187128713216e-05	6.4915999999922e-05	0.000176865995975623	-0.000152199999999803	0.0003851	2.81807228892357e-06	-0.000186300000000155	0.000203471769383659	-0.000394253465346572	0.000290175999999769	0.000157795934959114	0.000440006930693457
4.91650000000003	0.000184167326733024	3.42559999999207e-05	8.45420523136483e-05	-7.51999999998006e-05	0.0003851	-8.91096385544529e-05	-0.000247200000000157	0.0001884419483101	-0.000409223762376276	0.000198615999999765	6.45337398371604e-05	0.000591165346535045
4.92700000000003	0.000320147524752833	3.59599999991947e-06	1.78500000000395e-05	1.80000000020213e-06	0.0003851	-0.000181037349397829	-0.00030810000000016	0.000173412127236541	-0.00042419405940598	0.000107055999999762	-3.40032128516825e-05	0.000742323762376634
4.93750000000003	0.000305721782177815	-7.18651911444254e-06	3.31800000000401e-05	-3.32000000004462e-05	0.0003851	-0.000212185148514533	-0.000369000000000162	0.000174044000000329	-0.000406549999999675	1.54959999997578e-05	-0.000141111646586628	0.000893482178218223
4.94800000000003	0.000154563366336226	8.4926156941898e-05	4.85100000000407e-05	-0.000201200000000453	0.0003851	-9.13831683165077e-05	-0.000334598373983488	0.000296054000000331	-0.00028453999999967	1.44484848486504e-05	-0.000248220080321573	0.00104464059405981
4.95850000000003	3.40495049463773e-06	0.000177038832998239	6.38400000000414e-05	-0.00036920000000046	0.0003851	2.94188118815178e-05	-0.00024154959349568	0.000418064000000334	-0.000162529999999665	7.61757575759254e-05	-0.000355328514056518	0.000986623732250806
4.96900000000003	-0.000147753465346951	0.000269151509054579	7.9170000000042e-05	-0.000537200000000467	0.0003851	0.000150220792079543	-0.000148500813007871	0.000540074000000337	-4.05199999996602e-05	0.0001379030303032	-0.000462436947791463	0.000723378296145318
4.97950000000003	-0.00029891188118854	0.00036126418511092	7.29283464566095e-05	-0.000705200000000474	0.0003851	0.000271022772277569	-5.54520325200626e-05	0.00066208400000034	8.14900000003448e-05	0.000199630303030475	-0.000434462745097744	0.000460132860039829
4.99000000000003	-0.000298710337971996	0.0004139	4.29578740156633e-05	-0.000492555069581418	0.0003851	0.000392851307847434	3.7596747967746e-05	0.000628175999999097	0.0001454	0.00026135757575775	-0.000329874509803623	0.000196887423934341
5.00050000000003	-0.000237964811133027	0.0004139	1.29874015747171e-05	-0.000113052087474048	0.0003851	0.000515809054326311	2.94345381525659e-05	0.000307715999999084	0.0001454	-0.000303892430280754	-0.000225286274509501	-6.63580121711477e-05
5.01100000000003	-0.000177219284294059	0.0004139	-1.6983070866229e-05	0.000266450894633322	0.0003851	0.000638766800805187	1.40429718875051e-05	-1.27440000009294e-05	0.0001454	-0.00095773705179472	-0.00012069803921538	-4.34033530569342e-05
5.02150000000003	-0.00011647375745509	0.0004139	-4.69535433071752e-05	0.000645953876740692	0.0003851	0.000761724547284064	-1.34859437755561e-06	-0.000333204000000943	0.0001454	-0.00161158167330869	-1.61098039212586e-05	4.6892504931235e-05
5.03200000000003	-5.57282306161218e-05	0.0004139	-1.84121212119363e-05	0.00102545685884806	0.0003851	0.000884682293762941	-1.67401606426163e-05	-0.000653664000000956	0.0001454	-0.00226542629482265	6.70989898992215e-05	0.000137188362919404
5.04250000000003	6.50612244916774e-06	0.0004139	4.33151515153386e-05	0.000783672434606712	0.000393739053254483	0.000859287951806997	-3.486406250009e-05	-0.000658791999999354	0.000179174647887464	-0.0027723212851379	0.000144311111111346	0.000227484220907573
5.05300000000003	6.88632653063136e-05	0.0004139	0.000105042424242614	0.000476489336015154	0.00040885739644975	0.000782540963855186	-6.46003906250913e-05	-0.000445221999999345	0.000225230985915635	-0.00188319477911376	0.00022152323232347	0.000317780078895742
5.06350000000003	0.000131220408163459	0.0004139	0.000166769696969889	0.000169306237423596	0.000423975739645017	0.000705793975903375	-9.43367187500926e-05	-0.000231651999999336	0.000271287323943806	-0.000994068273089619	0.000298735353535593	0.000424354000000335
5.07400000000003	0.000193577551020605	0.0004139	0.000228496969697163	-0.000137876861167961	0.000439094082840285	0.000629046987951564	-0.000124073046875094	-1.80819999993275e-05	0.000317343661971977	-0.000104941767065479	0.000364720318724813	0.000531244000000339
5.08450000000003	0.000224494117646867	0.0004139	0.000289460000000194	-0.000369089108910462	0.000454212426035552	0.00055229999999971	-0.000153809375000095	0.000195488000000681	0.00036339999999957	0.000784184738958663	0.000273525099601304	0.000638134000000344
5.09500000000003	0.000164582352940982	0.000281181947261162	0.000350360000000196	-0.000233108910890654	0.000412245454545253	0.000462004142011541	-0.00019832048192796	0.000282734000000197	0.000229540350876759	0.00122465593561244	0.000182329880477795	0.000745024000000348
5.10550000000003	0.000104670588235098	0.000126344219066432	0.000411260000000199	-9.71287128708452e-05	0.000350518181817978	0.000371708284023371	-0.000275067469879769	0.0003438440000002	9.56807017539474e-05	0.000840571428570175	9.1134661354286e-05	0.000811734939758784
5.11600000000003	4.47588235292135e-05	-2.84935091282985e-05	0.000472160000000201	3.88514851489632e-05	0.000288790909090704	0.000281412426035202	-0.000351814457831579	0.000404954000000203	-3.81789473688638e-05	0.000456486921527911	-6.05577692229826e-08	0.000735198795180468
5.12650000000003	-1.5152941176671e-05	-0.000183331237323029	0.000498580478087141	0.000174831683168772	0.000227063636363429	0.000191116568047033	-0.000428561445783389	0.000466064000000205	-0.000172038596491675	7.24024144856474e-05	-7.83325301206342e-05	0.000658662650602153
5.13700000000004	-2.61571428569321e-05	-0.000317933333333433	0.000346518725099088	0.00021139393939347	0.000168400198807312	0.000108420481927554	-0.000505308433735198	0.000515046534653055	-0.000283473469387545	-0.000311682092556617	-0.000124296385542323	0.000582126506023837
5.14750000000004	3.62000000002126e-05	-0.000347786274509905	0.000194456972111035	7.26666666661923e-05	0.000213907157057811	6.24566265058661e-05	-0.000476751307846717	0.000394244554455032	-0.000221116326530399	-0.000374647058823075	-0.000170260240964012	0.000505590361445521
5.15800000000004	9.85571428573573e-05	-0.000377639215686378	4.23952191229824e-05	-6.60606060610854e-05	0.000259414115308309	1.64927710841778e-05	-0.000369216096579108	0.000273442574257008	-0.000158759183673253	-0.000239999999999541	-0.000216224096385701	0.000422073705178968
5.16850000000004	0.000160914285714502	-0.00040749215686285	-0.00010966653386507	-0.000204787878788363	0.000304921073558808	-2.94710843375104e-05	-0.0002616808853115	0.000152640594058985	-9.64020408161072e-05	-0.000105352941176007	-0.00026218795180739	0.000330878486055459
5.17900000000004	0.000223271428571647	-0.000437345098039322	-0.000157239999999571	-0.000343515151515641	0.000350428031809307	-7.54349397591986e-05	-0.000154145674043891	3.18386138609616e-05	-3.40448979589613e-05	2.92941176475276e-05	-0.000250596449703929	0.00023968326693195
5.18950000000004	0.000106147011951545	-0.000365043999998901	-3.50199999995657e-05	-0.000332865863453488	0.000381449999999945	-4.24847082490045e-05	-4.66104627762827e-05	-6.57840000001088e-05	5.47964143430679e-05	0.000163941176471062	-0.000190537278106295	0.000148488047808441
5.20000000000004	-7.62434262954765e-05	-5.97039999988937e-05	8.72000000004394e-05	-0.000240938152610111	0.000366119999999945	9.56843058355063e-05	-3.57751004005199e-06	-9.644400000011e-05	0.000176320318725542	0.000359534136546949	-0.00013047810650866	5.72928286849318e-05
5.21050000000004	-0.000258633864542498	0.000245636000001114	0.000209420000000444	-0.000149010441766735	0.000350789999999944	0.000233853319920017	2.6994779116576e-05	-0.000127104000000111	0.000297844223108016	0.000574172690763828	-7.04189349110258e-05	4.00120000000548e-05
5.22100000000004	-0.000441024302789519	0.000550976000001121	0.000331640000000449	-5.70827309233581e-05	0.000335459999999944	0.000372022334004528	5.75670682732041e-05	-0.000157764000000113	0.00041936812749049	0.000788811244980706	-1.03597633133914e-05	5.51320000000554e-05
5.23150000000004	-0.00062341474103654	0.000856316000001128	0.000330689959839072	3.48449799200184e-05	0.000320129999999944	0.000510191348089039	8.81393574298321e-05	-0.000188424000000114	0.000540892031872965	0.00100344979919758	2.84831683169431e-05	7.0252000000056e-05
5.24200000000004	-0.000545420079522518	0.000820771227362982	0.000253942971887263	5.72785009862501e-05	0.000304899999999944	0.000520661829025676	0.000107166336633323	-0.000150963999999599	0.000469539999999368	0.00120963999999914	5.88396039605089e-05	8.53720000000566e-05
5.25250000000004	-0.000454406163021521	0.000498165593560151	0.000177195983935453	7.23968441815169e-05	0.000289779999999943	0.000475154870775177	1.6512871286784e-05	-4.40739999995943e-05	0.000301749999999364	0.000980739999999129	8.91960396040747e-05	0.000100492000000057
5.26300000000004	-0.000363392246520523	0.000175559959757319	0.000100448995983643	8.75151873767837e-05	0.000274659999999943	0.000429647912524679	-7.41405940597549e-05	6.28160000004101e-05	0.00013395999999936	0.00075183999999912	0.00011955247524764	0.000348700000001013
5.27350000000004	-0.000272378330019526	-0.000147045674045513	2.37020080318336e-05	0.000102633530572051	0.000259539999999942	0.00038414095427418	-0.000164794059406294	0.000169706000000414	-3.38300000006437e-05	0.00052293999999911	0.000149908910891206	0.000613557142858163
5.28400000000004	-0.00018620599999976	-0.000469651307848344	-1.22158415842756e-05	0.000110752610441469	0.000244419999999941	0.000338633996023681	-0.000255447524752833	0.000276596000000419	-0.000201620000000648	0.000294039999999101	0.0001528	0.000878414285715314
5.29450000000004	-0.000125095999999758	-0.000444569999999577	-4.23643564357622e-05	3.40056224896598e-05	0.000229301183431893	0.000154749999999226	-0.000315837450199142	0.000316524796748029	-0.000107209999999524	0.000171088000000727	0.0001528	0.00114327142857247
5.30500000000004	-6.39859999997566e-05	-0.000337679999999573	-7.25128712872487e-05	-4.27413654621499e-05	0.000214182840236627	-4.37000000007823e-05	-0.000300568525896353	0.000332104065040713	1.4800000000481e-05	0.000354208000000734	0.0001528	0.00125366470588111
5.31550000000004	-2.87599999975515e-06	-0.000230789999999569	-0.000102661386138735	-0.00011948835341396	0.00019906449704136	-0.000242150000000791	-0.000285299601593564	0.000347683333333396	0.000136810000000486	0.000537328000000742	0.0001528	0.000939282352939918
5.32600000000004	5.82340000002463e-05	-0.000123899999999564	-0.000124634343433967	-0.000196235341365769	0.000183946153846093	-0.000440600000000799	-0.000270030677290774	0.00036326260162608	0.000258820000000491	0.00072044800000075	0.00014983853955369	0.000624899999998725
5.33650000000004	0.000107153521126885	-1.99112449797304e-05	-3.21494949491149e-05	-0.000206659999999505	0.000168827810650826	-0.000591158167330121	-0.000254761752987985	0.000374459999999685	0.00034397425742519	0.000903568000000757	0.00013429087221089	0.000310517647057532
5.34700000000004	0.000137787323943788	2.60526104419578e-05	6.03353535357369e-05	-8.44399999995001e-05	7.10817444214604e-05	-0.000454365338644855	-0.000239383838383774	0.000298019999999682	0.000207994059405381	0.00100359200000006	0.00011874320486809	-3.86470588366059e-06
5.35750000000004	0.000168421126760691	7.2016465863646e-05	0.000152820202020589	3.77800000005049e-05	-3.73259634892949e-05	-0.000317572509959589	-0.000223898989898925	0.000221579999999679	7.20138613855729e-05	0.00101892200000006	0.00010319553752529	-0.000195716867469943
5.36800000000004	0.000199054929577593	0.000117980321285334	0.000245305050505441	0.00016000000000051	-0.00014573367140005	-0.000180779681274323	-0.000208414141414076	0.000145139999999676	-6.39663366342355e-05	0.00103425200000006	8.76478701824902e-05	-0.00021089759036151
5.37850000000004	0.000229688732394496	0.000163944176707022	0.000326648207171574	0.000282220000000515	-0.000254141379310806	-4.39868525890573e-05	-0.000192929292929227	6.86999999996725e-05	-0.000199946534654044	0.00104958200000006	4.9835643564099e-05	-0.000226078313253077
5.38900000000004	0.000259999009901119	0.000172433333333004	0.000387514741036117	0.000352105030181217	-0.000339020315581789	5.45080808082144e-05	-0.000177444444444378	4.04253012052176e-05	-0.00030079076305234	0.00106491200000007	-1.06693069309523e-05	-0.000241259036144644
5.39950000000005	0.000290147524752606	9.5433333333001e-05	0.000448381274900661	0.00038273883299812	-0.000323901972386522	8.54777777779125e-05	-0.000150368316831553	0.000132563855422088	-0.000331363052208968	0.000978830985914964	-7.11742574260035e-05	-0.00025643975903621
5.41000000000005	0.000320296039604093	1.84333333329982e-05	0.000509247808765205	0.000413372635815023	-0.000308783629191255	0.000116447474747611	-0.000120219801980067	0.000224702409638958	-0.000361935341365595	0.000855873239436085	-0.000131679207921055	-0.000200091549295373
5.42050000000005	0.000350444554455579	-5.85666666670045e-05	0.000570114342629749	0.000444006438631926	-0.000293665285995989	0.000147417171717309	-9.00712871285807e-05	0.000316840963855829	-0.000392507630522223	0.000732915492957206	-0.000192184158416106	-0.000107978873239032
5.43100000000005	0.000380593069307066	-0.000135566666667007	0.000508078787878106	0.000474640241448828	-0.000278546942800722	0.000178386868687007	-5.99227722770947e-05	0.000408979518072699	-0.00042307991967885	0.000609957746478328	-7.51199999991248e-05	-1.58661971826919e-05
5.44150000000005	0.000358536363636225	-0.000140335643564154	0.00035386666666598	0.000337555555554798	-0.000223842857142299	0.000267533663366879	-2.97742574256087e-05	0.000369042574256748	-0.000390316297786378	0.000486999999999521	0.000123330000000883	7.62464788736486e-05
5.45200000000005	0.000327778787878648	-9.50089108908846e-05	0.000199654545453853	0.000168070707069943	-9.93428571422953e-05	0.000388335643564903	7.71427991891274e-05	0.00021788415841516	-0.000313626156941304	0.000380109999999518	0.000321780000000892	0.000168359154929989
5.46250000000005	0.000297021212121071	-4.96821782176151e-05	4.54424242417261e-05	-1.41414141491145e-06	2.51571428577085e-05	0.000509137623762926	0.000185550507099883	6.6725742573571e-05	-0.00023693601609623	0.000273219999999516	0.0005202300000009	0.000117234939758759
5.47300000000005	0.000266263636363494	-4.35544554434567e-06	-0.000108769696970401	-0.000170898989899766	0.000149657142857712	0.000629939603960949	0.000293958215010638	-8.44326732680176e-05	-0.000160245875251156	0.000166329999999513	0.000718680000000908	5.58795180720088e-05
5.48350000000005	0.000233359999999787	4.09712871289238e-05	2.6790361446628e-05	-0.000311934653465068	0.000274157142857716	0.000750741584158972	0.000402365922921393	-0.000235591089109606	-8.35557344060823e-05	5.94399999995107e-05	0.000649215999999577	-5.47590361474123e-06
5.49400000000005	0.000187579999999786	5.09e-05	0.000210645783133381	-0.000251637623762096	0.00018679291338499	0.000499011111109608	0.000466719999999786	-0.000219660563379926	-9.85443339961656e-05	-1.11650099401481e-05	0.000557655999999573	-6.68313253014913e-05
5.50450000000005	0.000141799999999785	5.09e-05	0.000394501204820134	-0.000191340594059124	6.55669291254124e-06	0.000175314141412627	0.000420939999999785	-0.000142970422534852	-0.000128812723658195	3.43419483103514e-05	0.00046609599999957	-0.000113579999999928
5.51500000000005	9.60199999997836e-05	5.09e-05	0.000578356626506887	-0.000131043564356152	-0.000173679527559907	-0.000148382828284354	0.000375159999999783	-6.6280281689778e-05	-0.000159081113320224	7.9848906560851e-05	0.000374535999999566	-9.82499999999274e-05
5.52550000000005	5.02399999997826e-05	5.09e-05	0.000720355378485194	-7.07465346531797e-05	-0.000353915748032356	-0.000472079797981336	0.000329379999999781	1.04098591552959e-05	-0.000189349502982253	0.000125355864811351	0.000272932796779949	-8.2919999999927e-05
5.53600000000005	-3.06301204825874e-05	3.78980119277784e-05	0.000537964940238173	-2.93999999999997e-05	-0.000534151968504805	-0.000738627710842714	0.000283599999999779	8.71000000003664e-05	-0.000211371428570977	0.00017086282306185	0.000119341247484168	-6.75899999999267e-05
5.54650000000005	-0.000168521686747654	-9.86228628237178e-05	0.000355574501991151	-2.93999999999997e-05	-0.000350559999998814	-0.000600736144577649	0.000205472032192636	0.000163084095427805	-0.000117942857142403	0.000154768611669571	-3.42503018116139e-05	-5.22599999999263e-05
5.55700000000005	-0.000306413253012722	-0.000235143737575214	0.00017318406374413	-2.93999999999997e-05	-0.000106329999998804	-0.000462844578312584	9.79368209250273e-05	0.000239068190855243	-2.45142857138283e-05	6.26559356132307e-05	-0.000187841851107395	-4.35e-05
5.56750000000005	-0.000444304819277789	-0.00037166461232671	-9.20637450289094e-06	-2.93999999999997e-05	0.000137900000001206	-0.00032495301204752	-9.5983903425813e-06	0.000315052286282681	6.8914285714746e-05	-2.94567404431099e-05	-0.000341433400403177	-4.35e-05
5.57800000000005	-0.000582196385542856	-0.000508185487078206	-7.93959595951925e-05	-2.93999999999997e-05	0.000382130000001217	-0.000187061445782455	-0.00011713360161019	0.000391036381710119	0.00016234285714332	-0.00012156941649945	-0.0004292	-4.35e-05
5.58850000000005	-0.000584129585798439	-0.000561243999999319	7.48161616169343e-05	-2.10653543306333e-05	0.00061793673469466	-9.5917821782103e-05	-0.000224668812877798	0.0004064864541822	0.000230179497098793	-0.000213682092555791	-0.0004292	-4.35e-05
5.59900000000005	-0.000508952071005536	-0.000423903999999313	0.000229028282829061	-5.97677165346728e-06	0.000773722448980379	-8.07396039603202e-05	-0.00027136666666682	0.000193558167329604	0.00025962823984541	-0.000119518072288309	-0.0004292	-4.35e-05
5.60950000000005	-0.000433774556212634	-0.000286563999999308	0.000383240404041188	9.11181102369875e-06	0.000929508163266098	-6.55613861385373e-05	-0.000301938955823448	-1.93701195229929e-05	0.000289076982592026	4.91566265068803e-05	-0.0004292	-6.3237574552839e-05
5.62000000000005	-0.000358597041419732	-0.000149223999999302	0.000537452525253314	2.42003937008648e-05	0.00108529387755182	-5.03831683167544e-05	-0.000332511244980076	-0.00023229840637559	0.000318525725338643	0.000217831325302069	-0.0004292	-9.37147117297785e-05
5.63050000000005	-0.000283419526626829	-1.18839999992963e-05	0.000530685148514306	3.92889763780308e-05	0.00124107959183754	-3.52049504949715e-05	-0.000363083534136704	-0.000445226693228186	0.000347974468085259	0.000386506024097259	-0.000380618326692832	-0.000124191848906718
5.64100000000005	-0.000119362626261661	5.09e-05	0.000424853465345987	8.76909090912296e-05	0.00150502079208132	5.1056097561699e-05	-0.000389311553784544	-0.000507204259634167	0.000318727868851968	0.000555180722892448	-0.000304482868525499	-0.000154668986083658
5.65150000000005	6.56070707080424e-05	5.09e-05	0.000319021782177667	0.000149418181818504	0.00191316930693283	0.000190629268293412	-0.000328654183266614	-0.000367914198782234	0.000224916393442128	0.000530510891088949	-0.000228347410358165	-0.000185146123260597
5.66200000000005	0.000250576767677746	5.09e-05	0.000213190099009347	0.000211145454545779	0.00232131782178433	0.000330202439025125	-0.000267996812748684	-0.000228624137930301	0.000131104918032289	0.000500154455445384	-0.000152211952190832	-0.00029471126760628
5.67250000000006	0.00043554646464745	5.09e-05	0.000107358415841027	0.000272872727273054	0.00272946633663584	0.000469775609756837	-0.000207339442230753	-8.93340770783676e-05	3.72934426224488e-05	0.000469798019801819	-7.6076494023499e-05	-0.000417457746479523
5.68300000000006	0.000587015308150199	5.09e-05	5.03610337969754e-05	0.000334599999999837	0.00313761485148734	0.00060934878048855	-0.000146682071712823	4.99559837735656e-05	-5.65180327873908e-05	0.000439441584158254	-0.000104597590361692	-0.000540204225352766
5.69350000000006	0.000420226043736674	5.09e-05	4.85407554647664e-06	0.000304062151394259	0.00284620865190757	0.000464713861385165	-0.000106232000000081	0.000143156000000413	-7.25999999999999e-05	0.000396623742454152	-0.00015056144578338	-0.000662950704226009
5.70400000000006	0.000253436779323149	5.09e-05	-4.06528827040221e-05	0.00027352430278868	0.00212430724345685	0.00028340693069209	-0.000121352000000082	0.000219596000000416	-7.25999999999999e-05	0.000289299798792177	-0.000196525301205068	-0.000738682178216439
5.71450000000006	8.66475149096238e-05	5.09e-05	-8.61598409545208e-05	0.000242986454183101	0.00140240583500612	0.000102099999999015	-0.000136472000000083	0.000296036000000419	-7.25999999999999e-05	0.000181975855130202	-0.000242489156626757	-0.000481692079206526
5.72500000000006	-8.01417495039014e-05	5.09e-05	-0.000128183999999251	0.000212448605577523	0.000680504426555397	-7.92069306940593e-05	-0.000151592000000083	0.000372476000000422	-7.25999999999999e-05	7.46519114682274e-05	-0.00030075331992036	-0.000224701980196613
5.73550000000006	-0.000172490243902009	5.09e-05	9.15600000075473e-06	0.000178571999999749	-4.13969818953271e-05	-0.000238555999999413	-0.000166712000000084	0.000448916000000425	-7.2307999999915e-05	-3.26720321937474e-05	-0.000454344869216141	3.22881188133e-05
5.74600000000006	-9.5020731706884e-05	5.09e-05	0.00014649600000076	0.000132791999999747	-5.81679611646366e-05	-0.000131665999999409	-0.00023613975903683	0.000392555621301439	-5.69779999999144e-05	-8.09499999998318e-05	-0.000607936418511923	0.000289278217823213
5.75650000000006	-1.7551219511759e-05	5.09e-05	0.000283836000000766	8.70119999997449e-05	1.60456310683761e-05	-2.47759999994043e-05	-0.000358850602410328	0.000332289349112088	-4.16479999999138e-05	-5.049999999983e-05	-0.000761527967807705	0.000446216867469535
5.76700000000006	5.9918292683366e-05	5.09e-05	0.000421176000000772	4.1231999999743e-05	9.02592233013888e-05	8.21140000006002e-05	-0.000481561445783826	0.000272023076922738	-2.63179999999131e-05	-2.00499999998282e-05	-0.000915119517103486	0.000384861445782786
5.77750000000006	0.000137387804878491	5.09e-05	0.000515369999999828	-4.54800000025892e-06	0.000164472815534401	0.000189004000000605	-0.000604272289157324	0.000211756804733387	-1.09879999999125e-05	1.04000000001736e-05	-0.000939735353534297	0.000323506024096037
5.78800000000006	0.000213292156863176	4.63640776698178e-05	0.000484919999999826	-5.78081632656605e-05	0.000238686407767414	0.000238275999999565	-0.000726983132530822	0.000164450000000173	3.14633663373275e-05	4.08500000001754e-05	-0.000754765656564594	0.000262150602409288
5.79850000000006	0.000288233333333767	3.14805825241861e-05	0.000454469999999825	-0.000119951020408521	0.000285645638945501	0.000161835999999561	-0.000663450996015237	0.000194900000000174	0.000152265346535351	4.07799999999111e-05	-0.00056979595959489	0.000200795180722539
5.80900000000006	0.000363174509804357	1.65970873785545e-05	0.000424019999999824	-0.000182093877551381	0.000332075659229478	8.53959999995581e-05	-0.000541717928286149	0.000225350000000175	0.000273067326733374	2.54499999999108e-05	-0.000384826262625187	0.000209420000000353
5.81950000000006	0.000438115686274948	1.71359223292279e-06	0.000393569999999823	-0.000244236734694241	0.000378505679513456	8.955999999555e-06	-0.000419984860557061	0.000255800000000177	0.000393869306931398	1.01199999999104e-05	-0.000199856565655483	0.000270530000000355
5.83000000000006	0.000513056862745539	-1.31699029127089e-05	0.000295331474102604	-0.000306379591837101	0.000424935699797434	-6.74840000004482e-05	-0.000298251792827973	0.000286250000000178	0.000514671287129421	-5.21000000008996e-06	-0.000108278431372285	0.000331640000000358
5.84050000000006	0.000437406024095659	-9.71212121193791e-06	0.000128000796811762	-0.000211910891088302	0.000444887878787605	-0.000152276000000541	-0.000176518725098886	0.000223659999998743	0.000499431999998921	-2.05400000000903e-05	-6.33960784311067e-05	0.000392750000000361
5.85100000000006	0.000314695180722162	2.12575757577602e-05	-3.932988047908e-05	-7.59306930684958e-05	0.000398645454545179	-0.000243836000000544	-0.000277402755906135	9.87999999873393e-06	0.000316311999998913	1.91729622269099e-05	-1.85137254899286e-05	0.000453860000000363
5.86150000000006	0.000191984337348664	5.22272727274583e-05	-0.000206660557769922	6.00495049513101e-05	0.000352403030302753	-0.000335396000000548	-0.000382609448819525	-0.000203900000001275	0.000133191999998906	6.46799204774086e-05	2.63686274512494e-05	0.000440778884461969
5.87200000000006	6.92734939751657e-05	8.31969696971563e-05	-0.000373991235060764	0.000196029702971116	0.000306160606060327	-0.000426956000000552	-0.000487816141732916	-0.000417680000001284	-4.99280000011021e-05	0.000110186878727907	7.12509803924274e-05	0.00041024103585639
5.88250000000006	-4.99406374498311e-05	0.000114166666666854	-0.000410806024096293	0.000332009900990922	0.000259918181817901	-0.000518516000000556	-0.000593022834646306	-0.000631460000001293	-0.00023304800000111	0.000155693836978406	4.16734693820951e-06	0.000379703187250811
5.89300000000006	1.09258964147138e-05	2.90106639830587e-05	-0.000395414457831232	0.000154761999998884	0.000248740000000092	-0.00046532399999944	-0.000652781673305475	-0.00057868093306156	-0.00024784081632615	0.000192484848484662	-8.92612244903647e-05	0.000349165338645233
5.90350000000006	7.17924302792587e-05	-0.000109369617707088	-0.000380022891566171	-2.85680000011241e-05	0.000263860000000093	-0.000373763999999437	-0.000439853386452879	-0.000361865517240049	-0.000185483673469004	0.000161727272727085	-0.000182689795918939	0.000320813253012329
5.91400000000006	0.000132658964143804	-0.000247749899397236	-0.00036463132530111	-0.000211898000001132	0.000278980000000094	-0.000282203999999433	-0.000226925099600282	-0.000145050101418539	-0.000123126530611858	0.000130969696969508	-0.000276118367347513	0.000366777108434018
5.92450000000006	0.000193525498008349	-0.000386130181087383	-0.000349239759036049	-0.000395228000001139	0.000294100000000094	-0.000190643999999429	-1.39968127476851e-05	7.1765314402972e-05	-6.07693877547121e-05	0.000100212121211931	-0.00034755643564319	0.000412740963855707
5.93500000000007	0.000199899999998943	-0.00052451046277753	-0.000229355331991181	-0.000515217821781516	0.000309220000000095	-9.90839999994253e-05	0.000198931474104912	0.000288580730224483	1.85200000048027e-06	6.94545454543541e-05	-0.000287051485148138	0.000458704819277396
5.94550000000007	3.18999999989388e-05	-0.00047347623762338	-0.000106397585512304	-0.000409386138613196	0.000348815976331647	-7.52399999942311e-06	0.000289939959431272	0.000346973267327018	7.80820000004821e-05	0.000178756972113552	-0.000226546534653086	0.000504668674699085
5.95600000000007	-0.000136100000001065	-0.000412971287128329	1.65601609665724e-05	-0.000303554455444876	0.000394171005917447	8.40360000005791e-05	0.000165984584177717	0.000392300000000287	0.000154312000000484	0.000498149402392447	-0.000166041584158033	0.0005375
5.96650000000007	-0.000304100000001069	-0.000352466336633278	0.000139517907445449	-0.000197722772276556	0.000439526035503246	0.000175596000000581	4.20292089241618e-05	0.000437626732673555	0.000230542000000486	0.000817541832671342	-0.000105536633662981	0.0005375
5.97700000000007	-0.000472100000001073	-0.000291961386138226	0.000240450000000194	-9.18910891082363e-05	0.000484881065089046	0.000267156000000583	-8.19261663293935e-05	0.000482953465346824	0.000306772000000487	0.00113693426295024	-9.55379721675817e-05	0.0005375
5.98750000000007	-0.000458299999998627	-0.000251033734940251	0.000270900000000196	-1.04626262623299e-05	0.000530236094674846	0.000346681338742691	-0.000205881541582949	0.000493845562128535	0.000332761328124235	0.00145632669322913	-0.000186551888668579	0.0005375
5.99800000000007	-0.000244519999998619	-0.000327569879518567	0.000301350000000197	3.57797979800961e-05	0.00039562811244891	0.000393111359026668	-0.000216801593625203	0.000237869230767579	0.000213610937499229	0.00140714658634361	-0.000277565805169577	0.0005375
6.00850000000007	-3.07399999986097e-05	-0.000404106024096883	0.000331800000000198	8.2022222222522e-05	0.000257525702810349	0.000439541379310646	-0.000171203984063448	-1.81071005933781e-05	9.44605468742242e-05	0.00113115261043998	-0.000368579721670574	0.00055433499005984
6.01900000000007	0.000183040000001399	-0.000480642168675199	0.000362250000000199	0.000128264646464948	0.000119423293171788	0.000485971399594624	-0.000125606374501694	-0.000274083431954335	-2.4689843750781e-05	0.00085515863453635	-0.000459593638171572	0.00058481212723678
6.02950000000007	0.000396820000001408	-0.000557178313253514	0.000334860039760832	0.000174507070707374	-1.86791164667732e-05	0.000532401419878602	-8.00087649399391e-05	-0.000530059763315291	-0.000143840234375786	0.000579164658632722	-0.000417821730381279	0.000615289264413719
6.04000000000007	0.000381243373493265	-0.000566621912349996	0.000243846123259834	0.000125574257425145	-0.000112889898989592	0.00050891354581623	-3.44111553781846e-05	-0.00066441515151403	-0.00015210819672017	0.000303170682729094	-0.000264230181085498	0.000645766401590658
6.05050000000007	0.000273924096384828	-0.000475426693226485	0.000152832206758837	3.49207920786065e-05	-6.66474747471663e-05	0.000432987250995509	-9.63153081515972e-05	-0.000494718181817054	1.98077868863943e-05	0.000202207999999491	-0.000110638631789716	0.000676243538767598
6.06100000000007	0.000166604819276391	-0.000384231474102974	6.18182902578395e-05	-5.57326732679324e-05	-2.04050505047404e-05	0.000357060956174788	-0.000172090656064125	-0.000325021212120079	0.000191723770492958	0.000125977999999488	4.29529175060656e-05	0.000730341046278077
6.07150000000007	5.92855421679539e-05	-0.000293036254979464	-2.9195626243158e-05	-0.000146386138614471	2.58373737376855e-05	0.000281134661354067	-0.000247866003976653	-0.000155324242423103	0.000363639754099522	4.97479999994849e-05	0.000196544466801847	0.000791819919517516
6.08200000000007	-4.80337349404833e-05	-0.000201841035855953	-8.91920000003103e-05	-0.00023703960396101	7.20797979801114e-05	0.000205208366533346	-0.00032364135188918	1.4372727273873e-05	0.000535555737706087	-2.64820000005182e-05	0.000151953081510312	0.000853298792756956
6.09250000000007	2.28601593630675e-05	-0.000109615212981109	-0.000134972000000312	-0.000138713253011212	0.000141043359375611	0.000201180392156966	-0.000376219999998859	0.00010456987951828	0.000482074556212092	-0.00010102615694207	6.07304174944037e-05	0.000914777665996395
6.10300000000007	9.89956175304021e-05	-1.67551724131555e-05	-0.000180752000000314	-1.6002409637714e-05	0.000230662500000615	0.000216209803921672	-0.000208429999998852	0.000135142168674908	0.000346630769229838	-0.000162505030181509	-3.04922465215043e-05	0.000969699999998846
6.11350000000007	0.000175131075697737	7.61048681547983e-05	-0.000226532000000316	0.000106708433735784	0.000320281640625619	0.000231239215686379	-4.06399999988453e-05	0.000165714457831536	0.000211186982247585	-0.000223983903420947	-0.000121714910537412	0.000801699999998839
6.12400000000007	0.000251266533865071	0.000168964908722752	-0.000272312000000318	0.000229419277109282	0.000409900781250623	0.000246268627451085	0.000127150000001162	0.000196286746988164	7.57431952653308e-05	-0.000285462776660385	-0.000213842424243392	0.000633699999998832
6.13450000000007	0.000436253535358068	0.000261824949290706	-0.0002186252032516	0.000310599999998834	0.000499519921875627	0.000261298039215792	0.000294940000001169	0.000226859036144792	-5.97005917169229e-05	-0.000346941649899824	-0.00035256969697067	0.000465699999998825
6.14500000000007	0.00108385959596415	0.000130627450979345	-0.000156734959349159	0.000142599999998827	0.00044020204081534	0.000233569076305004	0.000386429999999572	0.000206970517928074	-3.10136546181511e-05	-0.000361950495049082	-0.000491296969697947	0.000297699999998818
6.15550000000007	0.00173146565657024	-1.90490196088981e-05	-9.48447154467173e-05	-2.540000000118e-05	0.000299844897958193	0.000202785943774883	0.000325319999999569	0.000176641832669108	1.49502008035371e-05	-0.00030144554455403	-0.000630024242425225	0.000138452755904556
6.16600000000007	0.00237907171717632	-0.000168725490197141	-3.29544715442758e-05	-0.000193400000001187	0.000159487755101046	0.000172002811244761	0.000264209999999567	0.000146313147410143	6.09140562252253e-05	-0.000240940594058978	-0.000768751515152503	3.2755905502215e-06
6.17650000000007	0.0030266777777824	-0.000318401960785384	3.56215686280935e-05	-0.000361400000001194	1.91306122438986e-05	0.00014121967871464	0.000203099999999564	0.000115984462151178	0.000106877911646914	-0.000180435643563925	-0.000787188165678643	-0.000131901574804113
6.18700000000007	0.0029240372548953	-0.00044473636363492	0.000125592156863391	-0.000401013682091346	-0.000121226530613248	0.000130947887324495	0.000141989999999562	8.48979797976485e-05	0.000172874747475961	-0.000119930693068873	-0.000531211834317691	-0.000267078740158447
6.19750000000008	0.00199612549018939	-0.000244281818180367	0.000215562745098688	-0.000231999597584297	2.64634538163619e-05	0.000207849295775201	0.000204820408164388	3.86555555552226e-05	0.000342571717172937	0.000209459244536633	-0.000275235502956739	-0.000402255905512781
6.20800000000008	0.00106821372548347	-4.38272727258143e-05	0.000305533333333985	-6.29855130772467e-05	0.000179746586346487	0.000284750704225907	0.000360606122450107	-7.58686868720326e-06	0.000512268686869912	0.000740512922469058	-1.92591715957864e-05	-0.000440023138832334
6.21850000000008	0.000140301960777556	0.000156627272728738	0.000395503921569283	0.000106028571429803	0.000333029718876613	0.000361652112676614	0.000516391836735826	-5.38292929296292e-05	0.000681965656566888	0.00127156660040148	0.000236717159765166	-0.000347910462775992
6.22900000000008	-0.000787609803928359	0.000357081818183291	0.000445301010100897	0.000275042655936853	0.000486312851406738	0.00043855352112732	0.000672177551021545	-0.000100071717172055	0.000851662626263864	0.00180262027833391	0.000422214141414926	-0.00025579778671965
6.23950000000008	-0.000949396146042346	0.000438696812747994	0.000429816161616048	0.000315056692913164	0.0006031	0.000494082178218042	0.000827963265307264	-0.00010548999999944	0.000877738613860277	0.00233367395626634	0.000530183838384627	-0.000163685110663307
6.25000000000008	-0.00063972068965288	0.000301903984062731	0.000414331313131199	0.000284879527558832	0.0006031	0.000524230693069529	0.000693966666665453	-2.9259999999437e-05	0.000726580198018686	0.0021140804828942	0.000638153535354327	-7.15724346069652e-05
6.26050000000008	-0.000330045233263414	0.000165111155377467	0.00039884646464635	0.000254702362204501	0.0006031	0.000554379207921015	0.000529466666665444	4.69700000005662e-05	0.000575421782177095	0.00168393963782376	0.000746123232324028	0.000117247474749192
6.27100000000008	-2.03697768739476e-05	2.83183266922037e-05	0.000383361616161501	0.000224525196850169	0.0006031	0.000584527722772502	0.000364966666665436	0.000123200000000569	0.000424263366335504	0.00125379879275331	0.000854092929293729	0.000348459595961322
6.28150000000008	0.000289305679515518	-0.00010847450199306	0.000297526732672359	0.000194348031495838	0.0006031	0.000614676237623989	0.000200466666665427	0.000199430000000572	0.000273104950493912	0.000823657947682873	0.000868189662027719	0.000579671717173451
6.29200000000008	0.000355447283702562	-0.000114779999999309	0.000176516831682255	8.88323232313991e-05	0.0006031	0.000456528915660683	4.59713147413818e-05	0.000266811729622725	0.000257394000000462	0.00041764000000058	0.00085295109343925	0.000810883838385581
6.30250000000008	0.000401503621730732	-2.32199999993073e-05	5.550693069215e-05	-3.44101010110296e-05	0.0006031	0.000195926506022116	9.15689243031362e-05	0.000327557256461693	0.000318504000000463	0.000494080000000582	0.00083771252485078	0.00104209595959771
6.31300000000008	0.000447559959758902	6.83400000006949e-05	-6.55029702979547e-05	-0.000157652525253458	0.0006031	-6.46759036164513e-05	0.000137166533864891	0.000388302783300662	0.000379614000000465	0.000570520000000583	0.00082247395626231	0.000779719801978126
6.32350000000008	0.000493616297787073	0.000159900000000697	-0.000186512871288059	-0.000280894949495887	0.0006031	-0.000325278313255019	0.000182764143426645	0.00044904831013963	0.000440724000000466	0.000646960000000585	0.000807235387673841	0.000507759405938509
6.33400000000008	0.000504959405939549	0.000251460000000699	-0.0002038	-0.000383627364184406	0.0006031	-0.000585880722893586	0.0002283617529884	0.000509793836978599	0.000501834000000468	0.000723400000000587	0.000821781891348206	0.000235799009898892
6.34450000000008	0.000368771287127664	0.000256489999999882	-0.0002038	-0.000291514688128064	0.000448958585856811	-0.000527359959757835	0.000241126572007513	0.000475087927564916	0.000428991999999293	0.00082552475247653	0.000837204426559475	-3.61613861407244e-05
6.35500000000008	0.000232583168315778	0.000241159999999881	-0.0002038	-0.000199402012071722	0.000217746464644677	-0.000435247283701494	0.000163601217037937	0.000413609054325477	0.000337221999999288	0.000991861386139904	0.000852626961770743	-0.000219463855419773
6.36550000000008	9.63950495038933e-05	0.00022582999999988	-0.0002038	-0.000107289336015379	-1.34656565674565e-05	-0.000343134607645154	8.60758620683606e-05	0.000352130181086037	0.000245451999999282	0.00115819801980328	0.000868049496982011	2.57469879537288e-05
6.37600000000008	-3.97930693079919e-05	0.000210499999999879	-0.000193579116465025	-1.51766599590373e-05	-0.00024467777777959	-0.000251021931588813	8.55050709878448e-06	0.000290651307846598	0.000153681999999277	0.00132453465346665	0.000890592079208275	0.000270957831327231
6.38650000000008	-8.33799999991627e-05	0.000192269999999396	-8.62598393565857e-05	7.12987951813259e-05	-0.000475889898991724	-0.000182579518072652	-6.89748478707916e-05	0.000233551292246762	7.41109375001188e-05	0.00149087128713003	0.000935918811881545	0.000516168674700733
6.39700000000008	2.35100000008436e-05	0.000116039999999394	2.10594377518534e-05	0.000147834939759643	-0.000458300394477079	-0.00022854337349434	-5.91230769224815e-05	0.000264028429423702	8.90816406251193e-05	0.00159988755020117	0.000981245544554814	0.000761379518074234
6.40750000000008	0.00013040000000085	3.98099999993923e-05	0.000128378714860292	0.00022437108433796	-0.000428270808678262	-0.000274507228916028	1.62615384621381e-05	0.000294505566600641	0.00010405234375012	0.00164585140562286	0.00102657227722808	0.00081593661971672
6.41800000000008	0.000237290000000856	-3.64200000006095e-05	0.000235697991968732	0.000300907228916277	-0.000398241222879444	-0.000320471084337716	9.16461538467577e-05	0.000324982703777581	0.00011902304687512	0.00169181526104454	0.00107189900990135	0.000616288732392771
6.42850000000008	0.000344180000000863	-0.000112650000000611	0.000294361616161368	0.000377443373494594	-0.000368211637080626	-0.000366434939759405	0.000167030769231377	0.000355459840954521	0.00013399375000012	0.00173777911646623	0.00115030000000099	0.000416640845068822
6.43900000000008	0.000271539999998516	-0.000171480000000123	0.000263604040403791	0.000314070588234082	-0.000298427999997162	-0.00032791782178096	0.000242415384615997	0.000350336363635488	0.000219887704920559	0.00178374297188792	0.00127280000000099	0.000216992957744873
6.44950000000008	8.84199999985112e-05	-0.000186810000000124	0.000232846464646215	0.000164599999998782	5.26920000028468e-05	-0.000176759405939369	0.000273303030303157	0.000242366666665787	0.000532736065576308	0.00157208399999753	0.00139530000000099	1.73450704209234e-05
6.46000000000009	-9.47000000014932e-05	-0.000202140000000125	0.000202088888888638	1.5129411763483e-05	0.000403812000002855	-2.5600990097778e-05	0.000288787878788006	0.000134396969696086	0.000845584426232058	0.00126674399999751	0.001517800000001	-7.54558232935457e-05
6.47050000000009	-0.000277820000001498	-0.000217470000000125	0.000171331313131061	-0.000134341176471816	0.000754932000002863	0.000125557425743813	0.000304272727272855	2.64272727263852e-05	0.00115843278688781	0.0009614039999975	0.001640300000001	-0.000121419678715235
6.48100000000009	-0.000460940000001502	-0.000232800000000126	0.000189412000000377	-0.000283811764707116	0.00110605200000287	0.000276715841585404	0.000319757575757704	-8.15424242433157e-05	0.00147128114754356	0.000656063999997487	0.00138692749003634	-0.000167383534136924
6.49150000000009	-0.000292070178924567	-0.000126988888887107	0.000235192000000378	-0.00021305853658421	0.0012012237322486	0.000144139034202685	0.000331293975902595	-7.28739999991144e-05	0.00157192845528417	0.000350723999997474	0.000961280079677753	-0.000213347389558613
6.50200000000009	-6.45353876720733e-05	8.89505050522947e-05	0.000280972000000379	-7.34853658524998e-05	0.000845118255575154	-0.000163044064388878	0.000208583132529099	3.40160000008882e-05	0.00152540406504026	0.000238163999999113	0.000535632669319166	-0.000259311244980302
6.51250000000009	0.00016299940358042	0.000304889898991696	0.00032675200000038	6.60878048792104e-05	0.00048901277890171	-0.000470227162980441	8.58722891556036e-05	0.000140906000000891	0.00147887967479636	0.000131273999999111	0.000109985258960578	-0.000247157370517803
6.52300000000009	0.000390534194832914	0.000520829292931098	0.000372532000000381	0.000205660975610921	0.000132907302228266	-0.000777410261572005	-3.68385542178921e-05	0.000247796000000893	0.00143235528455246	2.43839999991082e-05	-0.000315662151398009	-0.000232097609561627
6.53350000000009	0.000587547887322012	0.0007367686868705	0.000259055445543416	0.000327693069306172	-0.000223198174445177	-0.00108459336016357	-0.000159549397591388	0.000354686000000896	0.00138583089430855	-8.25060000008944e-05	-0.000244503030301985	-0.000217037848605451
6.54400000000009	0.000357266197181156	0.000641899999998583	0.000123075247523608	0.000237039603959634	-0.000159370119519603	-0.000862647999997534	-0.000216659999999103	0.0003781	0.00165766000000258	-0.000112287726355957	-0.000121048484847436	-0.000201978087649275
6.55450000000009	0.000126984507040301	0.000473899999998576	-1.29049504962005e-05	0.000146386138613095	0.000114424701197543	-0.000572427999997527	-0.000109769999999097	0.0003781	0.00196300000000259	0.000148839034207435	2.40606060711432e-06	-0.000197379518072679
6.56500000000009	-0.000103297183100554	0.000305899999998569	-0.000148885148516009	5.57326732665558e-05	0.000388219521914688	-0.00028220799999752	-2.87999999909046e-06	0.0003781	0.0022683400000026	0.000409965794770828	0.000125860606061664	-0.000243343373494368
6.57550000000009	-0.00033357887324141	0.000137899999998562	-0.000261561999998172	-3.49207920799831e-05	0.000662014342631834	8.01200000248665e-06	0.000104010000000916	0.0003781	0.0025736800000026	0.00067109255533422	0.000222908910890959	-0.000289307228916057
6.58600000000009	-0.00045146999999908	-2.21e-05	-4.79919999981635e-05	-8.49959595954304e-05	0.000935809163348979	0.0002490128514047	0.000210900000000922	0.000378099999999101	0.00283970693069333	0.000932219315897612	0.000207730693069176	-0.000335271084337746
6.59650000000009	-0.000344579999999077	-2.21e-05	0.000165578000001845	-2.34808080802767e-05	0.000898712121211451	0.000141693574296261	0.000181022222220884	0.000272893307085709	0.00286985544554481	0.00106162626262613	0.000192552475247393	-0.000381234939759435
6.60700000000009	-0.000237689999999075	-2.21e-05	0.000379148000001854	3.80343434348771e-05	0.000821499999999327	3.43742971878219e-05	2.68101010087577e-05	0.000167686614172317	0.0029000039603963	0.00104614141414128	0.000177374257425611	-0.00035563861386033
6.61750000000009	-0.000130799999999072	-2.21e-05	0.000592718000001863	9.95494949500308e-05	0.000744287878787203	-7.29449799206172e-05	-0.000127402020203369	6.24799212589246e-05	0.00293015247524779	0.00103065656565643	0.000162196039603828	-0.000234628712870228
6.62800000000009	-2.39099999990697e-05	-2.21e-05	0.000685391999998395	0.000161064646465185	0.000667075757575079	-0.000180264257029056	-0.000281614141415496	-4.27267716544676e-05	0.00296030099009927	0.00101517171717158	0.000146936546184604	-0.000113618811880125
6.63850000000009	6.52001988078189e-05	-9.14950495009592e-06	0.000502271999998387	0.000230405940594725	0.000590288235293458	-0.000229432673266926	-0.000435826262627623	-0.000140893939394485	0.00274537991967252	0.000999686868686733	0.000131544979919544	7.3910891099773e-06
6.64900000000009	0.000140975546720347	3.61772277231727e-05	0.00031915199999838	0.00030608910891156	0.000515552941175809	-0.000184105940593658	-0.00035446294820596	-0.00020262121212176	0.00204031967870863	0.000972938369781046	0.000116153413654483	0.00012840099010008
6.65950000000009	0.000216750894632874	8.15039603964414e-05	0.000136031999998372	0.000381772277228395	0.000440817647058159	-0.000138779207920389	-0.000217670119520697	-0.000264348484849035	0.00133525943774474	0.000942669980119017	0.000100761847389422	2.17828282806386e-05
6.67000000000009	0.000292526242545402	0.00012683069306971	-4.70880000016354e-05	0.00045745544554523	0.000366082352940509	-9.34524752471202e-05	-8.08772908354335e-05	-0.00032607575757631	0.000630199196780849	0.000912401590456988	8.53702811243613e-05	-0.00022491414141634
6.68050000000009	0.00036830159045793	0.000172157425742979	-0.000139088844621651	0.000533138613862066	0.00029134705882286	-4.81257425738516e-05	5.591553784983e-05	-0.000387803030303585	-7.48610441830421e-05	0.000882133200794959	-8.72121212244897e-06	-0.000471611111113318
6.69100000000009	0.000278071314739814	0.000188671084337213	-0.00015435776892444	0.000472068559836753	0.000267876061776857	-4.632575452744e-05	0.000188361999999862	-0.000373570707069733	-0.000318191549295081	0.00085186481113293	-0.000147448484849727	-0.000718308080810297
6.70150000000009	0.000141278486054548	0.000173490361445646	-0.00016962669322723	0.000363660851925999	0.000356254440155238	-7.71708249499761e-05	0.000173031999999862	-0.000265601010100032	-0.000241290140844374	0.000939944000000823	-0.000286175757577004	-0.000965005050507276
6.71200000000009	4.48565736928217e-06	0.000158309638554079	-0.000184895617530019	0.000255253144015246	0.00044463281853362	-0.000108015895372512	0.000157701999999862	-0.000157631313130331	-0.000164388732393668	0.00103150400000083	-0.000424903030304282	-0.00057410999999585
6.7225000000001	-0.000132307171315984	0.000143128915662512	-0.000200164541832808	0.000146845436104493	0.000533011196912002	-0.000138860965795048	0.000142371999999861	-4.96616161606304e-05	-8.74873239429618e-05	0.00112306400000083	-0.00056363030303156	-0.000116099999995831
6.7330000000001	-0.000269099999998849	0.000127948192770945	-0.000121203651114629	4.93623762387265e-05	0.000621389575290383	-0.000169706036217584	0.000127041999999861	5.83080808090704e-05	-1.05859154922554e-05	0.00121462400000083	-0.000489105432594735	0.000341910000004188
6.7435000000001	-0.000143099999998843	0.000112590140844929	-1.27959432038758e-05	0.000170372277228831	0.000645766666665936	-3.47397614298872e-05	9.53903614450859e-05	5.36617529876284e-05	3.88705882357055e-05	0.0012389959999979	-0.000396992756538393	0.000799920000004207
6.7540000000001	-1.70999999988381e-05	9.71676056336606e-05	9.56117647068775e-05	0.000291382178218936	0.000566141666665933	0.000132258250498548	1.88542168667688e-05	8.06414342587385e-06	8.37529411768836e-05	0.00100988599999789	-0.00030488008048205	0.00117077689242888
6.7645000000001	0.000108900000001167	8.17450704223926e-05	0.000204019472617631	0.000412392079209041	0.00048651666666593	0.000299256262426984	-5.76819277115483e-05	-3.75334661358806e-05	0.000128635294118062	0.000780775999997883	-0.000212767404425708	0.00101871513944082
6.7750000000001	0.000234900000001173	6.63225352111245e-05	0.000298172386586798	0.000533401980199145	0.000406891666665927	0.00046625427435542	-0.000134218072289865	-8.31310756976351e-05	0.00017351764705924	0.000551665999997874	-0.000149840000000567	0.00086665338645277
6.7855000000001	0.00035802621359334	5.08999999997164e-05	0.00019275818540336	0.000581686519112965	0.000327266666665924	0.000618720523137551	-0.000210754216868182	-0.00012872868525939	0.000218399999999157	0.000322555999997864	-0.00021095000000057	0.000714591633464718
6.7960000000001	0.000476482524272954	2.04228628227769e-05	8.73439842199219e-05	0.000397249899394647	0.000399152313884307	0.000480551509053038	-0.000199902169624402	-0.000188752882704346	0.000127746534652619	0.000182424302788561	-0.000272060000000572	0.000562529880476665
6.8065000000001	0.000594938834952568	-1.00542743541626e-05	-1.8070216963516e-05	0.000212813279676329	0.000506687525151918	0.000342382494968524	-0.000109606311636233	-0.000249498409543315	3.70930693060819e-05	0.000152095617529596	-0.000333170000000575	0.000438109900989388
6.8170000000001	0.000713395145632183	-4.05314115311021e-05	-0.000123484418146954	2.83766599580106e-05	0.000614222736419528	0.000204213480884011	-1.93104536480637e-05	-0.000310243936382283	-5.35603960404554e-05	0.00012176693227063	-0.000394280000000577	0.000362426732672553
6.8275000000001	0.000831851456311797	-7.10085487080417e-05	-0.000181949999999127	-0.000156059959760308	0.000721757947687139	6.60444667994978e-05	7.09854043401054e-05	-0.000370989463221252	-0.000144213861386993	9.14382470116653e-05	-0.000416059999999709	0.000286743564355717
6.8380000000001	0.000791071717169674	-9.19007968126041e-05	-9.01799999991253e-05	-0.000178762376236323	0.000812923293171666	-7.63958250511439e-05	0.000161281262328275	-0.0004343666666674	-0.000208702040815885	6.11095617527002e-05	-0.000385399999999708	0.000211060396038882
6.8485000000001	0.000575132323230272	-7.66318725098144e-05	1.59000000087688e-06	-4.27821782165172e-05	0.000705604016063229	-0.00022815526839111	8.2231726906168e-05	-0.000511366666667402	-0.000161987755101597	4.8310139092816e-07	-0.000354739999999706	0.000135377227722047
6.8590000000001	0.000359192929290871	-6.13629482070248e-05	9.33600000008791e-05	9.31980198032887e-05	0.000598284738954792	-0.000379914711731076	-7.10514056239575e-05	-0.000588366666667405	-0.000115273469387309	-7.52922465215995e-05	-0.000324079999999705	5.89666666659256e-05
6.8695000000001	0.000143253535351469	-4.60940239042352e-05	0.000185130000000881	0.000229178217823095	0.000490965461846354	-0.000531674155071042	-0.000224334538154083	-0.000665366666667408	-6.85591836730209e-05	-0.000151067594434127	-0.000293419999999704	-1.80333333340772e-05
6.8800000000001	-7.2685858587933e-05	-3.08250996014455e-05	0.000160208032127037	0.000365158415842901	0.000383646184737917	-0.000683433598411008	-0.000377617670684208	-0.000742366666667411	-2.18448979587329e-05	-0.000226842942346655	-0.000193435294116342	-9.50333333340799e-05
6.8905000000001	-0.0001241	-6.85604462485203e-05	6.9248995969085e-06	0.000331682828281782	0.00028668999999926	-0.000658811111109319	-0.000530900803214334	-0.000757654980079091	1.62548707756413e-05	-0.000302618290259183	-5.87882352928076e-05	-0.000172033333334083
6.9010000000001	-0.0001241	-0.000176968154159274	-0.00014635823293322	0.000223925252524202	0.000210459999999256	-0.000473841414139615	-0.000306526693224731	-0.000696788446214547	4.65232604376703e-05	-0.000365867203219914	7.58588235307265e-05	-0.000249033333334085
6.9115000000001	-0.0001241	-0.000285375862070027	-0.000299641365463348	0.000116167676766623	0.000134229999999253	-0.000288871717169912	-6.32697211131696e-05	-0.000635921912350003	7.67916500996993e-05	-0.000427346076459353	0.000210505882354261	-3.26650099376809e-05
6.9220000000001	-0.0001241	-0.00039378356998078	-0.000452924497993476	8.410101009043e-06	5.79999999992501e-05	-0.000103902020200208	0.000179987250998392	-0.00057505537848546	0.000107060039761728	-0.000488824949698792	0.000345152941177795	0.000240376739565311
6.9325000000001	-0.000124099999998633	-0.000502191277891534	-0.000371244223105919	-9.93474747485367e-05	-1.82300000007531e-05	8.10676767694957e-05	0.000423244223109954	-0.000514188844620916	0.000137328429423757	-0.000550303822938232	0.000184755823290905	0.000513418489068304
6.9430000000001	1.40024096399254e-05	-0.000453490099008855	-0.000204122709161691	-0.000190885089464123	-4.23117647057333e-05	0.000140777317554539	0.000596035999998349	-0.000433224055665106	0.000122844444444141	-0.000594322067593832	-4.50634538175359e-05	0.000786460238571296
6.9535000000001	0.000152104819278484	-0.000347658415840533	-3.7001195217462e-05	-0.000282107753480031	-2.72823529410269e-05	0.000171014003945073	0.000428245999998339	-0.000342210139164109	9.20868686865638e-05	-0.000533576540754863	-0.000274882730925977	0.00102984661354234
6.9640000000001	0.000290207228917043	-0.000241826732672211	0.000130120318726767	-0.000373330417495939	-1.22529411763205e-05	0.000201250690335607	0.000260455999998329	-0.000251196222663111	6.13292929289869e-05	-0.000472831013915895	-0.000504702008034418	0.000680125498004475
6.9745000000001	0.000428309638555601	-0.000135995049503889	0.000297241832670995	-0.000464553081511847	2.7764705883859e-06	0.00023148737672614	9.26659999983192e-05	-0.000160182306162114	3.05717171714101e-05	-0.000412085487076926	-0.000714117999999238	0.000330404382466615
6.98500000000011	0.000538652475247828	-3.01633663355675e-05	0.000290885884691698	-0.00050037183098391	1.78058823530923e-05	0.000261724063116674	-7.51240000016907e-05	-6.91683896611162e-05	4.00000000000064e-07	-0.000351339960237958	-0.000637887999999235	-1.93167330712452e-05
6.99550000000011	0.000568800990099314	-9.25220000007699e-05	0.000275856063618139	-0.000300723943659961	0.000278018367350553	0.000277281818181972	-0.000149159839356811	-0.000163927722773495	4.00000000000064e-07	-0.000301269999999693	-0.000561657999999232	-0.000369037848609105
7.00600000000011	0.0005989495049508	-0.000168752000000772	0.000260826242544579	-0.000101076056336012	0.000636304081636278	0.0002925545454547	-8.80152610435573e-05	-0.0002849376237636	4.00000000000064e-07	-0.000270819999999692	-0.000485427999999228	-0.000568263052206663
7.01650000000011	0.000629098019802286	-0.000244982000000774	0.00024579642147102	9.85718309879373e-05	0.000994589795922003	0.000307827272727428	-2.68706827303034e-05	-0.000405947524753704	4.00000000000064e-07	-0.000240369999999691	-0.000409197999999225	-0.000353624497989789
7.02700000000011	0.000659246534653772	-0.000321212000000775	0.000230692929292771	0.000298219718311886	0.00135287551020773	0.000323100000000156	3.42738955829505e-05	-0.000526957425743809	4.00000000000064e-07	-0.000209919999999691	-0.0003562	-0.000138985943772915
7.03750000000011	0.000634502020201076	-0.000372807171313967	0.000215208080807922	0.000322551807227042	0.00168100999999719	0.000326147389557918	9.54184738962043e-05	-0.000631619512193849	-6.34226804172028e-06	-0.00017946999999969	-0.0003562	7.56526104439597e-05
7.04800000000011	0.000542017171716224	-0.000296880876493247	0.000199723232323073	0.000138696385540286	0.00140611999999718	0.000295575100401292	7.53617529874283e-05	-0.000507412195120676	-5.35381443303812e-05	-0.000167	-0.0003562	0.000290291164660834
7.05850000000011	0.000449532323231373	-0.000220954581672528	0.000184238383838224	-4.515903614647e-05	0.00113122999999717	0.000265002811244665	1.47043824694969e-05	-0.000383204878047502	-0.000100734020619042	-0.000167	-0.0003562	0.0003925
7.06900000000011	0.000357047474746521	-0.000145028286851808	0.000168753535353375	-0.000229014457833226	0.00085633999999716	0.000234430522088038	-4.59529880484344e-05	-0.000258997560974329	-0.000147929896907703	-0.000167	-0.0003562	0.0003925
7.07950000000011	0.000264562626261669	-6.91019920310884e-05	0.000146475999999682	-0.000412869879519982	0.000581449999997148	0.000203858232931411	-0.000106610358566366	-0.000134790243901155	-0.000195125773196364	-0.000167	-0.000320614201182806	0.0003925
7.09000000000011	0.000139183999998573	-1.03020202016991e-05	0.000115815999999681	-0.000422773046874377	0.000393604854369242	0.000125913861384883	-0.000167267729084297	-6.95103379724828e-05	-0.000154696456691667	-0.000167	-0.000260347928993455	0.0003925
7.10050000000011	1.84399999856742e-06	2.06676767679996e-05	8.51559999996792e-05	-0.000363095312499374	0.000423371844660505	4.90396039477874e-06	-0.000160807999999842	-9.99874751494224e-05	-3.46078740144943e-05	-0.000300235059762538	-0.000200081656804103	0.0003925
7.11100000000011	-0.000135496000001438	5.16373737376982e-05	5.4495999999678e-05	-0.000303417578124372	0.000453138834951769	-0.000116105940595326	-0.000145687999999841	-0.000130464612326362	8.54807086626784e-05	-0.000452296812750594	-0.000139815384614752	0.000428833333333816
7.12150000000011	-0.000272836000001444	8.26070707073968e-05	2.38359999996767e-05	-0.000243739843749369	0.000482905825243032	-0.000237115841585431	-0.000130567999999841	-0.000160941749503301	0.000205569291339851	-0.000604358565738649	-7.95491124254005e-05	0.000474797188755504
7.13200000000011	-0.00041017600000145	0.000113576767677095	3.52240000003245e-05	-0.000184062109374366	0.000512672815534296	-0.000358125742575535	-0.00011544799999984	-0.000191418886680241	0.000325657874017024	-0.000756420318726705	-0.000289297363086276	0.000520761044177193
7.14250000000011	-0.000207458565734796	-1.72089108933372e-05	6.58840000003258e-05	-0.000148517647058495	0.000519181632652729	-0.000315578787877644	-0.000105970000000323	-0.00016759818913416	0.00035292727272711	-0.000840199999994009	-0.000583425152132942	0.000566724899598881
7.15300000000011	5.2605577711912e-06	-0.000228872277229977	9.65440000003271e-05	-0.000117635294117317	0.000487895918367014	-0.000207609090907943	-0.000136420000000324	-0.000106119315894721	0.000337654545454382	-0.000275299999993986	-0.000877552941179608	0.000606905940593257
7.16350000000011	0.000217979681277178	-0.000440535643566617	0.000127204000000328	-8.67529411761401e-05	0.000456610204081299	-9.96393939382418e-05	-0.000166870000000325	-4.46404426552811e-05	0.000322381818181654	0.000289600000006038	-0.00117168073022627	0.000531430693068501
7.17400000000011	0.000430698804783165	-0.000652199009903257	0.00015786400000033	-5.58705882349628e-05	0.000425324489795584	8.33030303145904e-06	-0.000197320000000326	1.68384305841583e-05	0.000307109090908926	0.000854500000006061	-0.00142908118811605	0.000455955445543745
7.18450000000011	0.000568019999998022	-0.000863862376239897	8.95839999991763e-05	-3.15513944224723e-05	0.000394038775509868	0.000116300000001313	-0.000227770000000326	7.83173038235977e-05	0.000291836363636199	0.00141940000000608	-0.00117229900989822	0.000380480198018989
7.19500000000011	0.000384899999998017	-0.000631328915659344	1.31439999991745e-05	-4.66111553786482e-05	0.000461910865192306	0.000238520000001318	-0.000163183772816978	-3.61287128826989e-06	0.00035056000000066	0.00167848995983555	-0.000915516831680391	0.000305004950494233
7.20550000000011	0.000201779999998013	-0.000324762650599088	-6.32960000008273e-05	-6.16709163348239e-05	0.000569446076459916	0.000360740000001323	6.8966328602911e-05	-0.000109444554456592	0.000411460000000661	0.00132595983935361	-0.000658734653462562	0.000225518108650909
7.21600000000011	1.86599999980087e-05	-1.81963855388317e-05	-0.000139736000000829	-7.67306772909998e-05	0.000676981287727527	0.000482960000001328	0.0003011164300228	-0.000215276237624914	0.000472360000000663	0.000973429718871669	-0.000401952475244733	0.000133194164988934
7.22650000000011	-0.000164460000001996	0.000288369879521425	-0.000198885148514521	-9.17904382471755e-05	0.000784516498995137	0.000605180000001333	0.000533266531442688	-0.000321107920793235	0.000533260000000664	0.00062089959838973	-0.000203236363636026	4.08702213269599e-05
7.23700000000011	-0.000190619999997999	0.000533715999997484	-0.000168528712870956	-0.0001014	0.000892051710262748	0.000669199999998662	0.000765416632862577	-0.0004219	0.000552623999998499	0.00026836947790779	-0.000172266666666328	-5.14537223350145e-05
7.24750000000012	-7.49999999799094e-06	0.000304605999997478	-0.00013817227722739	-0.0001014	0.000804819681907548	0.000546979999998657	0.000663270588232339	-0.0004219	0.000415283999998493	0.000159816733068395	-0.00014129696969663	-0.000143777665996989
7.25800000000012	0.000175620000002017	7.5495999997473e-05	-0.000107815841583824	-0.0001014	0.000713805765406551	0.000424759999998652	0.000393976470585266	-0.0004219	0.000277943999998487	0.000220474103586327	-0.000110327272726932	-0.00017396184738922
7.26850000000012	0.000358740000002024	-0.000153614000002532	-7.74594059402583e-05	-0.0001014	0.000622791848905553	0.000302539999998646	0.000124682352938193	-0.0004219	0.000140603999998482	0.000281131474104258	-7.93575757572336e-05	-0.000143178714859098
7.27900000000012	0.000541860000002032	-0.000382724000002538	-1.97535353523363e-05	-0.0001014	0.000531777932404556	0.000180319999998641	-0.00014461176470888	-0.0004219	3.26399999847594e-06	0.000341788844622189	-0.000114411881189123	-0.000112395582328977
7.28950000000012	0.000520405070992537	-0.000503891919191062	8.82161616173645e-05	-8.24362173034806e-05	0.000446575247524078	5.87752475234044e-05	-0.000413905882355953	-0.000360544578311201	-1.84336633649893e-05	0.000402446215140121	-0.000205065346535661	-8.16124497988552e-05
7.30000000000012	0.000396662677483403	-0.000426679797978938	0.000196185858587065	-5.18024144865778e-05	0.000386070297029026	-6.20267326746211e-05	-0.0004652	-0.000176478313250954	0.000102576237625113	0.000352289999999145	-0.000295718811882198	-5.08293172687337e-05
7.31050000000012	0.00027292028397427	-0.000349467676766814	0.000304155555556766	-2.1168611669675e-05	0.000325565346533973	-0.000182828712872647	-0.0004652	7.58795180929274e-06	0.000223586138615216	0.000276059999999143	-0.000386372277228735	-5.50643564358132e-05
7.32100000000012	0.000149177890465137	-0.00027225555555469	0.000412125252526467	9.46519114722787e-06	0.000265060396038921	-0.000303630693070672	-0.0004652	0.00019165421686954	0.000344596039605318	0.000199829999999142	-0.000477025742575273	-7.02425742575961e-05
7.33150000000012	2.54354969560034e-05	-0.000195043434342566	0.000412361354580987	4.00989939641307e-05	0.000204555445543869	-0.000424432673268698	-0.0004652	0.000375720481929787	0.000465605940595421	0.00012359999999914	-0.000456270422534523	-8.5420792079379e-05
7.34200000000012	6.57579881661924e-05	-0.0001671	0.000351494820716443	9.71900990105898e-05	0.000161259999999826	-0.000424099999999307	-0.000455866666665279	0.000379219521910973	0.000480011670019601	5.46083499014533e-05	-0.000395002816900717	-0.000100599009901162
7.35250000000012	0.000110905917160276	-0.0001671	0.000290628286851899	0.000157695049505641	0.000145929999999825	-0.000363199999999306	-0.000333366666665275	0.000257486454181883	0.00043395533199143	0.000130383697813981	-0.000333735211266912	-0.000115777227722945
7.36300000000012	0.00015605384615436	-0.0001671	0.000229761752987355	0.000218200000000692	0.000130599999999825	-0.000302299999999304	-0.000210866666665271	0.000135753386452793	0.000387898993963259	0.000206159045726509	-0.000272467605633106	1.4300000001566e-05
7.37350000000012	0.000201201775148444	-0.0001671	0.000168895219122811	0.000278704950495743	0.000115269999999825	-0.000241399999999303	-8.83666666652675e-05	1.40203187237031e-05	0.000341842655935088	0.000281934393639036	-0.000211200000000523	0.000151640000001572
7.38400000000012	0.000235549999999652	-0.0001671	9.46799999991244e-05	0.000341718367348013	9.99399999998242e-05	-0.000180499999999301	3.41333333347364e-05	-0.000107712749005387	0.000295786317906916	0.000357709741551564	-0.000256980000000525	0.000288980000001577
7.39450000000012	0.00020509999999965	-0.000117130303029589	1.82399999991212e-05	0.000435146938776587	9.41e-05	-0.000188518181818358	0.000120910000000176	-9.36911646581033e-05	0.000277667326732498	0.000394279678067529	-0.000302760000000526	0.000426320000001583
7.40500000000012	0.000174649999999648	-5.54030303023144e-05	-5.8200000000882e-05	0.000528575510205162	9.41e-05	-0.000203790909091085	0.000136240000000177	-4.77273092364151e-05	0.000262489108910716	0.000317589537222455	-0.000348540000000528	0.000520129482070658
7.41550000000012	0.000144199999999647	6.32424242496053e-06	-0.000134640000000885	0.000622004081633736	9.41e-05	-0.000219063636363813	0.000151570000000177	-1.76345381472684e-06	0.000247310891088933	0.000240899396377381	-0.00039432000000053	0.000428934262947149
7.42600000000012	0.000113749999999645	6.80515151522355e-05	-0.000200850505050145	0.00071543265306231	9.41e-05	-0.000234336363636541	0.000166900000000178	4.42004016069614e-05	0.00023213267326715	0.000164209255532307	-0.00039664532803022	0.00033773904382364
7.43650000000012	8.3219999999641e-05	0.000128216831683699	-0.000169880808080447	0.000696350495047393	9.41e-05	-0.000223552589640018	0.000182230000000179	7.90783037461283e-05	0.000221311646586703	8.7519114687233e-05	-0.000259915705763813	0.000246543824700131
7.44700000000012	5.25599999996403e-05	0.000173543564356968	-0.000138911111110749	0.000515043564354315	0.00025410000000197	-0.000102028685257544	0.000171399999999644	-4.12471400408586e-05	0.000251883935743331	0.000106990000001252	-0.000123186083497406	0.000155348605576622
7.45750000000012	2.18999999996396e-05	0.000218870297030236	-0.000107941414141051	0.000333736633661237	0.000422100000001974	1.94952191249299e-05	0.000140949999999643	-0.000161572583827846	0.000282456224899958	0.000213880000001255	1.35435387690007e-05	6.95143442613785e-05
7.46800000000012	-8.76000000036115e-06	0.000264197029703505	-7.69717171713529e-05	0.000152429702968159	0.000590100000001978	0.000141019123507404	0.000110499999999641	-0.000281898027614832	0.000313028514056586	0.000320770000001257	0.000150273161035407	-8.59016393534582e-06
7.47850000000012	-3.94200000003619e-05	0.000309523762376773	-0.000110648484850123	-2.88772277249188e-05	0.000758100000001982	0.000262543027889878	8.004999999964e-05	-0.000402223471401819	0.000343600803213213	0.00042766000000126	0.000157461999998196	-8.66946721320702e-05
7.48900000000012	1.50700000012656e-05	0.000315415151514053	-0.000249375757577403	-5.59347912515845e-05	0.000862416831681202	0.00020306399999621	4.95999999996388e-05	-0.000475677108432826	0.000336266666665753	0.000534550000001262	4.79199999818981e-06	-0.000164799180328794
7.49950000000012	0.00012196000000127	0.00022271818181708	-0.000388103030304683	1.98405566609432e-05	0.000696080198017828	-0.000117396000003809	-3.00247011963041e-05	-0.00039914096385451	0.00025926666666575	0.000443679999998189	-0.000147878000001817	-0.000242903688525519
7.51000000000013	0.000228850000001274	0.000130021212120107	-0.000526830303031963	9.56159045734709e-05	0.000529743564354453	-0.000437856000003828	-0.000121219920319813	-0.000322604819276194	0.000182266666665747	0.00029100999999818	-0.000300548000001823	-0.000342133663367598
7.52050000000013	0.000335740000001279	3.73242424231337e-05	-0.000665557575759244	0.000171391252485999	0.000363406930691079	-0.000758316000003847	-0.000212415139443322	-0.000246068674697879	0.000105266666665745	0.000138339999998171	-0.000453218000001829	-0.000447965346535918
7.53100000000013	0.000442630000001283	-5.53727272738393e-05	-0.000590928712869101	0.000247166600398526	0.000197070297027705	-0.00107877600000387	-0.000303610358566831	-0.000169532530119563	2.8266666665742e-05	-1.43300000018378e-05	-0.000522436363636736	-0.000553797029704238
7.54150000000013	0.000352081818180332	-0.00012969244532876	-0.000409621782176026	0.000175069999998711	0.000164361569418723	-0.00101381199999668	-0.00038478999999688	-0.0001309	0.000116782470121721	-0.000166999999999074	-0.000553406060606434	-0.000659628712872558
7.55200000000013	0.000228627272725782	-0.000190229224652818	-0.000228314851482951	6.81799999987088e-05	0.000348798189137041	-0.00073913199999667	-0.000125439999996869	-0.0001309	0.000299172908368742	-9.04638554207599e-05	-0.000584375757576132	-0.000765460396040878
7.56250000000013	0.000105172727271232	-0.000250766003976876	-4.70079207898769e-05	-3.87100000012937e-05	0.000533234808855359	-0.000464451999996663	0.000133910000003141	-0.0001309	0.000481563346615763	-1.39277108424455e-05	-0.00061534545454583	-0.000596794820714927
7.57300000000013	-1.82818181833182e-05	-0.000311302783300934	0.000134299009903198	-0.000145600000001296	0.000717671428573677	-0.000189771999996657	0.000393260000003152	-0.0001309	0.000663953784862784	6.26084337358688e-05	-0.000646315151515528	-0.000414404382467906
7.58350000000013	-0.000115456435642827	-0.000371839562624992	4.1290909089215e-05	-0.000245219999999443	0.000902108048291996	8.49080000033497e-05	0.000652610000003163	-0.0001309	0.000846344223109805	0.000139144578314183	-0.000632307999999813	-0.000232013944220884
7.59400000000013	-5.49514851477758e-05	-0.000312873737372606	-9.74363636380627e-05	-0.00019943999999944	0.000866210204079721	7.53424242418587e-05	0.000751984584174331	-0.000152650000000374	0.000767819999998501	0.000176397999999072	-0.000616977999999812	-4.96235059738632e-05
7.60450000000013	5.55346534727545e-06	-0.000220388888887752	-0.00023616363636534	-0.000153659999999438	0.000710424489794002	2.90999999994328e-05	0.000411426774843687	-0.000183100000000375	0.000645809999998498	0.000100167999999067	-0.000601647999999812	7.04188118789603e-05
7.61500000000013	6.60584158423267e-05	-0.000127904040402899	-0.000374890909092618	-0.000107879999999435	0.000554638775508283	-1.71424242429931e-05	7.08689655130435e-05	-0.000213550000000375	0.000523799999998495	2.39379999990625e-05	-0.000586317999999811	-0.000110888118814114
7.62550000000013	0.000126563366337378	-3.54191919180455e-05	-0.000482974950297275	-6.20999999994324e-05	0.000398853061222564	-6.3384848485419e-05	-0.000269688843817601	-0.000244000000000376	0.000401789999998492	-5.2292000000942e-05	-0.000558227999999057	-0.000292195049507189
7.63600000000013	0.000207397017894143	5.69197238670016e-05	-0.000407199602384747	1.32434607779701e-06	0.000243067346936845	-0.000109470297030264	-0.000610246653148245	-0.000274450000000377	0.0002914	-0.000128522000000947	-0.000481997999999054	-0.000473501980200264
7.64650000000013	0.00032888807157208	0.000147215581855169	-0.000331424254472219	0.000108859557345406	0.00054829215686665	-0.000154797029703533	-0.000669823762374356	-0.0002759	0.0002914	-0.000174561752988238	-0.000405767999999051	-0.000654808910893338
7.65700000000013	0.000450379125250017	0.000237511439843337	-0.000255648906559691	0.000216394768613014	0.000862468627454896	-0.000200123762376803	-0.000518665346532767	-0.0002759	0.0002914	-0.000189830677291027	-0.000329537999999048	-0.000670087878784428
7.66750000000013	0.000571870178927954	0.000327807297831504	-0.000179873558647164	0.000323929979880623	0.00117664509804314	-0.000245450495050072	-0.000367506930691178	-0.0002759	0.0002914	-0.000205099601593817	-0.000253307999999044	-0.000392633333329873
7.67800000000013	0.000693361232605891	0.000418103155819672	-0.000109479207920033	0.000431465191148231	0.00149082156863139	-0.000290777227723342	-0.00021634851484959	-0.0002759	0.0002914	-0.000220368525896606	-0.00025847920792212	-0.000115178787875317
7.68850000000013	0.000641169999997513	0.000457683132528579	-4.8974257424982e-05	0.000513021782178979	0.00173004979919313	-0.000297495180722118	-6.51900990080012e-05	-0.0002759	0.000272775999999232	-0.000235637450199396	-0.000364102970298361	0.000162275757579238
7.69900000000013	0.000442719999997501	0.000334972289155079	1.15306930700693e-05	0.000573526732674031	0.00143887510039794	-0.000236139759035369	5.3062626263987e-05	-0.0002759	0.000211665999999229	-0.000163649999998651	-0.000469726732674601	0.000439730303033793
7.70950000000013	0.000244269999997489	0.000212261445781579	7.20356435651205e-05	0.000634031683169082	0.00114770040160275	-0.00017478433734862	0.000161032323233688	-0.0002759	0.000150555999999227	-5.67599999986485e-05	-0.000575350495050842	0.000487933734938793
7.72000000000013	4.58199999974773e-05	8.9550602408079e-05	0.000132540594060172	0.000694536633664133	0.000856525702807558	-0.000113428915661871	0.000269002020203389	-0.0002759	8.94459999992243e-05	5.0130000001354e-05	-0.000680974257427083	0.000411397590360476
7.73050000000013	-0.000152630000002534	-3.31602409654211e-05	0.000135096969696383	0.000755041584159185	0.000565351004012367	-5.20734939751224e-05	0.00037697171717309	-0.0002759	2.83359999992217e-05	0.000157020000001357	-0.000680105432594794	0.000334861445782159
7.74100000000013	-0.000135599999999008	-4.96519999988258e-05	8.88545454539569e-05	0.000585469387751927	0.000390859368836485	3.72063745033522e-05	0.000476196039602996	-0.0002759	3.32455445552283e-05	0.000263910000001359	-0.00061883782696099	0.000258325301203841
7.75150000000013	-5.81304878038846e-05	4.21180000011764e-05	4.2612121211531e-05	0.000336255102037629	0.000405977712031752	0.000143670517929652	0.000400512871286162	-0.0002759	9.37504950502795e-05	0.000196833001987105	-0.000557570221327185	0.000181789156625524
7.76200000000013	1.9339024391239e-05	0.000133888000001179	-3.63030303089485e-06	8.70408163233315e-05	0.000421096055227019	0.000250134661355953	0.000324829702969328	-0.0002759	0.000154255445545331	0.000121057654074578	-0.000496302615693381	0.000160767326732478
7.77250000000013	9.68085365863626e-05	0.000225658000001181	-4.98727272733208e-05	-0.000162173469390966	0.000436214398422286	0.000356598804782253	0.000249146534652494	-0.0002759	0.000214760396040382	4.52823061620498e-05	-0.000435035010059576	0.000145589108910695
7.78300000000014	0.000169791089109302	0.000317428000001183	5.44248520727514e-05	-0.000396964705883128	0.000451332741617553	0.000463062948208553	0.00017346336633566	-0.0002759	0.000275265346535433	-3.04930417504779e-05	-0.000401348594377114	0.000130410891088913
7.79350000000014	0.000200147524752868	0.000285505633801823	0.000189868639055007	-0.000456876470589012	0.000491991566265858	0.000365707554670188	0.0001158	-0.000287350980392352	0.000268915999999604	-8.4139999999214e-05	-0.000370565461846992	0.00011523267326713
7.80400000000014	0.000230503960396434	0.000208604225351115	0.000325312426037264	-0.000516788235294896	0.000553346987952605	0.000228977932403781	0.0001158	-0.000302380392157058	0.000238255999999602	-2.32399999992104e-05	-0.00033978232931687	0.000102960000000199
7.81450000000014	0.00026086039604	0.000131702816900407	0.00046075621301952	-0.000576700000000781	0.000614702409639353	9.22483101373746e-05	0.0001158	-0.000317409803921765	0.000207595999999601	3.76600000007932e-05	-0.000308999196786748	0.000118290000000199
7.82500000000014	0.000291216831683565	5.48014084496994e-05	0.000596199999998381	-0.000636611764706665	0.000676057831326101	-4.44813121290321e-05	0.0001158	-0.000332439215686472	0.0001769359999996	9.85600000007968e-05	-0.0002832	0.0001336200000002
7.83550000000014	0.0002998199999994	-2.20999999988114e-05	0.000472745454543831	-0.000609550602405218	0.000737413253012849	-0.000177617505030988	0.0001158	-0.000347468627451178	0.000146275999999599	0.0001594600000008	-0.0002832	0.000148950000000201
7.84600000000014	0.000254039999999398	6.85534653477275e-05	0.000349290909089282	-0.000272412048188334	0.000662047686115293	-0.000238885110664792	8.29327967796771e-05	-0.000377012244898369	0.000265327272728896	0.000165507999998995	-0.0002832	0.000164280000000201
7.85650000000014	0.000208259999999397	0.000159206930694266	0.000225836363634732	6.47265060285504e-05	0.000554512474847682	-0.000300152716298597	6.24265593460315e-06	-0.000408083673469799	0.000388781818183448	8.92779999989928e-05	-0.0002832	0.000144101593624296
7.86700000000014	0.000162479999999396	0.000249860396040805	0.000102381818180182	0.000401865060245435	0.000446977263580071	-0.000361420321932401	-7.04474849104707e-05	-0.000439155102041228	0.000512236363638	1.3047999998991e-05	-0.0002832	5.29063745007872e-05
7.87750000000014	0.000116699999999395	0.000340513861387344	4.02636182914709e-05	0.000739003614462319	0.000339442052312461	-0.000422687927566206	-0.000147137625755545	-0.000470226530612658	0.000635690909092552	-6.31820000010108e-05	-0.000292638383838794	-3.82888446227218e-05
7.88800000000014	0.000126928112450609	0.000399321686745967	0.000131486282307379	0.000792592031869061	0.000242406163022271	-0.000445483132529307	-0.000223827766600618	-0.000490356692913188	0.000691816498992116	-0.000139412000001013	-0.000323608080808492	-0.000129484063746231
7.89850000000014	0.000188072690763866	0.000322785542167651	0.000222708946323287	0.000534275298801323	0.0002726745526843	-0.000384338554216052	-0.000109229999997352	-0.000475474803149408	0.000553436217301971	-0.000254636000001829	-0.00035457777777819	-0.00022067928286974
7.90900000000014	0.000249217269077122	0.000246249397589335	0.000313931610339195	0.000275958565733586	0.000302942942346328	-0.000323193975902797	8.92200000026524e-05	-0.000460592913385627	0.000415055935611826	-0.000391976000001835	-0.000385547474747888	-0.00016881599999776
7.91950000000014	0.000310361847390378	0.00016971325301102	0.000405154274355103	1.76418326658483e-05	0.000333211332008357	-0.000262049397589542	0.000287670000002657	-0.000445711023621847	0.000276675653921682	-0.000529316000001841	-0.000416517171717586	-1.02599999775332e-06
7.93000000000014	0.000371506425703634	9.31771084327039e-05	0.00036040799999753	-0.000240674900401889	0.000363479721670386	-0.000200904819276287	0.000486120000002662	-0.000430829133858067	0.000138295372231537	-0.000666656000001846	-0.0004292	0.000166764000002254
7.94050000000014	0.0003849	3.02843058343882e-05	0.000177077999997526	-0.000298016161615745	0.000393825099602005	-9.60999999981468e-05	0.000684570000002667	-0.000342519999997316	6.46047244092479e-05	-0.000803996000001852	-0.0004292	0.000334554000002261
7.95100000000014	0.0003849	-1.5772032193782e-05	-6.25200000247862e-06	-0.000267258585858169	0.000424362948207583	4.14500000018589e-05	0.000584408349898959	-0.000144069999997311	4.97228346454678e-05	-0.000619229376254434	-0.0004292	0.000502344000002268
7.96150000000014	0.0003849	-6.18283702219523e-05	-0.000189582000002483	-0.000236501010100592	0.000454900796813162	0.000179000000001865	0.000462917296221023	5.43800000026937e-05	3.48409448816876e-05	-0.000388947686113582	-0.0004292	0.000452833333331882
7.97200000000014	0.0003849	-0.000107884708250123	-0.000372912000002487	-0.000205743434343015	0.000485438645418741	0.00031655000000187	0.000341426242543086	0.000252830000002699	1.99590551179075e-05	-0.000158665995972731	-0.0004292	0.000345724899596939
7.98250000000014	0.000384900000002714	-0.000153941046278293	-0.000398950406503641	-0.000174985858585438	0.00051597649402432	0.000454100000001876	0.000219935188865149	0.000451280000002703	5.07716535412729e-06	7.16156941681206e-05	-0.000517766000001458	0.000238616465861996
7.99300000000014	0.000584146987954531	-0.000123882178216996	-0.000367791869918273	-0.000129936633662746	0.000546625252525672	0.0004803	0.00011802560975631	0.000367257999996667	7.44363636378441e-05	0.000238642147114401	-0.000624656000001462	0.000131508032127053
8.00350000000014	0.000783393975906365	-6.33772277219383e-05	-0.000336633333332903	-8.46099009894744e-05	0.000577382828283251	0.0004803	0.000133604878048995	0.000123027999996641	0.000182406060607554	2.61371769354485e-05	-0.000731546000001476	3.168000000063e-05
8.01400000000015	0.000982640963858182	-2.87227722688595e-06	-0.000305474796747535	-3.92831683162066e-05	0.000608140404040828	0.0004803	0.000149184146341679	-0.000121202000003365	0.000290375757577255	-0.000186367793243486	-0.00083843600000148	7.74600000006311e-05
8.02450000000015	0.00118188795181	5.76326732681664e-05	-0.000276518503937218	6.04356435706133e-06	0.000638897979798405	0.0004803	0.000164763414634363	-0.000365432000003371	0.000398345454546956	-0.00039887276342242	-0.000927856504062886	0.000123240000000632
8.03500000000015	0.00130658910890963	0.000118137623763219	-0.000291607086614384	4.62385542170805e-05	0.000669655555555982	0.0004803	0.000180342682927046	-0.000609662000003376	0.000506315151516657	-0.000611377733601355	-0.000772704065038493	0.000169020000000633
8.04550000000015	0.00121593564356309	0.00010997429718854	-0.00030669566929155	6.16301204821415e-05	0.000592109940356377	0.000313835353532986	0.00013411764705715	-0.000506664940236932	0.000418802439023088	-0.000683745454542881	-0.000617551626014099	0.000214800000000634
8.05600000000015	0.00112528217821655	9.45827309234789e-05	-0.000321784251968715	7.70216867472025e-05	0.00048585745526691	0.00014413838383601	1.44999999983223e-05	-0.000354603187248874	0.000325540243901135	-0.000498563636361056	-0.000462399186989706	0.0002475
8.06650000000015	0.00103462871287001	7.91911646584179e-05	-0.000336872834645881	9.24132530122635e-05	0.000379604970177442	-2.55585858609658e-05	-0.000105117647060505	-0.000202541434260816	0.000232278048779182	-0.000313381818179232	-0.000307246747965312	0.0002475
8.07700000000015	0.000943975247523471	6.37995983933569e-05	-0.000339150100602974	0.000107804819277324	0.000273352485087975	-0.000195255555557942	-0.000224735294119333	-5.04796812727574e-05	0.000139015853657229	-0.000128199999997407	-0.00019981598440504	0.0002475
8.08750000000015	0.000852915999998702	8.05480000025947e-05	-0.000293093762574803	0.000168681673308483	0.000167100000002157	-0.000299493240555592	-0.000344352941178161	8.26959595953049e-05	6.38705882348747e-05	5.69818181844181e-05	-0.000169932943469366	0.0002475
8.09800000000015	0.0007613559999987	0.000263668000002599	-0.000247037424546632	0.000290205577690962	0.000320691549297938	-0.000223717892643064	-0.000327283164298671	3.6453535352879e-05	3.4017647058403e-05	4.63227091616333e-05	-0.000140049902533692	0.0002475
8.10850000000015	0.000669795999998698	0.000446788000002603	-0.000200981086518461	0.00041172948207344	0.00047428309859372	-0.000147942544730536	-0.000219088438132339	-9.7888888895469e-06	4.16470588193141e-06	-7.54103585674544e-05	-0.000110166861598018	0.000213945328030942
8.11900000000015	0.000578235999998695	0.000629908000002608	-0.00015492474849029	0.000533253386455918	0.000627874647889501	-7.21671968180088e-05	-0.000110893711966008	-5.60313131319728e-05	-2.56882352945402e-05	-0.000197143426296542	-8.02838206623437e-05	0.000153199801191973
8.12950000000015	0.000486675999998693	0.000813028000002612	-0.000123543538767178	0.000654777290838397	0.000781466197185283	3.60815109451894e-06	-2.6989857996766e-06	-0.000102273737374399	-5.55411764710118e-05	-0.00031887649402563	-0.000165078048783358	9.24542743530049e-05
8.14000000000015	0.000373586116698445	0.000801250597605215	-0.000108304970178708	0.00050788686868266	0.000885864705881912	6.78088531077539e-06	0.000105495740366655	-3.93251968469482e-05	-6.60036144576122e-05	-0.000440609561754717	-0.000366754878051655	3.17087475140364e-05
8.15050000000015	0.00025062837021957	0.00049712709162911	-9.30664015902384e-05	0.000214947474743266	0.000854982352940734	-6.99092555342985e-05	5.40999999825266e-06	0.000201058661420774	-5.06120481925512e-05	-0.000274759999996951	-0.000568431707319952	-2.90367793249321e-05
8.16100000000015	0.000127670623740696	0.000193003585653004	-7.78278330017687e-05	-7.79919191961281e-05	0.000824099999999555	-0.000146599396379372	-0.000116600000001755	0.000441442519688497	-3.52204819274902e-05	-6.09799999969385e-05	-0.000770108536588249	-5.52505030183314e-05
8.17150000000015	4.71287726182153e-06	-0.000111119920323102	-6.25892644132989e-05	-0.000370931313135522	0.000793217647058377	-0.000223289537224446	-0.000238610000001762	0.00068182637795622	-1.98289156624292e-05	0.000152800000003074	-0.000971785365856546	-7.06730382295992e-05
8.18200000000015	-0.000118244869217053	-0.000415243426299207	-6.82701195221333e-05	-0.000663870707074916	0.000762335294117199	-0.00029997967806952	-0.000360620000001769	0.000922210236223943	-4.43734939736817e-06	0.000366580000003087	-0.000886113654616272	-8.60955734408669e-05
8.19250000000015	-8.05612326037173e-05	-0.000343951485144142	-8.35390438249227e-05	-0.000540335742969678	0.00073231839080417	-0.000217266265058243	-0.000419113480880618	0.000839566666661536	6.31840000013266e-05	0.00056	-0.000732830522086144	-0.000101518108652135
8.20300000000015	-3.4845526838308e-05	-4.16346534609592e-05	-9.8807968127712e-05	-0.000387052610439549	0.000702950574712215	-7.93746987931804e-05	-9.65078470777979e-05	0.000484899999994856	0.000154744000001332	0.00056	-0.000579547389556016	-0.000116933663366556
8.21350000000015	1.08701789271013e-05	0.000260682178222223	-0.000114076892430501	-0.000233769477909421	0.000673582758620261	5.85168674718818e-05	0.000226097786725022	0.000130233333328177	0.000246304000001337	0.00056	-0.000426264257025888	-0.000132111881188339
8.22400000000015	5.65858846925106e-05	0.000562999009905406	-0.000129345816733291	-8.04863453792931e-05	0.000644214942528306	0.000196408433736944	0.000548703420527842	-0.000224433333338502	0.000337864000001343	0.00056	-0.000282201980197802	-0.000147290099010122
8.23450000000015	0.00010238686868754	0.000865315841588588	-0.00018631204819367	6.09705179296204e-05	0.000614847126436352	0.000334299999998895	0.000871309054330662	-0.000579100000005182	0.000429424000001348	0.00056	-0.000267231683168098	-0.000162468316831905
8.24500000000015	0.000148629292929968	0.00082272758620508	-0.00024766746988042	0.000152165737053133	0.000584264948453147	0.000258373705178176	0.000957177952752171	-0.000414389108906902	0.000337057947684532	0.000517526627217159	-0.000252261386138394	-0.000177646534653688
8.25550000000015	0.000194871717172395	0.000698985192695949	-0.00030902289156717	0.000243360956176645	0.000552873195875826	0.000182447410357456	0.000701705511807273	-0.000142220792075206	0.000229522736416925	0.000396994082838458	-0.000237291089108691	-0.000155375510201789
8.26600000000015	0.000241114141414823	0.000575242799186818	-0.00037037831325392	0.000334556175300157	0.000521481443298504	0.000106521115536736	0.000446233070862376	0.00012994752475649	0.000121987525149319	0.000276461538459757	-0.000222320792078987	4.10204083932972e-07
8.27650000000015	0.00028735656565725	0.000451500405677687	-0.000392117999997278	0.000425751394423669	0.000490089690721183	3.05948207160168e-05	0.000190760629917478	0.000402115841588186	1.44523138817119e-05	0.000155928994081056	-0.000238522709164919	0.000156195918369655
8.28700000000016	0.000292489641433586	0.00035242716297923	-0.000208787999997274	0.000429932007950474	0.000458697938143861	-6.56477911671425e-05	-6.47118110274189e-05	0.000667924242423326	3.20800000081223e-05	3.53964497023555e-05	-0.000344777689244603	0.000311981632655377
8.29750000000016	0.000246892031871831	0.000444539839035572	-2.54579999972695e-05	0.000308649701787447	0.000413636633662689	-0.000234322489962338	-0.000130377062373103	0.000606196969696051	0.000581650000008135	-3.81111111115679e-05	-0.000451032669324288	0.000467767346941098
8.30800000000016	0.000201294422310077	0.000536652515091914	0.000157872000002735	0.000187367395624421	0.000368309900989421	-0.000402997188757533	-5.36869215280322e-05	0.000544469696968776	0.00113122000000815	-6.88686868691448e-05	-0.000557287649403973	0.000454002970294769
8.31850000000016	0.000155696812748322	0.000628765191148256	0.000341202000002739	6.60850894613943e-05	0.000322983168316153	-0.000571671887552728	2.3003219317039e-05	0.000482742424241501	0.00168079000000816	-9.96262626267216e-05	-0.000663542629483658	0.000302844554453177
8.32900000000016	0.000110099203186568	0.000720877867204598	0.000463380000000456	-5.51972167016321e-05	0.000277656435642885	-0.000740346586347923	9.96933601621101e-05	0.000421015151514226	0.00223036000000817	-0.000130383838384298	-0.000726573737373969	0.000151686138611586
8.33950000000016	0.000156556565657955	0.000725579999997939	0.000493830000000456	-5.43980079669782e-05	0.000260686614175029	-0.000712399999996306	0.000176383501007181	0.000345653784858958	0.00232412277226957	-0.000161141414141875	-0.000742058585858818	5.27722769994791e-07
8.35000000000016	0.000249041414142807	0.000588239999997935	0.000524280000000457	2.15282868537414e-05	0.000380775196852197	-0.0004681699999963	4.81759999974861e-05	0.00023918964143266	0.00181014257424974	-0.000191502982107811	-0.000757543434343667	-0.000150630693071596
8.36050000000016	0.000341526262627659	0.000450899999997932	0.000554730000000458	9.74545816744611e-05	0.000500863779529366	-0.000223939999996295	-0.000119614000002524	0.000132725498006362	0.00129616237622991	-0.00022177137176984	-0.000773028282828516	-0.000144374751490131
8.37100000000016	0.000434011111112511	0.000313559999997929	0.000585180000000458	0.000173380876495181	0.000620952362206534	2.02900000037112e-05	-0.000287404000002534	2.62613545800635e-05	0.000782182178210087	-0.000252039761431869	-0.000788513131313365	-8.36292246511627e-05
8.38150000000016	0.000526495959597362	0.000176219999997926	0.000499746534651183	0.0002493071713159	0.000741040944883703	0.000264520000003717	-0.000455194000002544	-8.02027888462349e-05	0.000268201980190261	-0.000282308151093898	-0.000687139759034055	-2.28836978121943e-05
8.39200000000016	0.000502159842519227	9.54299999993033e-05	0.000348588118809592	0.000184088888887477	0.0008211	0.000203499999997209	-0.000605605940593142	-9.87614457822002e-05	4.39461847382598e-05	-0.000313171026157875	-0.000549248192768988	3.78618290267742e-05
8.40250000000016	0.000471982677164895	4.94399999993005e-05	0.000197429702968001	9.16040404026284e-05	0.0008211	2.03799999972043e-05	-0.000545308910890171	-3.74060240954502e-05	-2.01767068342928e-06	-0.000374649899397314	-0.000411356626503921	9.86073558657427e-05
8.41300000000016	0.000441805511810564	3.4499999992978e-06	4.62712871264094e-05	-8.80808082220108e-07	0.0008211	-0.0001627400000028	-0.0004850118811872	2.39493975912999e-05	-4.79815261051183e-05	-0.000436128772636754	-0.000273465060238854	-9.14486923179672e-07
8.42350000000016	0.000411628346456232	-4.25400000007049e-05	-0.000104887128715182	-9.33656565670686e-05	0.0008211	-0.000345860000002804	-0.000424714851484229	8.530481927805e-05	-9.39453815268073e-05	-0.000497607645876193	-0.000137336633662671	-0.000108449698190786
8.43400000000016	0.000365608249494399	-8.85300000007077e-05	-0.000117891463414395	-0.000163018473894178	0.0008211	-0.000528980000002809	-0.000364417821781258	0.0001466602409648	-0.000139909236948496	-0.000559086519115633	-9.20099009894027e-05	-0.000215984909458393
8.44450000000016	0.000196805432592983	2.16326732694247e-05	-0.000102312195121711	-7.10907630507995e-05	0.000831652475247757	-0.000380837254899429	-0.00028337269076094	0.000111599999999042	-1.23649402367052e-05	-0.000563994035783185	-4.66831683161348e-05	-0.000323520120726
8.45500000000016	2.80026156915673e-05	0.000157820792081308	-8.67329268290275e-05	2.08369477925785e-05	0.00084683069306954	-0.000216131372546482	-0.000145270281122374	4.94963414624555e-05	0.000139696812751348	-0.000427473161031689	-1.35643564286696e-06	-0.000414196787149065
8.46550000000016	-0.000140800201209849	0.00029400891089319	-7.11536585363437e-05	0.000112764658635957	0.000862008910891323	-5.14254901935351e-05	-7.16787148380803e-06	-1.26073170741313e-05	0.000291758565739401	-0.000290952286280193	4.39702970304009e-05	-0.000444769076305693
8.47600000000016	-0.000309603018111265	0.000430197029705073	-5.99683168319195e-05	0.000204692369479335	0.000877187128713106	0.000113280392159412	0.000130934538154758	-7.4710975610718e-05	0.000443820318727453	-0.000154431411528696	6.70470119512531e-05	-0.000475341365462321
8.48650000000016	-0.000296128397561117	0.000553323694776982	-7.51465346537024e-05	0.000267416733067967	0.000892365346534889	0.000240125203248421	0.000269036947793324	-0.000129454455445309	0.000574110843372307	-1.79105367772003e-05	6.18047808670928e-06	-0.000505913654618949
8.49700000000016	1.3547058828343e-05	0.000415221285138421	-9.03247524754853e-05	0.000282685657370756	0.000784310953344928	7.28983739475768e-06	0.000318643058349617	-0.000114276237623526	0.00049757469879399	-3.30404040430502e-05	-5.46860557778346e-05	-0.000536485943775577
8.50750000000016	0.000323222515217804	0.00027711887549986	-0.000105502970297268	0.000297954581673546	0.000660355578091371	-0.000225545528458906	0.000287797987927081	-9.90980198017433e-05	0.000421038554215673	-0.000202737373740026	-0.000115552589642378	-0.000530479797979075
8.51800000000016	0.000632897971607264	0.000139016465861299	-0.000120681188119051	0.000313223505976336	0.000536400202837813	-0.00045838089431257	0.000256952917504546	-8.39198019799604e-05	0.000344502409637356	-0.000372434343437002	-0.000176419123506922	-0.000484237373736649
8.52850000000016	0.000942573427996725	9.14056222737781e-07	-8.94815415801933e-05	0.000328492430279126	0.000412444827584256	-0.000691216260166233	0.00022610784708201	-6.87415841581775e-05	0.000267966265059038	-0.000542131313133978	-0.000257103614459502	-0.000437994949494223
8.53900000000016	0.00088647812499649	-0.000118332000001197	3.44738336733552e-05	0.000270848508944637	0.000343972509962803	-0.000734497188751421	0.000195262776659475	-4.47674698787943e-05	0.000212965392353882	-0.000711828282830953	-0.000364212048194451	-0.000391752525251797
8.54950000000017	0.000662737890621473	-0.000194562000001202	0.000158429208926904	0.00016459602385517	0.000511303187253645	-0.000504467068269474	0.000152098174441458	1.19638554289478e-06	0.000197542857142614	-0.000559027888442379	-0.0004713204819294	-0.000345510101009371
8.56000000000017	0.000438997656246455	-0.000270792000001206	0.000282384584180452	5.8343538765703e-05	0.000678633864544487	-0.000274436947787527	0.00010566815415748	4.71602409645838e-05	0.000182120321931346	-0.000315770916330817	-0.000578428915664349	-0.000277401960783128
8.57050000000017	0.000215257421871438	-0.000347022000001211	0.000406339959434001	-4.79089463237642e-05	0.000845964541835329	-4.44068273055791e-05	5.92381338735013e-05	9.31240963862729e-05	0.000166697786720079	-7.25139442192553e-05	-0.000685537349399298	-0.000202460784312538
8.58100000000017	-8.48281250357993e-06	-0.000423252000001215	0.000382993999998313	-0.000154161431413231	0.00101329521912617	0.000185623293176368	1.28081135895227e-05	0.000139087951807962	0.000151275251508811	0.000170743027892307	-0.000666612474847869	-0.000127519607841947
8.59150000000017	6.12030303052521e-05	-0.000391351509052362	0.000276103999998307	-6.25488933579467e-05	0.00109950404040355	0.000149623943659264	-2.63287128708043e-05	0.0001601	6.03799999978264e-05	0.000413999999999272	-0.000589922334002798	-5.25784313713559e-05
8.60200000000017	0.000199930303032525	-0.000268393762573487	0.0001692139999983	7.56201207265616e-05	0.00106874646464597	-1.93901408477799e-05	3.81980198068121e-06	0.0001601	-7.69600000021817e-05	0.000368219999999271	-0.000513232193157727	2.2362745099235e-05
8.61250000000017	0.000338657575759798	-0.000145436016094613	6.2323999998294e-05	0.00021378913481107	0.0010379888888884	-0.000188404225354824	3.39683168321667e-05	0.0001601	-0.00021430000000219	0.00032243999999927	-0.000436542052312656	-0.000136370000002936
8.62300000000017	0.00047738484848707	-2.24782696157384e-05	-4.45660000017123e-05	0.000351958148895578	0.00100723131313082	-0.000357418309861868	6.41168316836522e-05	0.0001601	-0.000351640000002198	0.000276659999999269	-0.000359851911467585	-0.000319700000002946
8.63350000000017	0.000601459999999758	0.000100479476863136	-5.78e-05	0.000471536633661667	0.000976473737373242	-0.000526432394368912	9.42653465351377e-05	0.0001601	-0.000488980000002206	0.000230879999999268	-0.00042909156626629	-0.000503030000002957
8.64400000000017	0.000586339999999758	0.00022267000000196	-5.78e-05	0.000365704950493345	0.00104097077534963	-0.000397451968501515	8.53199999982836e-05	7.33206759423782e-05	-0.000287446918484911	0.000192399999999758	-0.000505627710844607	-0.000686360000002968
8.65450000000017	0.000571219999999757	0.000344680000001967	-5.78e-05	0.000259873267325023	0.00114722326043909	-0.00024718622047001	-2.13600000017227e-05	-4.81703777355588e-05	-2.94349900554774e-05	0.000177279999999757	-0.000582163855422924	-0.00079501515150964
8.66500000000017	0.000556099999999757	0.000466690000001974	-5.78e-05	0.000154041584156701	0.00125347574552856	-9.69204724385048e-05	-0.000128040000001729	-0.000169661431413496	0.000228576938373956	0.000162159999999756	-0.000658700000001241	-0.0004556212121157
8.67550000000017	0.000540979999999756	0.000588700000001982	-5.41699999987703e-05	4.82099009883794e-05	0.00135972823061803	5.33452755930003e-05	-0.000234720000001735	-0.000291152485091433	0.000486588866803389	0.000147039999999755	-0.000703291633464901	-0.000116227272721761
8.68600000000017	0.000510448192770093	0.000703449999999504	2.20600000012342e-05	-6.08080806321102e-07	0.0014659807157075	0.000184913682091802	-0.000341400000001742	-0.00041264353876937	0.000720202020200265	0.000131919999999754	-0.000627365338644181	0.000223166666672179
8.69650000000017	0.000449092771083341	0.000672999999999503	9.82900000012387e-05	0.00010736161616338	0.0013930699999985	0.000138857344063633	-0.000360427091632473	-0.000305499999997945	0.000612232323230564	0.000138500000000497	-0.000551439043823462	0.000562560606066118
8.70700000000017	0.000387737349396589	0.000642549999999502	0.000174520000001243	0.000215331313133081	0.0013012999999985	9.28010060354632e-05	-0.000299769721114543	-0.000179499999997937	0.000504262626260864	0.000168950000000499	-0.000475512749002742	0.000743490099009407
8.71750000000017	0.000326381927709836	0.000612099999999502	0.000250750000001248	0.000323301010102781	0.0012095299999985	4.67446680072937e-05	-0.000239112350596613	-5.34999999979297e-05	0.000396292929291163	0.000199400000000501	-0.000399586454182022	0.000713133663365842
8.72800000000017	0.000265026506023084	0.000581649999999501	0.000274537349395828	0.000431270707072482	0.0011177599999985	6.88329979124297e-07	-0.000178454980078682	7.25000000020779e-05	0.000288323232321462	0.000229850000000503	-0.000362770000000252	0.000682777227722276
8.73850000000017	0.000267095171026919	0.000524839759034129	0.000167218072287389	0.000454311999999246	0.00103694860557744	2.67738955848458e-05	-0.000117797609560752	0.000132743137253418	0.000213072583826181	0.000260300000000504	-0.000378100000000253	0.00065242079207871
8.74900000000017	0.000313151509055088	0.000402128915660629	5.98987951789495e-05	0.000408531999999243	0.00102188884462127	0.000180057028114974	-1.14079999979798e-05	4.29784313710648e-05	0.000197954240630914	0.00027988469184916	-0.000393430000000254	0.000622064356435144
8.75950000000017	0.000359207847083258	0.000279418072287129	-4.74204819294896e-05	0.00036275199999924	0.00100682908366509	0.000333340160645102	0.000110812000002023	-4.67862745112881e-05	0.000182835897435647	0.000295123260437629	-0.000408760000000255	0.000581873737372974
8.77000000000017	0.000405264185111427	0.000156707228913629	-0.000154739759037929	0.000316971999999237	0.000991769322708913	0.00048662329317523	0.000233032000002026	-0.000136550980393641	0.00016771755424038	0.000310361829026099	-0.000424090000000256	0.000535631313130546
8.78050000000017	0.000451320523139597	3.39963855401287e-05	-0.000120421730379736	0.000271191999999235	0.000976709561752737	0.000639906425705358	0.000355252000002029	-0.000226315686275994	0.000152599211045113	0.000325600397614569	-0.000439320481927964	0.000489388888888119
8.79100000000017	0.000419429411763959	-1.39730468747507e-05	3.316981891604e-05	0.000225411999999233	0.000988997029703983	0.000614325641023383	0.000477472000002032	-0.0002759	0.000177733333334364	0.000340838966203039	-0.000454501204819531	0.000443146464645691
8.80150000000017	0.000374547058822779	9.9765625024943e-07	0.000186761368211816	0.000179631999999232	0.00104950198019903	0.000478674753449415	0.000450108151092935	-0.0002759	0.000239460606061636	0.000285205231387299	-0.000469681927711097	0.000396904040403264
8.81200000000018	0.0003296647058816	1.59683593752496e-05	0.000340352917507592	0.000133851999999231	0.00111000693069408	0.000343023865875448	0.000419839761430906	-0.0002759	0.000301187878788909	0.000223726358147862	-0.000484862650602664	0.000406232673267582
8.82250000000018	0.00028478235294042	3.09390625002497e-05	0.000493944466803368	8.807199999923e-05	0.00117051188118913	0.000207372978301481	0.000389571371768877	-0.0002759	0.000362915151516182	0.000162247484908425	-0.00050004337349423	0.000421410891089364
8.83300000000018	0.000239900000003142	4.59097656252498e-05	0.000486506930692311	4.62003976158482e-05	0.00123101683168418	7.17220907275132e-05	0.000359302982106848	-0.0002759	0.000424642424243455	0.000100768611668987	-0.00038960198019599	0.000436589108911147
8.84350000000018	0.000425620081139043	0.000153088755022648	0.000441180198019042	0.000137214314116846	0.00124109598393523	-4.10280000017905e-05	0.000302476767673915	-0.000286986785010117	0.000424064015904318	3.07614314097445e-05	-0.000268799999997965	0.000451767326732929
8.85400000000018	0.000611340162274944	0.000306371887552781	0.000395853465345772	0.000228228230617843	0.0012103128514051	-0.000147708000001797	0.000132779797976939	-0.000302105128205384	0.000408825447315848	-7.54910536797227e-05	-0.000147998019799939	0.000462579999999483
8.86450000000018	0.000797060243410844	0.000459655020082915	0.000350526732672503	0.000319242147118841	0.00117952971887498	-0.000254388000001803	-3.69171717200368e-05	-0.00031722347140065	0.000393586878727378	-0.00018174353876919	-2.71960396019135e-05	0.000431919999999481
8.87500000000018	0.000982780324546745	0.000612938152613048	0.000305200000002336	0.000410256063619838	0.00114874658634486	-0.00036106800000181	-0.000206614141417013	-0.000332341814595917	0.000378348310138908	-0.000287996023858657	7.80374245470218e-05	0.000401259999999479
8.88550000000018	0.00109794799999923	0.000766221285143182	0.000443302409640897	0.000475890650406239	0.00111796345381474	-0.000465579518072813	-0.000376311111113988	-0.000347460157791184	0.000361947999998714	-0.000394248508948124	6.2614889335754e-05	0.000370599999999477
8.89600000000018	0.00105216799999922	0.000663851515149404	0.000581404819279459	0.000460311382113556	0.00113682111553837	-0.000496362650602935	-0.000371076494020543	-0.000418337751005322	0.000285717999998709	-0.00043340845070318	4.71923541244863e-05	0.000339939999999476
8.90650000000018	0.00100638799999922	0.000540396969694859	0.00071950722891802	0.000444732113820872	0.00116735896414395	-0.000527145783133057	-0.000173417131470729	-0.000495084738957133	0.000209487999998705	-0.000371929577463741	3.17698189132185e-05	0.000365350000002359
8.91700000000018	0.000960607999999219	0.000416942424240313	0.000857609638556581	0.000429152845528189	0.00119789681274953	-0.000557928915663179	2.42422310790857e-05	-0.000571831726908944	0.0001332579999987	-0.000310450704224301	1.63472837019507e-05	0.000502900000002362
8.92750000000018	0.000914827999999216	0.000293487878785768	0.000905227999996331	0.000413573577235506	0.00122843466135511	-0.000588712048193301	0.0002219015936289	-0.000648578714860756	5.70279999986957e-05	-0.000248971830984862	-4.73081510985985e-06	0.000640450000002366
8.93800000000018	0.000902139603960657	0.000211916000001308	0.000691447999996326	0.000373619607842113	0.00125416999999764	-0.000562215151512223	0.000419560956178714	-0.000685808366530984	1.60513944233555e-05	-0.000187492957745422	-3.49992047718888e-05	0.000778000000002369
8.94850000000018	0.000917317821782439	0.000288356000001312	0.000477667999996321	0.00031391372548917	0.00111661999999763	-0.000392518181815254	0.000458839603959874	-0.000518477689240142	7.69179282878993e-05	-0.000167	-6.52675944339178e-05	0.000915550000002372
8.95900000000018	0.000932496039604221	0.000364796000001317	0.000263887999996316	0.000254207843136227	0.000979069999997629	-0.000222821212118284	0.000428691089108389	-0.000351147011949299	0.000137784462152443	-0.000167	-9.55359840959468e-05	0.000903234693875395
8.96950000000018	0.000947674257426004	0.000441236000001321	5.01079999963111e-05	0.000194501960783284	0.000841519999997626	-5.31242424213142e-05	0.000398542574256903	-0.000183816334658457	0.000198650996016987	-0.000167	-0.000125804373757976	0.000778520408161104
8.98000000000018	0.000962852475247786	0.000517676000001326	-6.55154471547407e-05	0.000134796078430341	0.000703969999997623	0.000116572727275656	0.000368394059405418	-1.6485657367615e-05	0.000259517529881531	-0.000167	-0.00016512430278963	0.000653806122446812
8.99050000000018	0.000989364788732924	0.000449918108647636	-8.1094715447424e-05	3.12867469858249e-05	0.000652184337352585	0.000145619999998678	0.000338245544553932	4.63799999981425e-05	0.000284070682730657	-0.000167	-0.000210721912351385	0.00052909183673252
9.00100000000018	0.00101999859154983	0.000204213883295512	-9.66739837401073e-05	-9.14240963876753e-05	0.000836250602412835	6.91799999986738e-05	0.000293234693876734	-6.05100000018601e-05	0.000268679116465596	-0.000180787276342215	-0.000256319521913139	0.000404377551018228
9.01150000000018	0.00105063239436673	-4.14903420566114e-05	-0.000112253252032791	-0.000214134939761175	0.00102031686747308	-7.26000000133072e-06	0.000246306122448161	-0.000167400000001863	0.000253287550200535	-0.000196025844930685	-0.000301917131474894	0.000433509900990893
9.02200000000018	0.00108126619718364	-0.000287194567408735	-0.000127832520325474	-0.000336845783134675	0.00120438313253334	-8.37000000013352e-05	0.000199377551019587	-0.000274290000001865	0.000237895983935474	-0.000211264413519155	-0.000347514741036648	0.000478836633664163
9.03250000000018	0.00111190000000186	-0.000532898792760859	-0.000191538188977685	-0.000459556626508176	0.00138844939759359	-0.00016014000000134	0.000152448979591013	-0.000381180000001868	0.000222504417670413	-0.000226502982107625	-0.000493573737376695	0.000524163366337432
9.04300000000018	0.00121773168317018	-0.000419684158411315	-0.000266567716536744	-0.000334599999997583	0.00144421752987941	-0.000235799009902315	0.00010259207920686	-0.000393729025844134	0.000320753658539041	-0.000225804878046586	-0.000663270707073677	0.000569490099010702
9.05350000000018	0.00132356336633851	-0.000162901980193481	-0.000341597244095804	-0.000197259999997575	0.00138335099601487	-0.000311274257427068	4.22950495038894e-05	-0.000348222067593635	0.000460326829270756	-0.000101597560973413	-0.000832967676770658	0.000609031187122463
9.06400000000018	0.00142939504950683	9.38801980243525e-05	-0.000416626771654864	-5.9919999997567e-05	0.00132248446215032	-0.000386749504951821	-1.80019801990816e-05	-0.000302715109343136	0.000599900000002471	2.26097560997604e-05	-0.00100266464646764	0.000593608651911196
9.07450000000019	0.00153522673267515	0.000350662376242186	-0.000491656299213924	7.74200000024411e-05	0.00126161792828578	-0.000462224752476575	-7.82990099020527e-05	-0.000257208151092638	0.000739473170734187	0.000146817073172934	-0.00113908235293799	0.000578186116699928
9.08500000000019	0.00159733002028177	0.00060744455446002	-0.000390167999998113	0.0001886	0.00120075139442123	-0.000537699999997314	-0.000138596039605024	-0.000211701192842139	0.00086238031495688	0.000271024390246107	-0.00095934705882034	0.00056276358148866
9.09550000000019	0.00147358762677264	0.000576799999998913	-0.000283487999998111	0.0001886	0.00123095454545564	-0.000385029999997305	-0.000161729999999462	-0.000165967999999191	0.000651966929130111	0.000283722772274812	-0.000779611764702687	0.000547341046277392
9.10600000000019	0.00134984523326352	0.000515899999998912	-0.000176807999998108	0.0001886	0.00129268181818291	-0.000232359999997296	-0.00013127999999946	-0.000120187999999189	0.000441553543303341	0.000147742574255008	-0.000599876470585033	0.000543070281124771
9.11650000000019	0.00122610283975439	0.000454999999998911	-7.01279999981058e-05	0.0001886	0.00135440909091019	-7.96899999972868e-05	-0.000100829999999459	-7.44079999991884e-05	0.000231140157476571	1.17623762352044e-05	-0.00042014117646738	0.000558461847389832
9.12700000000019	0.00110236044624526	0.000394099999998909	1.42e-05	0.0001886	0.00141613636363746	7.29800000027223e-05	-7.03799999994568e-05	-2.86279999991873e-05	2.07267716498017e-05	-0.000124217821784599	-0.000279548884381064	0.000573853413654892
9.13750000000019	0.00109220891089297	0.000304819999995345	1.42e-05	0.000208539024391079	0.00147390722891429	0.000192935458167604	-3.9929999999455e-05	1.51323232325985e-05	-0.000148736633663633	-0.000260198019804403	-0.000264214198782687	0.000589244979919953
9.14800000000019	0.00119783267326921	4.52599999953383e-05	1.42e-05	0.000255063414634982	0.00139716024096248	0.000208204382470393	-9.47999999945316e-06	3.06171717174481e-05	-0.000163706930693336	-0.000349830000001091	-0.000248879513184309	0.000604636546185013
9.15850000000019	0.00130345643564545	-0.000214300000004668	1.42e-05	0.000301587804878886	0.00132041325301067	0.000223473306773182	2.09700000005486e-05	4.61020202022977e-05	-0.00017867722772304	-0.000410940000001095	-0.000233544827585931	0.00047075641025238
9.16900000000019	0.0014090801980217	-0.000473860000004674	1.42e-05	0.000348112195122789	0.00124366626505886	0.000238742231075972	5.14200000005504e-05	6.15868686871473e-05	-0.000193647524752744	-0.000472050000001099	-0.000218210141987554	0.000245016765281953
9.17950000000019	0.00151470396039794	-0.00073342000000468	4.12831683179245e-05	0.000394636585366693	0.00116691927710705	0.000254011155378761	8.18700000005522e-05	7.70717171719969e-05	-0.000208617821782447	-0.000533160000001102	-0.000236202012073265	1.9277120311526e-05
9.19000000000019	0.00161120784708416	-0.000766179999993938	0.000101788118812975	0.000272710236217219	0.0011121	0.000255221212120933	0.000112320000000554	7.64762376232158e-05	-0.000174412121210175	-0.000594270000001106	-0.000282258350101436	-0.000206462524658901
9.20050000000019	0.00170353179074614	-0.00043038999999393	0.000162293069308025	9.24740157447732e-05	0.0011121	0.000239736363636084	0.000224486746990187	4.63277227717292e-05	-6.64424242404699e-05	-0.000421031809141279	-0.000328314688129607	-0.000432202169629328
9.21100000000019	0.00179585573440811	-9.45999999939217e-05	0.000222798019803075	-8.77622047276723e-05	0.0011121	0.000224251515151235	0.000347197590363683	1.61792079202427e-05	4.15272727292349e-05	-0.000208735586477256	-0.000374371026157778	-0.000383053999997791
9.22150000000019	0.00188817967807009	0.000241190000006086	0.000283302970298125	-0.000267998425200118	0.0011121	0.000208766666666385	0.000469908433737178	-1.39693069312439e-05	0.00014949696969894	3.56063618676847e-06	-0.000420427364185949	-0.000261043999997788
9.23200000000019	0.00198050362173206	0.000576980000006094	0.000324764000000556	-0.000448234645672563	0.0011121	0.000193281818181536	0.000592619277110674	-4.41178217827305e-05	0.000257466666668644	0.000215856858850792	-0.000502877932407227	-0.000139033999997785
9.24250000000019	0.00199930000000028	0.0005815566265024	0.000355424000000558	-0.000396239999998608	0.00122592480315373	0.000291733734942274	0.000663255445540135	-9.1613414635286e-05	0.000280887999999719	0.000408917999998606	-0.000593891848908225	-1.70239999977819e-05
9.25300000000019	0.00201442000000028	0.000382309638550583	0.00038608400000056	-0.000319799999998603	0.00145142677165767	0.000429625301207341	0.000421443564352005	-0.000153717073171873	0.000265557999999718	0.000332687999998601	-0.000684905765409222	0.0001015
9.26350000000019	0.00202954000000028	0.000183062650598766	0.000416744000000562	-0.000243359999998599	0.00167692874016161	0.000567516867472408	0.000179631683163874	-0.000215820731708459	0.000250227999999718	0.000256457999998597	-0.00077591968191022	0.0001015
9.27400000000019	0.00204466000000028	-1.61843373530516e-05	0.000447404000000564	-0.000166919999998594	0.00190243070866556	0.000705408433737476	-6.21801980242559e-05	-0.000277924390245046	0.000234897999999718	0.000180227999998592	-0.000862274446677255	0.0001015
9.28450000000019	0.00210408052738795	-0.000215431325304869	0.000396785365852515	-7.52399999966214e-05	0.0021279326771695	0.000843300000001682	-0.000303992079212386	-0.000340028048781633	0.000219567999999717	0.000103997999998588	-0.000708682897381473	0.0001015
9.29500000000019	0.00235177829615063	-0.00011903762575198	0.000334681707315928	0.000107880000003389	0.00216211408450591	0.000934495219125191	-0.000378679999995197	-0.000140808548703269	0.0002184	5.1e-05	-0.000555091348085692	0.0001015
9.30550000000019	0.00259947606491332	1.91313883325333e-05	0.000272578048779342	0.0002910000000034	0.00210063521126647	0.0010256904382487	-0.000119119999995191	0.000101964811137695	0.0002184	5.1e-05	-0.00040149979878991	4.72171314699085e-05
9.31600000000019	0.002847173833676	0.000157300402417047	0.000210474390242755	0.000474120000003411	0.00203915633802703	0.00111688565737221	0.000140440000004815	0.000344738170978658	0.0002184	5.1e-05	-0.000247908249494129	-0.000180770916338872
9.32650000000019	0.00309487160243869	0.00029546941650156	0.000177710040162344	0.000657240000003422	0.00197767746478759	0.00120808087649572	0.000400000000004821	0.000587511530819622	0.0002184	5.1e-05	-0.000203600000004261	-0.000408758964147653
9.3370000000002	0.00342954752476036	0.000390072962223535	0.000269637751005722	0.00067793067728628	0.00191619859154815	0.00122945904572141	0.000659560000004828	0.000816130000000567	0.000206073306771495	5.1e-05	-0.000432500000004267	-0.000636747011956433
9.3475000000002	0.00385287425743363	0.00022328369781001	0.0003615654618491	0.000434673705174718	0.00171177068272692	0.00100192425446892	0.000665407645871814	0.000846580000000569	0.000129937848604161	4.29699999997128e-05	-0.000661400000004272	-0.000864735059765214
9.3580000000002	0.00427620099010691	5.6494433396485e-05	0.000453493172692478	0.000191416733063156	0.00149713212851004	0.000774389463216425	0.000480971026153496	0.000877030000000571	5.38023904368282e-05	2.76399999997124e-05	-0.000890300000004278	-0.000889384381334683
9.3685000000002	0.00469952772278018	-0.00011029483101704	0.000545420883535856	-5.18402390484059e-05	0.00128249357429317	0.000546854671963931	0.000296534406435178	0.000907480000000573	-2.2333067730505e-05	1.23099999997121e-05	-0.00111920000000428	-0.000672568965513176
9.3790000000002	0.00512285445545345	-0.000277084095430565	0.000542247337275847	-0.000295097211159968	0.00106785502007629	0.000319319880711438	0.00011209778671686	0.000937930000000574	-9.84685258978382e-05	-3.02000000028831e-06	-0.00110948712870862	-0.000455753549691669
9.3895000000002	0.00539143784860927	-0.000363423232322076	0.000421714792897147	-0.000317699999997648	0.000891179999999711	0.000149823138831266	-7.23388330014584e-05	0.000954510358565452	-0.00013970101010072	-1.83500000002887e-05	-0.000882853465342275	-0.000238938133870163
9.4000000000002	0.00558909721115908	-0.000301908080806922	0.000301182248518446	-0.000193199999997647	0.000875849999999711	5.77104627749242e-05	1.35429718901555e-05	0.000939450597609277	-0.00012421616161587	-1.0154158214717e-05	-0.000656219801975928	-2.2122718048656e-05
9.4105000000002	0.00578675657370889	-0.000240392929291768	0.000180649704139745	-6.86999999976452e-05	0.000860519999999711	-3.44022132814179e-05	0.000151645381528717	0.000924390836653101	-0.000108731313131021	5.39350912808259e-06	-0.000429586138609581	-1.68745019931798e-05
9.4210000000002	0.0059844159362587	-0.000178877777776615	6.01171597610443e-05	5.58000000023563e-05	0.00084518999999971	-0.00012651488933776	0.000289747791167278	0.000909331075696925	-9.32464646461709e-05	2.09411764708822e-05	-0.000202952475243233	-7.77410358577237e-05
9.4315000000002	0.0061820752988085	-0.000117362626261461	6.19979797994375e-05	0.000180300000002358	0.00082985999999971	-0.000218627565394102	0.000427850200805839	0.000894271314740749	-7.77616161613213e-05	3.64888438136818e-05	-0.000127206024096094	-0.000138607569722268
9.4420000000002	0.00520643999997924	1.16729083697098e-05	0.000139210101011564	0.000174627722771993	0.000841039024391127	-5.68709741498766e-05	0.00053264158415438	0.000838655555553793	3.82910891120827e-05	5.5057768925457e-05	-0.000111814457831033	-0.000199474103586811
9.4525000000002	0.00410729999997917	0.000179003585660552	0.000216422222223691	0.00015965742574229	0.000887563414635032	0.000216170775353116	0.000320978217817737	0.000746170707068944	0.000204627722775451	0.000115924302790003	-9.64228915659728e-05	-0.000260340637451355
9.4630000000002	0.00300815999997911	0.000346334262951394	0.000293634343435818	0.000144687128712586	0.000934087804878937	0.000489212524856108	0.000109314851481093	0.000653685858584096	0.000370964356438819	0.000176790836654549	-8.10313253009123e-05	-0.00015622489959635
9.4735000000002	0.00190901999997904	0.000513664940242236	0.000370846464647945	0.000129716831682882	0.000980612195122842	0.000762254274359101	-0.00010234851485555	0.000561201010099247	0.000537300990102188	0.000237657370519095	-6.56397590358519e-05	-4.8905622487911e-05
9.4840000000002	0.00102795000000817	0.000680995617533078	0.000267619999997654	0.000131858585860948	0.00102713658536675	0.00103529602386209	-0.000314011881192194	0.000468716161614399	0.000703637623765556	0.000298523904383641	-6.52e-05	5.84136546205282e-05
9.4945000000002	0.0014553000000082	0.000639559999998539	0.000145399999997651	0.000255101010103377	0.00126235196850972	0.000760498019795592	-0.000416910261566156	0.000302093975900099	0.000688159999999122	0.000280919999995876	-6.52e-05	0.000165732931728967
9.5050000000002	0.00188265000000822	0.000563329999998534	2.31799999976482e-05	0.000378343434345806	0.00156288346457272	0.000428032673260923	-0.000247896177059113	0.000118027710839849	0.00064237999999912	6.71399999958705e-05	-6.52e-05	0.000215074257423123
9.5155000000002	0.00231000000000825	0.00048709999999853	-9.90400000023547e-05	0.000501585858588234	0.00186341496063572	9.55673267262535e-05	-7.88820925520687e-05	-6.60385542204017e-05	0.000596599999999117	-0.000146640000004135	-6.52e-05	7.88861386112405e-05
9.5260000000002	0.00273735000000827	0.000410869999998525	-0.000188529999997938	0.000624828282830663	0.00216394645669872	-0.000236898019808416	9.01319919549752e-05	-0.000250104819280652	0.000550819999999114	-0.00036042000000414	-4.25777777756934e-05	-5.73019802006423e-05
9.5365000000002	0.00277870808079672	0.000334663419481627	-8.16399999979356e-05	0.000666873622045792	0.00246447795276172	-0.000516796509235988	0.000259146076462019	-0.000407844773171474	0.000497642424240029	-0.000574200000004145	6.53919191940075e-05	-0.000193490099012525
9.5470000000002	0.00219282929291793	0.000258679324054189	2.52500000020669e-05	0.000591844094486732	0.00238159494949256	-0.000297309856258568	0.000292149494948001	-0.000197016370804605	0.000374187878785484	-0.000580652087471614	0.000173361616163708	-0.000329678217824408
9.5575000000002	0.00160695050503914	0.000182695228626751	0.000132140000002069	0.000516814566927673	0.00225835252525013	-7.78232032811475e-05	0.000214937373735877	1.3812031562263e-05	0.000250733333330939	-0.000398624254469619	0.000281331313133409	-0.000414019114688423
9.5680000000002	0.00102107171716035	0.000106711133199312	0.000239030000002072	0.000441785039368613	0.0021351101010077	0.000141663449696273	0.000137725252523753	0.000224640433929131	0.000127278787876393	-0.000216596421467625	0.00038930101010311	-0.000429230382294058
9.5785000000002	0.000435192929281564	3.07270377718741e-05	0.00027604337349249	0.000366755511809553	0.00201186767676528	0.000361150102673693	6.05131313116288e-05	0.000435468836296	3.82424242184757e-06	-3.45685884656296e-05	0.000353007999996429	-0.000444441649899693
9.5890000000002	0.000310454455447601	-2.21e-05	0.000199507228914173	0.000308439999999101	0.00192619708738009	0.000403958051686592	-1.66989899004952e-05	0.000578008548706279	-5.50899598384642e-05	0.000147459244536365	0.000169677999996425	-0.000459652917505328
9.59950000000021	0.000416286138615923	-2.21e-05	0.000122971084335856	0.0002626599999991	0.00200020679611795	0.000236960039758156	-5.47200000005953e-05	0.000502024453278841	-9.12610441677355e-06	0.000229774647888226	-1.36520000035796e-05	-0.000474864185110963
9.61000000000021	0.000522117821784244	-2.21e-05	4.64349397575385e-05	0.000216879999999099	0.00207421650485582	6.99620278297206e-05	-8.51700000005971e-05	0.000426040357851402	3.68377510049172e-05	0.000275830985916395	-0.000196982000003584	-0.000437579207919606
9.62050000000021	0.000627949504952566	-2.21e-05	-3.01012048207786e-05	0.000171099999999098	0.00214822621359368	-9.70359840987151e-05	-0.000115620000000599	0.000350056262423964	8.28016064266078e-05	0.000321887323944565	-0.000380312000003588	-0.000377282178216635
9.63100000000021	0.000733781188120888	-2.21e-05	-5.78e-05	0.000125319999999097	0.00222223592233155	-0.000264033996027151	-0.000146070000000601	0.000274072166996526	0.000128765461848298	0.000367943661972734	-0.000484879282870014	-0.000316985148513664
9.64150000000021	0.0010498600000069	3.42419483119325e-05	-5.78e-05	0.00016570358565857	0.00229302607802998	-0.000217919999996984	-0.000166136633661272	0.000197281632651537	0.000106170623741237	0.000413999999996406	-0.000560805577690734	-0.000256688118810693
9.65200000000021	0.00140098000000691	0.00012525586481293	-5.78e-05	0.0002263609561765	0.0023557673511306	-6.52499999969807e-05	-6.03049504929506e-05	0.000119495918365818	4.46917505017996e-05	0.000230879999996396	-0.000636731872511454	-0.000196391089107722
9.66250000000021	0.00175210000000691	0.000216269781313927	-5.78e-05	0.00028701832669443	0.00241850862423122	8.74200000030229e-05	4.55267326753712e-05	4.17102040801004e-05	-1.67871227376376e-05	4.77599999963847e-05	-0.000712658167332173	-0.000107396969695138
9.67300000000021	0.00210322000000692	0.000307283697814925	-5.78e-05	0.00034767569721236	0.00248124989733183	0.000240090000003026	0.000151358415843693	-3.60755102056176e-05	-7.82659959770748e-05	-0.000135360000003626	-0.000788584462152893	-1.46999999981652e-05
9.68350000000021	0.00240489999999668	0.000398297614315922	-2.03656565647412e-05	0.000403539759034014	0.00254399117043245	0.00039276000000303	0.000257190099012015	-0.000113861224491336	-0.000139744869216512	-0.000318480000003637	-0.000865000000001513	7.79969696988078e-05
9.69400000000021	0.00223689999999667	0.000351610059170103	2.58767676776864e-05	0.000296431325299073	0.00252652399999879	0.000448554980080588	0.00030618152610227	-0.000118975697210853	-0.000131674297188449	-0.000458	-0.000941440000001518	0.000170693939395781
9.70450000000021	0.00206889999999666	0.000276432544377202	7.21191919201139e-05	0.000189322891564131	0.00246541399999879	0.000494152589642342	0.000198862248993835	-0.000103706772908063	-0.000116282730923388	-0.000458	-0.00101788000000152	0.000257940000001212
9.71500000000021	0.00190089999999665	0.000201255029584301	0.000118361616162542	8.22144578291899e-05	0.00240430399999878	0.000539750199204097	9.15429718853995e-05	-8.84378486052739e-05	-0.000100891164658327	-0.000458	-0.00109432000000153	0.000318840000001213
9.72550000000021	0.00173289999999664	0.0001260775147914	0.000152919999998465	-2.48939759057513e-05	0.00234319399999878	0.000585347808765851	-1.57763052230358e-05	-7.31689243024845e-05	-8.54995983932657e-05	-0.000458	-0.00111255999999541	0.000379740000001215
9.73600000000021	0.00162603052208866	5.08999999984586e-05	7.64799999984634e-05	-0.0001014	0.00228208399999877	0.000636636000001832	-0.000123095582331471	-5.79e-05	-5.79227722754066e-05	-0.000458	-0.000883449999995397	0.000440640000001216
9.74650000000021	0.00164142208835372	-2.63121212136681e-05	3.99999984616184e-08	-0.0001014	0.00222097399999877	0.000728196000001834	-2.28952191177021e-05	-5.79e-05	3.27306930711291e-05	-0.000400147117293768	-0.000654339999995384	0.000501540000001218
9.75700000000021	0.00165681365461878	-0.000103524242425795	-7.64000000015402e-05	-0.0001014	0.00215986399999877	0.000819756000001836	0.000265959362555614	-5.79e-05	0.000123384158417665	-0.000278656063615831	-0.00042522999999537	0.00054998111332069
9.76750000000021	0.00167220522088385	-0.000180736363637922	-0.000152840000001542	-0.0001014	0.00209875399999876	0.000911316000001839	0.000554813944228931	-5.79e-05	0.000214037623764201	-0.000157165009937894	-0.000196119999995357	0.000580458250497629
9.77800000000021	0.00168759678714891	-0.000257948484850048	-0.000193681188118199	-0.0001014	0.00203764399999876	0.00100287600000184	0.000843668525902247	-5.79e-05	0.000304691089110736	-3.56739562599568e-05	-0.000117790361448275	0.000610935387674569
9.78850000000021	0.00168493762376207	-0.000317394234592751	-0.000163324752474633	-0.000165806438634283	0.00202545188867479	0.000983931999995694	0.00113252310757556	-6.15500000003106e-05	0.000315003999997231	8.58170974179801e-05	-0.000240501204821771	0.000641412524851508
9.79900000000021	0.00166975940594029	-0.00033242405566631	-0.000132968316831067	-0.000288764185113162	0.00235944791253166	0.000770151999995681	0.00103761908548246	-7.68800000003115e-05	0.000177663999997223	0.000155392000000933	-0.000363212048195267	0.000671889662028448
9.80950000000021	0.0016545811881185	-0.000347453876739869	-0.000102611881187501	-0.00041172193159204	0.00269344393638853	0.000556371999995669	0.000809875546715059	-9.22100000003124e-05	4.03239999972144e-05	0.000201172000000934	-0.000485922891568762	0.000597097560972787
9.82000000000021	0.00163940297029672	-0.000362483697813428	-7.22554455439354e-05	-0.000534679678070919	0.0030274399602454	0.000342591999995656	0.000582132007947655	-0.000107540000000313	-9.70160000027937e-05	0.000246952000000935	-0.000608633734942258	0.000457524390241072
9.83050000000021	0.00162422475247494	-0.000377513518886988	-5.78e-05	-0.000657637424549798	0.00336143598410228	0.000128811999995643	0.00035438846918025	-0.000122870000000314	-0.000234356000002802	0.000292732000000937	-0.00060546294820593	0.000317951219509356
9.84100000000021	0.00160892799999969	-0.000317354980076877	-5.78e-05	-0.000503539165005278	0.00360447000000126	-2.43800000155804e-06	0.000126644930412846	-0.000159826441353137	-0.000308508366534485	0.000338512000000938	-0.000544596414341386	0.000178378048777641
9.85150000000021	0.00159359799999969	-0.000180562151391614	-5.78e-05	-0.000276004373752785	0.00366558000000126	-7.86680000015626e-05	4.27617706221735e-05	-0.000220571968192105	-0.00033883705179345	0.000299707999999061	-0.000483729880476842	3.88048780459255e-05
9.86200000000022	0.00157826799999969	-4.37693227063504e-05	-5.78e-05	-4.84695825002908e-05	0.00372669000000126	-0.000154898000001567	-3.39283702229004e-05	-0.000281317495031074	-0.000369165737052415	0.00025392799999906	-0.000422863346612299	8.57772277240086e-05
9.87250000000022	0.00156293799999968	9.30235059789131e-05	-5.78e-05	0.000179065208752203	0.00378780000000126	-0.000231128000001572	-0.000110618511067974	-0.000342063021870042	-0.00039949442231138	0.000208147999999059	-0.000361996812747755	0.000146074257426982
9.88300000000022	0.00155110000000346	0.000229816334664177	-4.55176470585187e-05	0.000406599999997798	0.00384891000000126	-0.000307358000001576	-0.000187308651913048	-0.000402808548709011	-0.000429823107570345	0.000162367999999058	-0.00038386064257091	0.000206371287129955
9.89350000000022	0.00171910000000346	0.000148418072285674	-3.06941176467535e-05	0.000299919999997796	0.00377948247011606	-0.000294077510039528	-0.000213957455265258	-0.00046363705179409	-0.000410949999999372	0.000118985858585221	-0.000414432931727538	0.000266668316832928
9.90400000000022	0.00188710000000347	-2.02566265095097e-05	-1.58705882349882e-05	0.000193239999997793	0.00361215179282522	-0.000263505220882901	-6.2198011925292e-05	-0.000524503585658634	-0.00038049999999937	8.80161616155225e-05	-0.000445005220884166	0.00033439370078989
9.91450000000022	0.00205510000000347	-0.000188931325304693	-1.04705882322301e-06	8.65599999977908e-05	0.00344482111553438	-0.000232932931726274	8.9561431414674e-05	-0.000585370119523178	-0.000350049999999368	5.70464646458244e-05	-0.000475577510040794	0.000454688976380444
9.92500000000022	0.00222310000000348	-0.000357606024099876	1.37764705885422e-05	-2.01200000022117e-05	0.00327749043824354	-0.000202360642569647	0.00024132087475464	-0.000646236653387722	-0.000319599999999366	2.60767676761263e-05	-0.000481326760560831	0.000574984251970999
9.93550000000022	0.00236775454545615	-0.000526280722895059	8.62932038850335e-05	-9.78356435640454e-05	0.0031101597609527	-0.000161599999997145	0.000393080318094606	-0.000707103187252266	-0.000287660606059318	-4.89292929357174e-06	-0.000358580281687586	0.000695279527561553
9.94600000000022	0.00244496666666827	-0.000353717529876691	0.000160506796118045	-8.28653465343417e-05	0.00285693333332759	-2.4049999997142e-05	0.000420345454542566	-0.000489506060600909	-0.000225933333332045	-3.56300000006331e-05	-0.000235833802814341	0.000815574803152107
9.95650000000022	0.0025221787878804	-0.00017111792828306	0.000234720388351056	-6.7895049504638e-05	0.00258093935742397	0.000113500000002861	0.000281618181815288	-0.000242596969691818	-0.000164206060604773	-6.60800000006349e-05	-0.000113087323941096	0.000834704081627785
9.96700000000022	0.00259939090909253	1.1481673310572e-05	0.000308933980584068	-5.29247524749343e-05	0.00230494538152035	0.000251050000002865	0.00014289090908801	4.31212121727311e-06	-0.0001024787878775	-9.65300000006367e-05	9.65915493214927e-06	0.000600918367342059
9.97750000000022	0.00267660303030465	0.000194081274904204	0.00036870207468583	-3.79544554452307e-05	0.00202895140561674	0.000388600000002868	4.16363636073251e-06	0.000251221212126364	-4.07515151502271e-05	-0.000126980000000639	3.48882352919193e-05	0.000367132653056334
9.98800000000022	0.00260459920318309	0.000327133265718463	0.000226233195017768	-3.05191146752266e-06	0.00177337000000319	0.000475159154929255	-0.000134563636366545	0.000422477952752769	4.00000000000064e-07	-0.00015743000000064	-6.99058823551395e-05	0.000133346938770608
9.99850000000022	0.00240693984063328	0.000249607910748884	8.37643153497063e-05	5.84269617719145e-05	0.00192604000000319	0.000459736619717986	-7.60999999971166e-05	0.000272212204721263	4.00000000000064e-07	-0.000240003984065988	-0.000174700000002198	-0.000100438775515117
10.0090000000002	0.00220928047808347	0.000172082555779305	-5.87045643183554e-05	0.000119905835011352	0.0020787100000032	0.000444314084506718	6.12400000028866e-05	0.000121946456689758	4.00000000000064e-07	-0.000346468127492286	-0.000279494117649257	-0.000170782051281415
10.0195000000002	0.00201162111553367	9.4557200809726e-05	-0.000201173443986417	0.000181384708250789	0.00223138000000321	0.000428891549295449	0.00019858000000289	-2.83192913417471e-05	4.00000000000064e-07	-0.000452932270918585	-0.000384288235296316	-0.000140545364890882
10.0300000000002	0.00181396175298386	1.70318458401471e-05	-0.000253779797978818	0.000242863581490226	0.00238405000000322	0.00041346901408418	0.000335920000002893	-0.000178585039373252	4.00000000000064e-07	-0.000559396414344883	-0.000490280000002246	-0.000110308678500349
10.0405000000002	0.0017434461847383	3.78287128738503e-05	-0.000207537373736393	0.000165151515148592	0.00244515999999645	0.000398156858846594	0.000473260000002896	-0.0002759	3.64840000012917e-05	-0.000665860557771181	-0.000597170000002252	-8.00719921098154e-05
10.0510000000002	0.00171266305220818	0.000158838613863955	-0.000161294949493969	2.64242424213094e-05	0.00227736999999644	0.000382918290258125	0.000363399999997415	-0.0002759	9.75940000012954e-05	-0.000396949494942945	-0.000704060000002259	-4.98353057192822e-05
10.0615000000002	0.00168187991967806	0.00027984851485406	-0.000115052525251545	-0.000112303030305973	0.00210957999999643	0.000367679721669655	0.000241179999997408	-0.0002759	0.000158704000001299	-8.85252525186918e-05	-0.000810950000002265	5.0000000012992e-06
10.0720000000002	0.00165109678714794	0.000400858415844164	-6.88101010091205e-05	-0.000251030303033256	0.00194178999999642	0.000352441153081185	0.000118959999997401	-0.0002759	0.000219814000001303	0.000219898989905562	-0.000917840000002271	6.63554216880492e-05
10.0825000000002	0.00162548777120828	0.000521868316834269	1.12693069326185e-05	-0.000389757575760539	0.00177399999999641	0.000337202584492715	-3.26000000260633e-06	-0.0002759	0.000280924000001306	0.000528323232329815	-0.000863611646584383	0.000127710843374799
10.0930000000002	0.00186634575937397	0.000549492079207596	0.000101922772279157	-0.000288584158413576	0.00184540478088269	0.000482118725103519	-8.19211155355726e-05	-0.0002154643564337	0.000216114851483202	0.000725952286276464	-0.000771473092367511	0.000189066265061549
10.1035000000002	0.00210720374753967	0.000534313861385813	0.000192576237625696	-0.000182752475245254	0.00213425936255601	0.000664718326697151	2.45430278907258e-05	-0.000124810891087165	0.000125253465344584	0.000452701789258561	-0.000679334538150639	0.0002475
10.1140000000002	0.00234806173570536	0.00051913564356403	0.000283229702972235	-7.69207920769321e-05	0.00242311394422932	0.000847317928290782	0.000131007171317024	-3.41574257406288e-05	3.43920792059658e-05	0.000179451292240658	-0.000587195983933767	0.0002475
10.1245000000002	0.00258891972387106	0.000503957425742247	0.000373883168318774	2.89108910913897e-05	0.00271196852590264	0.00102991752988441	0.000237471314743322	5.64960396059069e-05	-5.64693069326523e-05	-9.37992047772448e-05	-0.000495059154927597	0.0002475
10.1350000000002	0.00273345102040246	0.000488779207920464	0.000290649799194813	9.03228915629561e-05	0.00300082310757595	0.0012073	0.000343935458169621	0.000147149504952443	-0.000147060764589182	-0.000367049701795148	-0.000402946478871258	0.0002475
10.1455000000002	0.0024685938775453	0.000228664227635902	0.000198722088351435	-6.29602409671666e-05	0.00312095454545588	0.0012073	0.000381673493974581	0.0001601	-0.000223750905434254	-0.000482306772905741	-0.000310833802814919	0.0002475
10.1560000000002	0.00220373673468814	-6.60613821202021e-05	0.000106794377508057	-0.000216243373497289	0.00318268181818315	0.0012073	0.000320318072287831	0.0001601	-0.000300441046279325	-0.000360573705176654	-0.000218721126758581	0.000181613545812473
10.1665000000002	0.00193887959183099	-0.000360786991876306	1.48666666646786e-05	-0.000369526506027412	0.00324440909091042	0.0012073	0.000258962650601081	0.0001601	-0.000377131187124396	-0.000238840637447566	-0.000126608450702242	-1.60458167373344e-05
10.1770000000002	0.00167402244897383	-0.00065551260163241	-8.33059760982558e-05	-0.000522809638557535	0.0033061363636377	0.0012073	0.000197607228914331	0.0001601	-0.000453821327969467	-0.000117107569718478	-7.03100000003305e-05	-0.000213705179287142
10.1875000000002	0.00162707821782507	-0.000830521471165713	-0.000205039043827344	-0.000597218181817515	0.00337216560636641	0.00116432783299903	0.000136251807227581	0.000149572837020132	-0.000451899999995701	4.62549801060953e-06	-8.56400000003314e-05	-0.000411364541836949
10.1980000000002	0.00177823663366666	-0.000496734194823752	-0.000326772111556431	-0.000566460606059938	0.00358446182903044	0.00102759821073263	0.000299060000005988	5.74601609637929e-05	-0.000253449999995697	0.000277850000007969	-0.000100970000000332	-0.000609023904386756
10.2085000000002	0.00192939504950825	-0.000162946918481791	-0.000448505179285519	-0.000535703030302361	0.00379675805169446	0.000890868588466221	0.000573950000005994	-3.4652515092546e-05	-5.49999999956919e-05	0.000644300000007991	-0.000116300000000333	-0.000639499999997718
10.2190000000002	0.00208055346534983	0.00017084035786017	-0.000570238247014607	-0.000504945454544784	0.00400905427435848	0.000754138966199815	0.000848840000006001	-0.000126765191148885	0.000143450000004313	0.00101075000000801	-0.000131630000000334	-0.000534499999997712
10.2295000000002	0.00223171188119142	0.000504627634202131	-0.000574760238565274	-0.000474187878787208	0.00422135049702251	0.000617409343933408	0.00112373000000601	-0.000218877867205224	0.000341900000004318	0.00137720000000803	-0.000190001980199999	-0.000429499999997705
10.2400000000002	0.00225314999999933	0.0006501828685229	-0.000423000795225308	-0.000368654437866864	0.00431039999999335	0.000576280000000998	0.00139862000000601	-0.000281798989899327	0.000444382107356197	0.00174365000000806	-0.000280655445546534	-0.000324499999997699
10.2505000000002	0.00222269999999933	0.000513390039837637	-0.000271241351885342	-0.000233210650884613	0.00400505999999333	0.000622060000001001	0.00117855247524156	-0.000297283838384177	0.000459620675944667	0.00144265999999093	-0.00037130891089307	-0.000219499999997693
10.2610000000002	0.00219224999999933	0.000376597211152373	-0.000119481908545376	-9.77668639023615e-05	0.00369971999999331	0.000667840000001003	0.000906384158409862	-0.000312768686869027	0.000474859244533136	0.00103042999999092	-0.000461962376239606	-0.000133442505131742
10.2715000000002	0.00216179999999933	0.00023980438246711	3.22775347945898e-05	3.76769230798899e-05	0.00339437999999329	0.000713620000001006	0.000634215841578166	-0.000328253535353876	0.000490097813121606	0.000618199999990906	-0.000552615841586142	-5.4962012318598e-05
10.2820000000002	0.00213134999999933	0.000103011553781846	0.000136468686870388	0.000173120710062141	0.00308903999999328	0.000759400000001009	0.00036204752474647	-0.000343738383838726	0.000505336381710076	0.000205969999990896	-0.000538967676766662	2.35184804945464e-05
10.2925000000002	0.00221798080808285	8.88819277121981e-05	0.000213680808082512	0.000133559183672105	0.00288549999999798	0.000735765346533654	0.000121620000001351	-0.000279037254899644	0.000475625352111663	-0.000158279999997976	-0.000492725252524235	0.000101998973307691
10.3030000000002	0.0023104656565677	0.000150237349398948	0.000290892929294636	7.14163265292444e-05	0.00279393999999797	0.000690438613860386	0.000182730000001352	-0.000174243137252585	0.00042956901408349	-6.67199999979737e-05	-0.000446482828281807	0.000172216535432407
10.3135000000002	0.00240295050505255	0.000211592771085698	0.00036810505050676	9.27346938638422e-06	0.00270237999999797	0.000645111881187118	0.000243840000001354	-6.94490196055266e-05	0.000383512676055317	2.48400000020285e-05	-0.00040024040403938	0.000142246062991461
10.3240000000002	0.0024954353535374	0.000272948192772448	0.000445317171718884	-5.28693877564759e-05	0.00261081999999796	0.00059978514851385	0.000304950000001355	3.53450980415323e-05	0.000337456338027144	0.000116400000002031	-0.000359866666668378	0.000112275590550516
10.3345000000002	0.00252618827037405	0.000334303614459198	0.0004512	-7.16138613831249e-05	0.00251925999999796	0.000554458415840582	0.000366060000001357	0.000140139215688591	0.000291400000000676	0.000207960000002033	-0.00043686666666838	8.230511810957e-05
10.3450000000002	0.00235939900596052	0.000328467999999658	0.0004512	6.43663366366836e-05	0.00261382434608023	0.000479261770622041	0.000340250704220913	9.82199999983066e-05	0.000321668389662705	0.000238662027830979	-0.000513866666668383	5.23346456686243e-05
10.3555000000002	0.00219260974154699	0.000313137999999658	0.0004512	0.000200346534656492	0.00278283843058728	0.000402571629776965	0.00014060281689696	2.1779999998302e-05	0.000351936779324734	0.000147648111329981	-0.000590866666668386	2.21999999993166e-05
10.3660000000002	0.00202582047713347	0.000297807999999657	0.0004512	0.0003363267326763	0.00295185251509432	0.000325881488931888	-5.90450704269923e-05	-5.46600000017025e-05	0.000382205168986763	5.66341948289837e-05	-0.000667866666668389	-8.4600000006852e-06
10.3765000000002	0.00185903121271994	0.000282477999999657	0.000416485996051524	0.000472306930696109	0.00312086659960137	0.000249191348086811	-0.000258692957750945	-0.000131100000001707	0.000412473558648792	-3.43797216720138e-05	-0.0007192	-3.9120000000687e-05
10.3870000000002	0.0017871891089119	0.000256683999997605	0.00025080552267874	0.000470509090904603	0.00328988068410841	0.000172488755018354	-0.000458340845074898	-0.000196629999996582	0.000433187999999655	-0.000125393638173011	-0.0007192	-6.97800000006888e-05
10.3975000000002	0.00183251584158517	0.000149793999997603	8.51250493059553e-05	0.00027005454545005	0.00317320799999726	9.57417670665458e-05	-0.000354260240956969	-4.39599999965726e-05	0.000417857999999654	-0.000175372233400748	-0.0007192	-0.000100440000000691
10.4080000000002	0.00187784257425844	4.29039999976004e-05	-8.05554240668293e-05	6.95999999954976e-05	0.00305098799999726	1.89947791147374e-05	-4.76939758967129e-05	0.000108710000003436	0.000402527999999654	-0.000190794768612017	-0.0007192	-0.000131146464647158
10.4185000000002	0.00192316930693171	-6.39860000024021e-05	-0.000246235897439614	-0.000130854545459055	0.00292876799999726	-5.77522088370709e-05	0.000258872289163543	0.000261380000003445	0.000387197999999654	-0.000206217303823285	-0.0007192	-0.000161904040404734
10.4290000000002	0.00196849603960498	-0.000170876000002405	-0.000254820202014658	-0.000331309090913608	0.00280654799999725	-0.000134499196788879	0.0005654385542238	0.000414050000003454	0.000371867999999653	-0.000221639839034553	-0.0007192	-0.00019266161616231
10.4395000000002	0.00191530204081387	-0.000175182494965669	-8.123232317671e-06	-0.000308413861383411	0.00269084141413933	-4.43215139380428e-05	0.000872004819284056	0.000488099999997222	0.000336045999998617	-0.000237062374245821	-0.0007192	-0.000223419191919886
10.4500000000002	0.00180623061224243	9.04285714701568e-06	0.000238573737379316	-0.000187611881185385	0.00259835656565448	0.000229473306779098	0.000798079999996884	0.000365599999997221	0.000274935999998615	-0.000117147117292786	-0.0007192	-0.000254176767677462
10.4605000000002	0.001697159183671	0.0001932682092597	0.000485270707076304	-6.68099009873599e-05	0.00250587171716962	0.000503268127496238	0.00066073999999688	0.000243099999997219	0.000213825999998614	3.46123260471797e-05	-0.0007192	-0.000145179999996549
10.4710000000002	0.00158808775509957	0.000377493561372384	0.000731967676773291	5.39920792106656e-05	0.00241338686868477	0.000777062948213379	0.000523399999996877	0.000120599999997217	0.000152715999998612	0.000186371769387146	-0.0007192	7.49000000345966e-06
10.4815000000002	0.00147901632652813	0.000561718913485069	0.000671679999995126	0.000174794059408691	0.00232090202019991	0.00105085776893052	0.000386059999996874	-1.90000000278453e-06	9.1605999998611e-05	0.000338131212727112	-0.000576018181813627	0.000160160000003469
10.4920000000002	0.00188290000000954	0.000604006299211574	0.000457899999995121	0.00024219009901128	0.00248668431373506	0.00102815799999653	0.000280512871291606	-8.30030303040827e-05	6.19694164986477e-05	0.000482639999994782	-0.000375563636359067	0.000312830000003478
10.5025000000002	0.00230187058824485	0.000558947244093462	0.000244119999995116	0.00030269504950633	0.00290586078432329	0.000875487999996526	0.000476998019806467	-0.000129245454546509	4.67581488930132e-05	0.000253739999994769	-0.000175109090904508	0.000465499999998254
10.5130000000002	0.00272084117648016	0.000513888188975351	3.0339999995111e-05	0.00036320000000138	0.00332503725491153	0.000722817999996522	0.000673483168321327	-0.000175487878788934	3.15468812873787e-05	2.48399999947551e-05	2.53454545500523e-05	0.00038905999999825
10.5235000000002	0.00313981176471547	0.00046882913385724	-0.000183440000004894	0.00042370495049643	0.00374421372549977	0.000570147999996519	0.000869968316836188	-0.00022173030303136	1.63356136817442e-05	-0.000204060000005258	0.000225799999997516	0.000312619999998245
10.5340000000002	0.00349141219511804	0.000423770078739128	4.32248996510889e-06	0.000471373737371272	0.004163390196088	0.000417477999996515	0.00106645346535105	-0.000267972727273786	1.12434607610972e-06	-0.000432960000005272	0.000117830303027819	0.000236179999998241
10.5445000000002	0.00332089390243511	0.000401899999999648	0.00023435261044704	0.000363404040401568	0.00410342799999267	0.00039284747474712	0.00114917804877585	-0.000200787128710791	0.000204817670687668	-0.000563505030177542	9.86060605812193e-06	0.000159739999998236
10.5550000000002	0.00315037560975218	0.000386534146341111	0.000464382730928971	0.000255434343431863	0.00378275799999265	0.000377362626262271	0.000947501219507549	-0.000110133663364252	0.000419456224904546	-0.000409913480881766	-9.81090909115751e-05	0.000105135458167684
10.5655000000002	0.00297985731706925	0.000371168292682573	0.000694412851410902	0.000147464646462158	0.00346208799999263	0.000361877777777421	0.000745824390239252	-1.94801980177134e-05	0.000634094779121424	-0.00025632193158599	-0.000206078787881272	0.000120404382470473
10.5760000000002	0.00280933902438632	0.000355802439024036	0.000860269306926872	3.94949494924535e-05	0.00314141799999261	0.000346392929292571	0.000544147560970955	7.11732673288255e-05	0.000848733333338302	-0.000102730382290214	-0.000313259055120533	0.000135673306773262
10.5865000000002	0.00254281451291338	0.00035644000000353	0.000693932673263498	-3.48393638174455e-05	0.00282074799999259	0.0003177015904555	0.000342470731702658	0.000159518326692521	0.000980141035852338	5.08611670055626e-05	-0.000418465748033925	0.000150942231076052
10.5970000000002	0.00214828170973245	0.000509110000003534	0.000527596039600124	-4.98691848910048e-05	0.0026884696969672	0.000241926242542973	0.000225352683895215	0.000128980478086942	0.000797541434258707	0.000148076305221947	-0.000523672440947317	0.000166211155378841
10.6075000000002	0.00175374890655152	0.000661780000003537	0.00036125940593675	-6.4899005964564e-05	0.0025804999999975	0.000166150894630445	0.000164607157056247	9.84426294813633e-05	0.000614941832665075	0.000194040160643637	-0.000628879133860709	0.000125635999997511
10.6180000000002	0.00135921610337059	0.000814450000003541	0.000194922772273376	-7.99288270381232e-05	0.0024725303030278	9.03755467179173e-05	0.000103861630217278	6.79047808757846e-05	0.000432342231071444	0.000240004016065326	-0.000734085826774101	1.8745999997508e-05
10.6285000000002	0.000964683300189664	0.000967120000003544	0.000119335458169446	-9.49586481116824e-05	0.0023645606060581	1.46001988053896e-05	4.31161033783096e-05	3.73669322702059e-05	0.000249742629477812	0.000285967871487015	-0.000778704950494346	-8.81440000024945e-05
10.6390000000002	0.000977742000005673	0.00103362277227477	0.000210530677292955	-6.62484848470484e-05	0.00228035600000071	3.05152917537293e-05	-1.76294234606589e-05	1.41e-05	0.000151970000000358	0.000331931726908704	-0.00074855643564286	-0.000195034000002497
10.6495000000002	0.00122197200000569	0.000927791089106445	0.000301725896416464	-4.7333333318969e-06	0.00231101600000071	0.000168684305838238	9.56383838419799e-05	1.41e-05	0.000167300000000358	0.000246932270913488	-0.000718407920791373	-0.0003019240000025
10.6600000000002	0.0014662020000057	0.000821959405938124	0.000392921115539973	5.67818181832546e-05	0.00234167600000072	0.000306853319922746	0.000249850505054107	1.41e-05	0.000182630000000359	0.0001251992031844	-0.000688259405939887	-0.000217230923690832
10.6705000000002	0.00171043200000572	0.000716127722769802	0.000484116334663482	0.000118296969698406	0.00237233600000072	0.000445022334007254	0.000404062626266233	1.41e-05	0.000197960000000359	3.46613545531272e-06	-0.0006581108910884	-4.85562248956488e-05
10.6810000000002	0.00195466200000573	0.00061029603960148	0.000496506122447888	0.000179812121213558	0.00240299600000072	0.000583191348091763	0.00055827474747836	1.41e-05	0.00021329000000036	-0.000118266932273775	-0.000577884959347036	0.000120118473899534
10.6915000000002	0.00217315754527668	0.000535919999998926	0.0004497918367336	9.84224852046397e-05	0.00252052147117864	0.000677917821783951	0.000703539644971828	-1.50164658648955e-05	0.00026922000000179	-0.000240000000001437	-0.000469256910566546	0.000288793172694717
10.7020000000002	0.00238801670020627	0.000490139999998924	0.000403077551019312	-6.7846153870822e-06	0.00276329483101961	0.000753600990100786	0.000763805917161181	-7.61610441781494e-05	0.000345450000001791	-0.000301110000001441	-0.000360628861786056	0.000457467871489901
10.7125000000002	0.00260287585513586	0.000444359999998923	0.000356363265305024	-0.000111991715978804	0.00300606819086057	0.000829284158417622	0.000824072189350533	-0.000137305622491403	0.000421680000001793	-0.000362220000001444	-0.000252000813005566	0.000624663346617472
10.7230000000002	0.00281773501006544	0.000398579999998922	0.000309648979590736	-0.000217198816570526	0.00324884155070153	0.000904967326734457	0.000884338461539886	-0.000198450200804657	0.000497910000001795	-0.000423330000001448	-0.000143372764225076	0.0007917848605617
10.7335000000002	0.00298672107355613	0.000352799999998921	0.000291655445544201	-0.000315878787875877	0.0034916149105425	0.000980650495051292	0.000944604733729238	-0.000259594779117911	0.000574140000001797	-0.000484440000001452	-0.000152800000000363	0.000958906374505929
10.7440000000002	0.00288046858846666	0.0003419	0.000276685148514497	-0.000192636363633444	0.00350843999999711	0.00109672147117583	0.000948087999996376	-0.000264856175298448	0.000499054075544571	-0.000487349999995636	-0.000168130000000364	0.00112602788845016
10.7545000000002	0.0027742161033772	0.0003419	0.000261714851484794	-6.93939393910105e-05	0.00338621999999711	0.00121800377733886	0.000795417999996372	-0.000249796414342273	0.000408040159043574	-0.000304019999995632	-0.000183460000000365	0.00123310799999567
10.7650000000002	0.00266796361828773	0.0003419	0.00024674455445509	5.38484848514226e-05	0.0032639999999971	0.00133928608350188	0.000642747999996369	-0.000234736653386097	0.000317026242542576	-0.000120689999995628	-0.000198790000000366	0.00104998799999566
10.7755000000002	0.00256171113319826	0.0003419	0.000243259405943108	0.000177090909093856	0.00314177999999709	0.00146056838966491	0.000490077999996365	-0.000219676892429921	0.000226012326041579	6.26400000043769e-05	-0.000202356186611466	0.000866867999995652
10.7860000000003	0.00247676799999891	0.00034840099403905	0.000348883168319351	0.000295328915665222	0.00301955999999709	0.00154413999999346	0.000337407999996362	-0.000204617131473745	0.000159312350600502	0.000245970000004381	-0.000155926166327491	0.000683747999995641
10.7965000000003	0.00243098799999891	0.000484921868790546	0.000454506930695593	0.000402648192773658	0.00293675999999818	0.00126945999999346	0.000238691999998908	-2.85987951763338e-05	0.000281045418329589	0.000305817097413689	-0.000109496146043516	0.00050062799999563
10.8070000000003	0.00238520799999891	0.000621442743542042	0.000560130693071836	0.000509967469882093	0.00286052999999817	0.000994779999993449	0.000192911999998907	0.000155467469883916	0.000402778486058677	0.000229833001986251	-6.30661257595403e-05	0.000442253479128154
10.8175000000003	0.0023394279999989	0.000757963618293538	0.000665754455448078	0.000617286746990528	0.00278429999999817	0.000720099999993443	0.000147131999998906	0.000339533734944166	0.000524511553787765	0.000153848906558812	-1.66361054755651e-05	0.000563744532806091
10.8280000000003	0.0022936479999989	0.000894484493045035	0.000736879999999637	0.000724606024098963	0.00270806999999816	0.000445419999993437	0.000101351999998905	0.000523600000004417	0.000646244621516852	7.7864811131374e-05	-3.04307692325654e-05	0.000685235586484028
10.8385000000003	0.00218599664693919	0.00102311386138869	0.000721759999999636	0.000830836686393069	0.00264054869215329	0.000277652112677159	5.55719999989036e-05	0.000634040239039802	0.00066058181817702	1.88071570393575e-06	-0.000105608284025469	0.000806726640161965
10.8490000000003	0.00203543451676166	0.00112894554455701	0.000706639999999636	0.000936250887576507	0.00265575995975892	0.000323708450705332	0.000111816000002197	0.00046670956174896	0.000460127272722461	3.04160000018427e-05	-0.000180785798818373	0.000928217693839902
10.8595000000003	0.00188487238658414	0.00123477722772533	0.000691519999999636	0.00104166508875994	0.00267097122736455	0.000369764788733504	0.000203376000002203	0.000299378884458117	0.000259672727267901	0.000106856000001845	-0.000255963313611276	0.0009745
10.8700000000003	0.00173431025640662	0.00134060891089365	0.000676399999999635	0.00114707928994338	0.00268618249497019	0.000415821126761677	0.000294936000002208	0.000132048207167275	5.92181818133409e-05	0.000183296000001846	-0.00033114082840418	0.0009745
10.8805000000003	0.00158374812622909	0.00144644059406198	0.00070133855421835	0.00125249349112682	0.00270139376257582	0.00046187746478985	0.000386496000002214	-3.52824701235669e-05	-0.000141236363641219	0.000259736000001848	-0.000345938955822921	0.0009745
10.8910000000003	0.0016419606060636	0.00142234265593113	0.0007626939759051	0.00123374545454396	0.00275550963855719	0.000489408433735309	0.000478056000002219	-5.81727272686193e-05	-0.000114349502978059	0.00033617600000185	-0.00033054738955786	0.0009745
10.9015000000003	0.00176541515151815	0.00123790603621282	0.00082404939759185	0.00117201818181668	0.00287822048193069	0.000504589156626875	0.000599692000002969	0.000111524242428356	5.24397614354662e-05	0.000256561616159375	-0.000315155823292799	0.0009745
10.9120000000003	0.00188886969697269	0.0010534694164945	0.0008854048192786	0.00111029090908941	0.00300093132530419	0.000519769879518442	0.000721912000002977	0.000281221212125332	0.000219229025848991	0.000164076767674523	-0.000299764257027738	0.00113083466135903
10.9225000000003	0.00201232424242724	0.000869032796776193	0.00094676024096535	0.00104856363636214	0.00312364216867769	0.000534950602410008	0.000844132000002984	0.000450918181822308	0.000386018290262517	7.1591919189671e-05	-0.000284372690762677	0.00131322509960605
10.9330000000003	0.00212625542168489	0.000684596177057882	0.000805055999995154	0.000987299801191738	0.00324635301205119	0.000550131325301575	0.000966352000002991	0.000620615151519284	0.000552807554676042	-2.08929292951808e-05	-0.000269147686116329	0.00149561553785307
10.9435000000003	0.00204971927710657	0.00071920000000298	0.00060639599999515	0.000941792842941239	0.00324624851484964	0.000565440000000374	0.0010418178926419	0.000614825646121407	0.000517856740440782	-8.12908366519072e-05	-0.000253936418510694	0.00167800597610008
10.9540000000003	0.00197318313252825	0.000841420000002982	0.000407735999995145	0.00089628588469074	0.0031705653465328	0.000580770000000374	0.00095059522862599	0.000538841550693969	0.000441166599595711	-2.06334661339748e-05	-0.00023872515090506	0.00183234989857557
10.9645000000003	0.00189664698794993	0.000963640000002985	0.00020907599999514	0.000850778926440242	0.00309488217821597	0.000596100000000374	0.000859372564610082	0.000462857455266531	0.00036447645875064	4.00239043839577e-05	-0.000223513883299425	0.00164662981743966
10.9750000000003	0.00182011084337161	0.00108586000000299	1.47782178225255e-05	0.000805271968189743	0.00301919900989914	0.000611430000000375	0.000768149900594174	0.000386873359839093	0.000287786317905568	0.00010068127490189	-0.000197064077668078	0.00146090973630375
10.9855000000003	0.001776051873768	0.00120808000000299	4.51346534660913e-05	0.000763349999999255	0.00294351584158231	0.000628188446215882	0.000676927236578266	0.000310889264411654	0.000228580000002617	0.000161338645419823	-0.000122850485435066	0.00127518965516784
10.9960000000003	0.00180608145956682	0.00111107171716907	7.5491089109657e-05	0.000732899999999253	0.00290430120724271	0.000658517131474847	0.000605061569415361	0.000361329083666834	0.000335470000002623	0.000196	-4.86368932020551e-05	0.00108946957403194
11.0065000000003	0.00183611104536563	0.00100310202019936	0.000105847524753223	0.000702449999999251	0.00287366740442581	0.000688845816733812	0.000559005231387192	0.000422195617531378	0.000442360000002629	0.000196	2.55766990309564e-05	0.000980180473373149
11.0170000000003	0.00186614063116445	0.000895132323229658	0.000136203960396789	0.000671999999999249	0.0028430336016089	0.000719174501992777	0.000512948893359022	0.000483062151395922	0.000549250000002636	0.000196	9.97902912639678e-05	0.000995091715976699
11.0275000000003	0.00189617021696327	0.000787162626259953	0.000189266666670096	0.000641549999999247	0.002812399798792	0.000749503187251742	0.000466892555330853	0.000543928685260466	0.000656140000002642	0.000196	0.000130739393937486	0.00101000295858025
11.0380000000003	0.00194100000000151	0.000715628346457811	0.000327993939397374	0.000654775050303329	0.00278063280317978	0.000765547999999627	0.000420836217302683	0.0005961	0.000747851807230436	0.000196	5.35272727253621e-05	0.0010249142011838
11.0485000000003	0.00200211000000152	0.000760687401575922	0.000466721212124651	0.000716042655937135	0.00273512584492928	0.000750427999999626	0.000449286000001513	0.0005961	0.000809207228917186	0.000196	-2.36848484867619e-05	0.00103982544378735
11.0590000000003	0.00206322000000152	0.000805746456694034	0.000605448484851929	0.00077731026157094	0.00268961888667879	0.000735307999999625	0.000510396000001515	0.0005961	0.000870562650603936	0.000196	-0.000100896969698886	0.00108094489796073
11.0695000000003	0.00212433000000153	0.000850805511812145	0.000744175757579207	0.000838577867204746	0.00264411192842829	0.000720187999999625	0.000571506000001516	0.0005961	0.000931918072290686	0.000196	-0.00017810909091101	0.00114330204081787
11.0800000000003	0.00218544000000153	0.000895864566930257	0.000761263999997339	0.000899845472838551	0.00259860497017779	0.000705067999999624	0.000632616000001517	0.0005961	0.000993273493977436	0.000196	-0.000149503030300343	0.00120565918367502
11.0905000000003	0.00221385334685637	0.000904587999998857	0.000654373999997337	0.0009380173228354	0.00258736953125186	0.000740156858848808	0.000693726000001519	0.000555622862820424	0.00100054595660674	0.000196	-4.15333333306422e-05	0.00126801632653217
11.1010000000003	0.00222918803245475	0.000858807999998855	0.000547483999997334	0.000968194488189731	0.00266181289062686	0.000815932206761336	0.000754495825051214	0.000449370377730956	0.000970309270216206	0.000238292000001142	6.64363636390587e-05	0.00133037346938931
11.1115000000003	0.00224452271805312	0.000813027999998852	0.000440593999997332	0.000998371653544063	0.00273625625000187	0.000891707554673863	0.000815241351890182	0.000343117892641489	0.000940072583825673	0.000284072000001144	0.00017440606060876	0.00137804800000114
11.1220000000003	0.0022598574036515	0.000767247999998849	0.000333703999997329	0.00102854881889839	0.00281069960937687	0.000967482902586391	0.000875986878729151	0.000236865407552022	0.000909835897435139	0.000329852000001147	0.00028237575757846	0.00142382800000115
11.1325000000003	0.00227694828974112	0.000721467999998846	0.000294045070422154	0.00105872598425273	0.00288514296875187	0.00104325825049892	0.000936732405568119	0.000130612922462555	0.000879599211044606	0.00037563200000115	0.000337436363637523	0.00146960800000115
11.1430000000003	0.00238448350100873	0.000586871717167053	0.00027883380281652	0.00108971224489874	0.00288359166666388	0.00099083535353303	0.000971234607642795	0.000168685513081931	0.00083737991967756	0.000423854581674839	0.000383678787879949	0.00151538800000115
11.1535000000003	0.00249201871227635	0.000401902020197355	0.000263622535210886	0.00112078367347017	0.00277246666666387	0.000898350505048178	0.000848276861163912	0.000306854527166449	0.000791416064255871	0.000484721115539382	0.000429921212122375	0.00150176666665578
11.1640000000003	0.00259955392354396	0.000216932323227659	0.000248411267605251	0.0011518551020416	0.00266134166666387	0.000805865656563327	0.000725319114685029	0.000445023541250967	0.000745452208834182	0.000545587649403926	0.000476163636364801	0.00106776666665575
11.1745000000003	0.00270708913481158	3.19626262579616e-05	0.000233200000001929	0.00118292653061303	0.00255021666666386	0.000713380808078475	0.000602361368206146	0.000583192555335485	0.000699488353412493	0.00060645418326847	0.000477329411757916	0.000633766666655716
11.1850000000003	0.00274565438596152	-0.000153007070711735	0.000309736144580246	0.00120298613861348	0.00243909166666386	0.00062818118812034	0.000479403621727262	0.000721361569420004	0.000654980000000772	0.000667320717133014	0.000208035294110848	0.000199766666655686
11.1955000000003	0.00261179473683871	0.000216020724356552	0.000386272289158563	0.0011878079207917	0.00247163465346687	0.000688686138615393	0.000519374000006991	0.000675497590359503	0.000685430000000772	0.000699274353876359	-6.12588235362201e-05	-0.000234233333344344
11.2060000000003	0.0024779350877159	0.000630739034215726	0.00046280843373688	0.00117262970296991	0.00253193168316984	0.000749191089110445	0.000794264000006997	0.000598961445781188	0.000715880000000773	0.000684244532802799	-0.000330552941183288	-0.000507520080316997
11.2165000000003	0.00234407543859309	0.0010454573440749	0.000539344578315197	0.00115745148514813	0.00259222871287282	0.000809696039605498	0.001069154000007	0.000522425301202874	0.000746330000000774	0.00066921471172924	-0.000599847058830357	-0.000338845381521813
11.2270000000003	0.00221021578947028	0.00146017565393407	0.000639227888450474	0.00114227326732635	0.00265252574257579	0.00087020099010055	0.00134404400000701	0.00044588915662456	0.000776780000000774	0.000654184890655681	-0.000770419999998065	-0.00017017068272663
11.2375000000003	0.0021299	0.00176421683167894	0.000806558565741316	0.00114020965794808	0.00270981259842405	0.000938231589539571	0.00161893400000702	0.000395831707321022	0.0007994	0.000639155069582122	-0.000694189999998063	-1.4959839314471e-06
11.2480000000003	0.0021299	0.00159788019801556	0.000973889243032159	0.00115563219315935	0.00266475354330594	0.00103034426559591	0.00156830894631625	0.000550984146345421	0.0007994	0.000614786720321144	-0.000617959999998062	0.000167178714863736
11.2585000000003	0.0021299	0.00143154356435219	0.001141219920323	0.00117105472837062	0.00261969448818783	0.00112245694165225	0.00134056540754884	0.00070613658536982	0.0007994	0.000583941649898608	-0.00054172999999806	0.000343998993968483
11.2690000000003	0.0021299	0.00126520693068881	0.00130855059761384	0.00118647726358188	0.00257463543306971	0.00121456961770859	0.00111282186878144	0.000861289024394219	0.0007994	0.000553096579476071	-0.000465499999998058	0.000528224346081167
11.2795000000003	0.0021299	0.00109887029702544	0.00133834711729311	0.00120189979879315	0.0025295763779516	0.00130668229376493	0.000885078330014034	0.00101644146341862	0.0007994	0.000522251509053534	-0.000356860642566755	0.000712449698193852
11.2900000000003	0.0021737253012064	0.00105488580122101	0.00121685606361517	0.00111015151514794	0.00253990080483527	0.00129060799999688	0.00065733479124663	0.00111789411764783	0.000837105179284816	0.000491406438630998	-0.000218758232928189	0.000896675050306536
11.3005000000003	0.00223508072289315	0.00120972352941574	0.00109536500993724	0.000971424242420669	0.00278560503018739	0.00116838799999687	0.000809146076464285	0.0011477470588243	0.000913240637452149	0.000526005964215883	-8.06558232896226e-05	0.00108090040241922
11.3110000000003	0.00229643614457989	0.00136456125761047	0.000973873956259299	0.000832696969693397	0.00303130925553951	0.00104616799999686	0.0010242164989995	0.00117760000000077	0.000989376095619482	0.000571512922466382	5.74465863489434e-05	0.00103550994035512
11.3215000000003	0.00235779156626664	0.0015193989858052	0.000852382902581362	0.000693969696966124	0.00327701348089164	0.000923947999996854	0.00123928692153471	0.00120745294117724	0.00106551155378682	0.000617019880716881	0.000195548995987509	0.000929257455265652
11.3320000000003	0.00241914698795339	0.00167423671399993	0.000835224000000791	0.000555242424238851	0.00352271770624376	0.000801727999996847	0.00145435734406992	0.00123730588235371	0.00114164701195415	0.000662526838967379	0.000249580000000789	0.000823004970176184
11.3425000000003	0.00246537200000118	0.00160815896413911	0.000865884000000792	0.000522703379720884	0.00362089999999801	0.000815425248510516	0.00161085566599733	0.00117967575757258	0.0011634	0.000703996015935865	0.00028003000000079	0.000716752485086717
11.3530000000003	0.00251115200000118	0.00144082828684827	0.000896544000000793	0.000492226242543945	0.00354389999999801	0.000876170775349485	0.0013528437375679	0.00105643333333015	0.0011634	0.000688936254979689	0.000310480000000791	0.000610500000000798
11.3635000000003	0.00255693200000118	0.00127349760955742	0.000927204000000793	0.000461749105367005	0.00346689999999801	0.000936916302188453	0.00109483180913846	0.000933190909087717	0.0011634	0.000673876494023513	0.000340930000000791	0.000641345070423335
11.3740000000003	0.00260271200000118	0.00110616693226658	0.000957864000000794	0.000431271968190065	0.003389899999998	0.000997661829027422	0.000836819880709029	0.000809948484845284	0.0011634	0.000658816733067338	0.000369927999998809	0.000672190140845872
11.3845000000003	0.00262614701195061	0.00093883625497574	0.000875421999997619	0.00045050342052912	0.003312899999998	0.00105840735586639	0.000578807952279596	0.000686706060602851	0.0011634	0.000643756972111162	0.000324147999998808	0.000703035211268408
11.3950000000003	0.00256528047808607	0.00100524592445564	0.000783651999997613	0.000680996378275609	0.00323721023621851	0.000973219191916784	0.000432800000002025	0.00075981287128989	0.00119240000000079	0.000663602409641345	0.000278367999998807	0.000733880281690945
11.4055000000003	0.00250441394422153	0.00109625984095664	0.000691881999997608	0.000911489336022099	0.00316197401574607	0.000880734343431933	0.000510800000002028	0.000865644554458212	0.0012228500000008	0.000770710843376287	0.000232587999998806	0.000728166003973369
11.4160000000003	0.00244354741035698	0.00118727375745764	0.000600111999997602	0.00114198229376859	0.00308673779527362	0.000788249494947081	0.000588800000002032	0.000971476237626534	0.0012533000000008	0.000877819277111228	0.000186807999998805	0.000621913518883902
11.4265000000003	0.00238268087649244	0.00127828767395864	0.000545381274903985	0.00137247525151508	0.00301150157480118	0.000695764646462229	0.000666800000002036	0.00107730792079486	0.0012837500000008	0.000984927710846169	0.000148857999999599	0.000515661033794435
11.4370000000003	0.00232186620278172	0.00133258209254932	0.000682383266935862	0.00148385882352863	0.00293626535432873	0.000661650000003996	0.00074480000000204	0.0011781	0.00131997057654235	0.00109203614458111	0.000133527999999599	0.000409408548704967
11.4475000000003	0.00226112067594275	0.00110230040240846	0.00081938525896774	0.00145379999999921	0.00294319552845569	0.000814320000003999	0.000840662745100786	0.0011781	0.00138071610338132	0.00107476599999681	0.000118197999999599	0.0003031560636155
11.4580000000003	0.00220037514910378	0.000872018712267605	0.000956387250999617	0.0014237411764698	0.00295877479674838	0.000966990000004003	0.000945456862747852	0.0011781	0.00144146163022029	0.000952755999996802	0.000102867999999598	0.000276971544717075
11.4685000000003	0.00213962962226481	0.000641737022126749	0.00109338924303149	0.00139368235294039	0.00297435406504106	0.00111966000000401	0.00105025098039492	0.0011781	0.00150220715705926	0.000830745999996795	8.7537999999598e-05	0.000338861788619518
11.4790000000003	0.00207888409542584	0.000411455331985894	0.00113163999999678	0.00136362352941097	0.00298993333333374	0.00127233000000401	0.00115504509804198	0.0011781	0.00156295268389823	0.000708735999996787	4.2047999997998e-05	0.00040075203252196
11.4895000000003	0.00216474708249941	0.000337969306935471	0.00100941999999677	0.00130539999999797	0.00302897951807553	0.00125817649401871	0.00125983921568905	0.00114009183673141	0.00153152121211672	0.00058672599999678	-3.41820000020065e-05	0.000462642276424403
11.5000000000003	0.00233376116700647	0.000519276237628549	0.000887199999996764	0.00122839999999796	0.00315169036144903	0.0010605171314689	0.00125472929292847	0.00101537755101711	0.00136182424241975	0.000416991999995157	-0.000110412000002011	0.000524532520326846
11.5105000000003	0.00250277525151352	0.000700583168321627	0.000764979999996757	0.00115139999999796	0.00327440120482253	0.000862857768919092	0.00122375959595877	0.000890663265302823	0.00119212727272278	0.000233871999995146	-0.000186642000002016	0.0005375
11.5210000000003	0.00267178933602058	0.000881890099014704	0.00064275999999675	0.00107439999999795	0.00339711204819603	0.000665198406369285	0.00119278989898908	0.000765948979588531	0.00102243030302581	5.0751999995135e-05	-0.00026287200000202	0.0005375
11.5315000000003	0.00284080342052764	0.00106319702970778	0.000672163855424954	0.000997399999997948	0.00351982289156953	0.000467539043819478	0.00116182020201938	0.000641234693874239	0.000852733333328843	-0.000132368000004876	-0.000238539999998383	0.0005375
11.5420000000003	0.00271876999999593	0.00120284726166617	0.00079487469879845	0.000879913253008775	0.00353370396039322	0.000567079116471953	0.00111781999999555	0.000682017647062404	0.000852668292684985	-0.000307347999993483	-0.000177639999998379	0.0005375
11.5525000000003	0.00256609999999593	0.00131125496957692	0.000917585542171945	0.000757202409635279	0.0034278722772249	0.000796898393580406	0.000950029999995542	0.000816664705885939	0.000930351219514258	-6.31179999934769e-05	-0.000116739999998375	0.000537499999997562
11.5630000000003	0.00241342999999593	0.00141966267748767	0.00104029638554544	0.000634491566261784	0.00332204059405658	0.00102671767068886	0.000782239999995532	0.000951311764709473	0.00100803414634353	0.000181112000006529	-5.58399999983717e-05	0.000446304780874053
11.5735000000003	0.00226075999999592	0.00152807038539843	0.00116300722891894	0.000511780722888288	0.00321620891088825	0.00125653694779731	0.000614449999995522	0.00108595882353301	0.0010857170731728	0.000425342000006535	5.06000000163188e-06	0.000355109561750544
11.5840000000003	0.00211441318458128	0.00163647809330918	0.00115133599999918	0.000413104950496267	0.00311037722771993	0.00148635622490577	0.000446659999995512	0.00122060588235654	0.00116340000000122	0.00066957200000654	-3.76720000012278e-05	0.000263914342627035
11.5945000000003	0.00200600547667053	0.00162332629481991	0.00112067599999918	0.000458639603961616	0.00303369756097394	0.0013510223339999	0.000365504225354581	0.0012383390438243	0.00120918000000122	0.00085887726358231	-8.34520000012289e-05	0.000172719123503526
11.6050000000003	0.00189759776875977	0.00159299760956094	0.00109001599999918	0.000504174257426965	0.00297159390243735	0.00119743078470412	0.000457616901410924	0.00122327928286812	0.00125496000000123	0.000889511066399212	-0.00012923200000123	9.13707070694636e-05
11.6155000000003	0.00178919006084902	0.00156266892430198	0.00105935599999918	0.000549708910892313	0.00290949024390077	0.00104383923540835	0.000549729577467266	0.00120821952191195	0.00130074000000123	0.000920144869216113	-0.000175012000001231	4.51282828270394e-05
11.6260000000003	0.00168078235293827	0.00153234023904301	0.00102357425742372	0.000595243564357662	0.00284738658536418	0.000890247686112572	0.000641842253523608	0.00119315976095577	0.00134652000000123	0.000950778672033015	-0.000214368000000407	-1.11414141538482e-06
11.6365000000003	0.0016141725490192	0.00149478071570291	0.000948099009898964	0.000671842424246164	0.00278528292682759	0.000777016000000825	0.00073395492957995	0.00117809999999834	0.00135981584158172	0.000981412474849917	-0.000229488000000407	-4.73565656578091e-05
11.6470000000003	0.0015991431372545	0.00138852823061345	0.000872623762374208	0.000810569696973437	0.00287302673267571	0.000807676000000825	0.000761656858846507	0.00111637272727106	0.00126916237623519	0.000892049999994667	-0.000244608000000408	-9.35989899002333e-05
11.6575000000003	0.00158411372548979	0.00128227574552398	0.000797148514849452	0.000949296969700709	0.00296368019802225	0.000838336000000826	0.000746418290258037	0.00105464545454379	0.00117850891088865	0.000693599999994655	-0.000259728000000408	8.26451292352677e-05
11.6680000000003	0.00156908431372509	0.00117602326043451	0.000721673267324696	0.00108802424242798	0.00305433366336878	0.000868996000000827	0.000731179721669567	0.000992918181816515	0.00108785544554211	0.000495149999994643	-0.000274848000000408	0.000477177932416197
11.6785000000003	0.00155405490196038	0.00106977077534504	0.000655021138210124	0.00122675151515525	0.00314498712871532	0.000899656000000827	0.000715941153081097	0.00093119090908924	0.000997201980195568	0.000296699999994632	-0.000262990927020475	0.000871710735597127
11.6890000000003	0.0015479	0.000986656972110734	0.000608496747966219	0.00114985490195513	0.00320968648111168	0.0009163	0.000700702584492628	0.000856559999997106	0.000984640000002479	9.82499999946199e-05	-0.00021784299802639	0.00126624353877806
11.6995000000003	0.0015479	0.000956328286851769	0.000561972357722314	0.000940266666660994	0.00314894095427271	0.0009163	0.000673149999999172	0.000749669999997103	0.00107620000000248	-1.87600000024877e-05	-0.000172695069032304	0.00166077634195899
11.7100000000003	0.0015479	0.000925999601592804	0.000515447967478409	0.000730678431366862	0.00308819542743374	0.0009163	0.000642699999999171	0.000642779999997101	0.00116776000000248	-0.000110320000002493	-0.000127547140038219	0.0016323147410305
11.7205000000003	0.0015479	0.000895670916333839	0.000468923577234504	0.000521090196072729	0.00302744990059477	0.0009163	0.00061224999999917	0.000535889999997098	0.00125932000000249	-0.000201880000002499	-8.23992110441335e-05	0.00143465537848069
11.7310000000003	0.0015479	0.000865342231074873	0.000488526732674915	0.000311501960778597	0.00296670437375581	0.0009163	0.00058179999999917	0.000428999999997096	0.00135088000000249	-0.000293440000002504	-3.65737373724752e-05	0.00123699601593089
11.7415000000003	0.00161302922465416	0.000858900000000416	0.000548823762377888	0.000379094949499163	0.00291165999999875	0.000992285915496309	0.000555729292930972	0.000370069999999583	0.00136122107355782	-0.000384999999993727	9.66868686994903e-06	0.00103933665338108
11.7520000000003	0.0016890133200816	0.000874172727273144	0.000609120792080861	0.00053330707071129	0.00286587999999875	0.00111503239436955	0.000617244444446126	0.000354739999999582	0.0013309526838958	-0.000156099999993721	5.59111111123733e-05	0.000841677290831272
11.7625000000003	0.00176499741550904	0.000889445454545873	0.000669417821783834	0.000687519191923417	0.00282009999999875	0.00123777887324279	0.000678759595961279	0.000339409999999581	0.00130068429423377	7.28000000062841e-05	0.000102153535354798	0.000716417322831369
11.7730000000003	0.00184098151093647	0.000904718181818601	0.000729714851486807	0.000841731313135543	0.00277431999999875	0.00136052535211603	0.000740274747476433	0.00032407999999958	0.00127041590457174	0.000301700000006289	0.000148395959597222	0.000596328740154197
11.7835000000003	0.00191087183098549	0.000919990909091329	0.000864790000004204	0.000987865593560945	0.00272853999999874	0.00148327183098927	0.000801789898991587	0.000308749999999579	0.00124014751490971	0.000530600000006295	0.000124493877550165	0.000476240157477024
11.7940000000003	0.00189544929577422	0.000984167326734759	0.00101746000000421	0.000972443058349676	0.00266483529411559	0.00128227216699137	0.00086269257812664	0.00045539821074101	0.00119628799999874	0.000679701789261488	9.32081632644494e-05	0.000356151574799851
11.8045000000003	0.00188002676056296	0.00105985049505159	0.00117013000000421	0.000957020523138408	0.00259009999999794	0.0010394988071504	0.000922370312501642	0.000652664612331474	0.00115050799999874	0.000573449304172021	6.19224489787336e-05	0.000269431589543562
11.8150000000003	0.00186460422535169	0.00113553366336843	0.00132280000000422	0.00094159798792714	0.00251536470588029	0.00079672544730944	0.000982048046876645	0.000849931013921939	0.00110472799999874	0.000467196819082554	3.06367346930178e-05	0.000499713279684417
11.8255000000003	0.00184918169014042	0.00121121683168526	0.00146306868686571	0.000926175452715872	0.00244062941176264	0.000553952087468476	0.00104172578125165	0.0010471974155124	0.00105894799999874	0.000360944333993087	3.27058823488594e-06	0.000729994969825273
11.8360000000003	0.00180825742971633	0.00128689999999491	0.00135531111110813	0.000882005999997041	0.00236589411764499	0.000332845454545034	0.00110140351562665	0.00124446381710287	0.00101663742454686	0.00025469184890362	-1.15529411768798e-05	0.000960276659966128
11.8465000000003	0.00171632971887296	0.00110356999999491	0.00124755353535055	0.000775115999997038	0.00233623008130038	0.000317572727272306	0.00105709599999535	0.00104117444667413	0.00100121488933559	0.00020972400000085	-2.63764705886455e-05	0.00119055835010698
11.8570000000003	0.00162440200802959	0.000920239999994905	0.00113979595959297	0.000668225999997036	0.0023206508130077	0.000302299999999577	0.00088930599999535	0.000826104024138905	0.000985792354124321	0.00024038400000085	-4.12000000004112e-05	0.00132636868686783
11.8675000000003	0.00153247429718621	0.000736909999994901	0.00103203838383539	0.000561335999997033	0.00230507154471501	0.000287027272726849	0.000721515999995346	0.000611033601603684	0.000970369818913052	0.000271044000000851	-5.6023529412177e-05	0.00129561111111026
11.8780000000003	0.00144054658634284	0.000553579999994896	0.00100570695825429	0.000454445999997031	0.00228949227642233	0.000271754545454121	0.000553725999995342	0.000395963179068463	0.000954947283701784	0.000301704000000852	-9.41463220697122e-05	0.00126485353535268
11.8885000000003	0.00144785617530092	0.000428508433736649	0.00114222783300579	0.000508274698800298	0.00227743600000086	0.000343660000005952	0.000385935999995338	0.000246563220677637	0.000933789662026983	0.000332364000000852	-0.00017013041749715	0.0012340959595951
11.8990000000003	0.00152399163346825	0.000489863855423397	0.00127874870775729	0.000692340963860541	0.00230809600000086	0.000557230000005957	0.0005823780933162	0.000307308747516606	0.000903312524850044	0.000394800000002143	-0.000246114512924589	0.00120333838383753
11.9095000000003	0.00160012709163558	0.000551219277110145	0.00141526958250878	0.000876407228920785	0.00233875600000086	0.000770800000005962	0.00093848356998965	0.000368054274355574	0.000872835387673105	0.000471800000002146	-0.000322098608352027	0.00120229200000042
11.9200000000003	0.00167626254980291	0.000612574698796893	0.00155179045726028	0.00106047349398103	0.00236941600000086	0.000984370000005967	0.0012945890466631	0.000428799801194543	0.000842358250496165	0.000548800000002149	-0.000398082703779465	0.00121741200000042
11.9305000000003	0.00175239800797025	0.000673930120483641	0.00151507450198692	0.00124453975904127	0.00240007600000086	0.00119794000000597	0.00165069452333655	0.000489545328033511	0.000811881113319226	0.000625800000002152	-0.000356303030299569	0.00123253200000042
11.9410000000003	0.00172966999999872	0.000765186852593043	0.00133247490039329	0.00108267768923624	0.0024211	0.00128879000000043	0.00200679999999357	0.000570946000002998	0.000853915090545849	0.000702800000002154	-0.000232848484845023	0.00124765200000042
11.9515000000003	0.00168367999999871	0.000886919920322131	0.00114987529879966	0.000839420717124668	0.0024211	0.00130412000000043	0.00177768999999356	0.000677836000003001	0.000946239034207821	0.000690311999999576	-0.000109393939390478	0.00126277200000042
11.9620000000003	0.00163768999999871	0.00100865298805122	0.000967275697206024	0.000596163745013097	0.0024211	0.00131945000000043	0.00154857999999355	0.000784726000003003	0.00103856297786979	0.000675191999999575	1.40606060640675e-05	0.00122395199999872
11.9725000000003	0.00159169999999871	0.00113038605578031	0.000784676095612393	0.000352906772901527	0.0024211	0.00133478000000043	0.00131946999999355	0.000891616000003006	0.00113088692153177	0.000660071999999574	0.000137515151518613	0.00117817199999872
11.9830000000003	0.00155150396039817	0.00125211912350939	0.000776380722892867	0.000120918811885449	0.0024211	0.00135011000000043	0.00109035999999354	0.000998506000003008	0.00122321086519374	0.000644951999999573	0.000302393495939755	0.00113239199999871
11.9935000000003	0.001627187128715	0.0012869	0.00082255542168805	0.000272077227727035	0.00245800909091083	0.00129991999999828	0.0009158	0.000980036254977941	0.00111849999999613	0.000633	0.000473125203256838	0.00108661199999871
12.0040000000003	0.00170287029703184	0.0012869	0.000868730120483233	0.000423235643568621	0.00251952424242598	0.00123880999999828	0.0009158	0.000904109960157221	0.000980949999996122	0.000633	0.000643856910573921	0.00106353000000387
12.0145000000003	0.00177855346534868	0.0012869	0.000914904819278416	0.000574394059410207	0.00258103939394113	0.00117769999999827	0.0009158	0.000828183665336501	0.000843399999996114	0.000633	0.000814588617891004	0.00120108000000388
12.0250000000003	0.00185423663366551	0.0012869	0.000962232000003027	0.000725552475251793	0.00264255454545629	0.00111658999999827	0.0009158	0.000752257370515782	0.000705849999996106	0.000633	0.00092389343935952	0.00133863000000389
12.0355000000003	0.00188987979797717	0.0012869	0.00106891200000303	0.000873804819281005	0.00270406969697144	0.0010613	0.0009158	0.000676331075695062	0.00059017510040422	0.000633	0.000772133996019554	0.00147618000000389
12.0460000000003	0.00179739494949232	0.00125693621730295	0.00117559200000303	0.00101169638554608	0.00272454356435687	0.0010613	0.000885137972165271	0.000655174297188319	0.000682313654621093	0.000552818181812471	0.000620374552679588	0.0016137300000039
12.0565000000003	0.00170491010100747	0.00122609114688041	0.00128227200000303	0.00114958795181115	0.00273972178217865	0.0010613	0.000824392445326302	0.000639782730923258	0.000774452208837965	0.000352363636357926	0.000468615109339622	0.00164130198019329
12.0670000000003	0.00161242525252262	0.00119524607645787	0.00138895200000304	0.00128747951807622	0.00275490000000043	0.0010613	0.000763646918487334	0.000624391164658197	0.000866590763054837	0.00015190909090338	0.000316855665999656	0.00147496534652992
12.0775000000003	0.00151994040403777	0.00116440100603534	0.00148385139442405	0.00142537108434129	0.00277007821782222	0.0010613	0.000702901391648366	0.000608999598393136	0.000958729317271709	-4.85454545511653e-05	0.000268049504953506	0.00130862871286654
12.0880000000003	0.00154045555555907	0.00110134554454971	0.00154471792828859	0.00148314455445458	0.00279224400000305	0.00108050600000174	0.000642155864809397	0.000603482470120824	0.00100774516765199	-0.000249000000005711	0.000373673267329749	0.00114229207920317
12.0985000000003	0.0016636979798015	0.000935216831678418	0.00160558446215313	0.00145278811881101	0.00289913400000306	0.00114161600000175	0.000743611881192876	0.000649080079682578	0.000977508481261462	-9.65737050535691e-06	0.000479297029705991	0.000975955445539795
12.1090000000003	0.00178694040404393	0.000769088118807123	0.00166645099601768	0.00142243168316745	0.00300602400000306	0.00120272600000175	0.000909948514856244	0.000694677689244333	0.000947271794870929	0.000431258964156012	0.000584920792082234	0.000850923999997377
12.1195000000003	0.00191018282828636	0.000602959405935828	0.00172731752988222	0.00139207524752388	0.00311291400000306	0.00126383600000176	0.00107628514851961	0.000740275298806087	0.000917035108480395	0.000872175298817382	0.000690544554458477	0.000759363999997375
12.1300000000003	0.00203342525252879	0.000436830693064534	0.00172289999999782	0.00136171881188032	0.00321980400000307	0.00132494600000176	0.00124262178218298	0.000785872908367842	0.000886798422089862	0.00131309163347875	0.000715711468811997	0.000667803999997372
12.1405000000003	0.00202006103379591	0.000460092771092271	0.00164666999999781	0.00132077171717039	0.00327381686746812	0.0013523	0.00140895841584635	0.000861130303033848	0.000904864503044376	0.00175400796814012	0.000685077665995096	0.00057624399999737
12.1510000000003	0.00197455407554541	0.000735875903622395	0.00157043999999781	0.00127452929292796	0.00321246144578137	0.0013523	0.0014248	0.000984584848488398	0.000966842190671153	0.0015058699999908	0.000654443863178194	0.000484683999997368
12.1615000000003	0.00192904711729491	0.00101165903615252	0.00149420999999781	0.00122828686868554	0.00315110602409462	0.0013523	0.0014248	0.00110803939394295	0.00102881987829793	0.00118519999999078	0.000623810060361292	0.000392392929290268
12.1720000000003	0.00188354015904441	0.00128744216868264	0.00141797999999781	0.00118204444444311	0.00308975060240787	0.0013523	0.0014248	0.0012314939393975	0.00109079756592471	0.000864529999990759	0.000593176257544391	0.000299908080805416
12.1825000000003	0.00183685171025846	0.00156322530121277	0.00128492448979143	0.00113580202020069	0.00302839518072112	0.0013523	0.0014248	0.00135494848485205	0.00115277525355148	0.00054385999999074	0.000510788071567953	0.000207423232320564
12.1930000000003	0.00172931649899085	0.00153414949697702	0.00112913877550571	0.0011336	0.00301086000000044	0.00136478490945719	0.00144473902439428	0.00133552574257163	0.0012265620000022	0.000269	0.000419774155066953	0.000114938383835712
12.2035000000003	0.00162178128772324	0.0013653466800756	0.000973353061219989	0.0011336	0.00302619000000044	0.00138020744466845	0.00158431219512599	0.00124466435643301	0.00130279200000221	0.000269	0.000328760238565952	4.22840000048529e-05
12.2140000000003	0.00151424607645563	0.00119654386317419	0.000817567346934267	0.0011336	0.00304152000000044	0.00139562997987972	0.0017238853658577	0.00115380297029439	0.00137902200000221	0.000269	0.000237746322064951	0.000210074000004863
12.2245000000003	0.00140671086518802	0.00102774104627277	0.000682660038994549	0.0011336	0.00305685000000044	0.00141105251509099	0.00186345853658941	0.00106294158415578	0.00145525200000222	0.000269	0.000149747999998667	0.000377864000004873
12.2350000000003	0.00134272352941307	0.000858938229371356	0.000965320857708013	0.00113721386138658	0.00307218000000045	0.00143101653543525	0.00200303170732112	0.000972080198017159	0.00151532475247041	0.000269	0.000103967999998666	0.000545654000004883
12.2455000000003	0.00138760588235425	0.00086507322834689	0.00124798167642148	0.00115239207920836	0.00303818764940106	0.00150604606299431	0.00192830588234338	0.00101169036144757	0.00134919603959912	0.000328200000004892	5.81879999986652e-05	0.000713444000004893
12.2560000000003	0.00143248823529543	0.00087995511811067	0.00153064249513494	0.00116757029703015	0.00299259003983931	0.00158107559055337	0.00159909999999043	0.00107304578313432	0.00118306732672782	0.000496200000004896	1.24079999986641e-05	0.000852620481929952
12.2665000000003	0.00147737058823661	0.000894837007874451	0.0018133033138484	0.00118274851485193	0.00294699243027756	0.00165610511811242	0.00126989411763747	0.00113440120482107	0.00101693861385653	0.0006642000000049	-3.3372000001337e-05	0.000929367469881761
12.2770000000003	0.00152225294117778	0.000909718897638231	0.00203271919191604	0.00119792673267371	0.0029013948207158	0.00173113464567148	0.000940688235284521	0.00119575662650782	0.000850809900985231	0.000832200000004904	-3.72959999973237e-05	0.00100611445783357
12.2875000000003	0.00157462448979774	0.0009246877551025	0.00192474949494634	0.00114077505029731	0.0028618940000049	0.00175540261569013	0.000611482352931568	0.0012501	0.000750944000002686	0.00100020000000491	5.42640000026785e-05	0.00108286144578538
12.2980000000003	0.00163698163265489	0.000940330612245357	0.00181677979797663	0.000987183501001531	0.00302968400000491	0.00161723360160561	0.000627818181825396	0.0012501	0.000842504000002689	0.000969799999995085	0.000145824000002681	0.00115960843373719
12.3085000000003	0.00169933877551204	0.000955973469388214	0.00170881010100693	0.00083359195170575	0.00319747400000492	0.0014790645875211	0.000874515151522383	0.0012501	0.000934064000002691	0.000801799999995075	0.000237384000002683	0.00110646449703701
12.3190000000003	0.00176169591836918	0.000971616326531072	0.00160084040403723	0.000680000402409968	0.00336526400000493	0.00134089557343659	0.00112121212121937	0.0012501	0.00102562400000269	0.000633799999995065	0.000328944000002685	0.000955902366859486
12.3295000000003	0.00182405306122633	0.000987259183673929	0.0015275699999991	0.000526408853114187	0.00353305400000494	0.00120272655935207	0.00136790909091636	0.0012501	0.0011171840000027	0.000465799999995055	0.000387429778672932	0.000805340236681962
12.3400000000003	0.00178173464566708	0.00101618910891222	0.0014971199999991	0.000575084000004052	0.0036235639999964	0.00121090238569035	0.00161460606061335	0.00123990923694689	0.00120100159362774	0.000297799999995045	0.000418063581489834	0.000654778106504439
12.3505000000003	0.00170670511810802	0.00106151584158549	0.0014666699999991	0.000712424000004055	0.0035015539999964	0.00136266182903032	0.00168310616302321	0.00120933694779026	0.00127692788844845	0.000407645418331635	0.000448697384306737	0.000504215976326916
12.3610000000003	0.00163167559054896	0.00110684257425876	0.0014362199999991	0.000849764000004058	0.0033795439999964	0.00151442127237029	0.00172861312127371	0.00117876465863364	0.00135285418326917	0.000574976095622477	0.00047933118712364	0.000590644578318231
12.3715000000003	0.00155664606298991	0.00115216930693203	0.0014057699999991	0.000987104000004062	0.00325753399999639	0.00166618071571025	0.00177412007952421	0.00114819236947701	0.00142878047808989	0.000742306772913319	0.000509964989940543	0.00075910843373992
12.3820000000003	0.00148161653543085	0.0011974960396053	0.00136493306772774	0.00112444400000406	0.00313552399999639	0.00181794015905022	0.00181962703777471	0.00111762008032038	0.00150470677291061	0.000909637450204161	0.000503559999999553	0.000927572289161609
12.3925000000003	0.00156099456740716	0.00123344728370312	0.00131933545816598	0.00124813012048557	0.00305962399999909	0.00178417878787559	0.00185207999999728	0.00113213200000135	0.0015046499999991	0.00111570682733833	0.000488439999999552	0.0010960361445833
12.4030000000003	0.0016531072434635	0.00126408108652002	0.00127373784860422	0.00137084096385907	0.00302896399999909	0.00167620909090589	0.00176051999999728	0.00117791200000136	0.0014741999999991	0.00209655020083236	0.000473319999999551	0.0012644999999937
12.4135000000003	0.00174521991951984	0.00129471488933693	0.00122814023904247	0.00149355180723257	0.00299830399999909	0.00156823939393619	0.00166895999999727	0.00122369200000136	0.0014437499999991	0.00307739357432638	0.00045819999999955	0.00105178087648771
12.4240000000003	0.00183733259557619	0.00132534869215383	0.00118254262948071	0.00161626265060607	0.00296764399999909	0.00146026969696649	0.00157739999999727	0.00126947200000136	0.0014132999999991	0.00405823694782041	0.000432889999993165	0.000839061752981721
12.4345000000003	0.00188299343935929	0.00135598249497073	0.0011782	0.00169815999999727	0.00293698399999908	0.00135230000000498	0.00148583999999727	0.00131525200000137	0.0013828499999991	0.00503908032131443	0.00020377999999316	0.00062634262947573
12.4450000000003	0.00173123399601932	0.001317727037772	0.0011782	0.00160659999999727	0.00290647999999909	0.00151963067729582	0.00136339154929028	0.0012721603621712	0.00142456831683303	0.00534883999996348	-2.53300000068458e-05	0.00041362350596974
12.4555000000003	0.00157947455267936	0.0012722200795215	0.0011782	0.00151503999999726	0.00287602999999909	0.00168696135458667	0.00117916619717759	0.00121068148893176	0.0014698950495063	0.00412768999996345	-0.000254440000006851	0.000278011156190783
12.4660000000003	0.00142771510933939	0.001226713121271	0.0011782	0.00142347999999726	0.00284557999999909	0.00185429203187751	0.000994940845064907	0.00114920261569232	0.00151522178217957	0.00290653999996342	-0.000483550000006857	0.000417301217042713
12.4765000000003	0.00127595566599943	0.0011812061630205	0.0011752974155065	0.00133191999999726	0.00281512999999909	0.00202162270916835	0.000810715492952223	0.00108772374245288	0.00156054851485284	0.00168538999996339	-0.000597123518159186	0.000556591277894644
12.4870000000003	0.00128872400000779	0.00115153414634426	0.00116005884691803	0.00121416999999542	0.00278467999999909	0.00207538799998949	0.000626490140839539	0.00102191999999679	0.00158605306122169	0.000464239999963364	-0.000421855831734708	0.000695881338746575
12.4975000000003	0.0015482840000078	0.00124458292683206	0.00114482027832956	0.00106149999999542	0.00281397000000091	0.00172426799998946	0.000699338000007341	0.000915029999996785	0.00149262448979312	5.40800000549811e-06	-0.000246588145310229	0.000835171399598505
12.5080000000003	0.0018078440000078	0.00133763170731987	0.00112958170974109	0.000908829999995407	0.00284442000000091	0.00137314799998944	0.000943568000007347	0.000808139999996782	0.00139919591836454	0.000188528000005502	-7.13204588857507e-05	0.000909530000000461
12.5185000000003	0.00206740400000781	0.00143068048780768	0.00111434314115262	0.000756159999995398	0.00287487000000092	0.00102202799998942	0.00118779800000735	0.000701249999996779	0.00130576734693596	0.000371648000005507	0.000103947227538728	0.000924860000000461
12.5290000000003	0.00232696400000782	0.00152372926829548	0.00112979154929763	0.000603489999995389	0.00290532000000092	0.000670907999989402	0.00143202800000736	0.000594359999996777	0.00121233877550739	0.000554768000005511	0.0002258	0.000940190000000462
12.5395000000003	0.00230273636363078	0.00155121102362024	0.00119127042253707	0.000603217529882775	0.00291913180914376	0.000635354545464799	0.00167625800000736	0.000533320000000925	0.00124340000000507	0.000737888000005515	0.0002258	0.000955520000000462
12.5500000000003	0.00211755454544896	0.00149127007873835	0.0012527492957765	0.000679143824703495	0.00287362485089326	0.00097453636364663	0.0016387558232904	0.000563980000000926	0.00141140000000507	0.000623019999994012	0.0002258	0.000970850000000462
12.5605000000003	0.00193237272726713	0.00143132913385645	0.00131422816901594	0.000755070119524214	0.00282811789264276	0.00131371818182846	0.00154682811244702	0.000594640000000927	0.00157940000000508	0.000424569999994001	0.0002258	0.00086906740442238
12.5710000000003	0.00174719090908531	0.00137138818897456	0.00137570704225538	0.000830996414344934	0.00278261093439226	0.00165290000001029	0.00145490040160364	0.000625300000000928	0.00174740000000508	0.000226119999993989	0.0002258	0.000730687122732232
12.5815000000003	0.00156200909090348	0.00131144724409267	0.0013357643564329	0.000906922709165654	0.00273710397614176	0.00199208181819212	0.00136297269076026	0.000655960000000928	0.00191540000000509	2.76699999939773e-05	0.00016692820512592	0.000592306841042085
12.5920000000003	0.00157622400000093	0.0012777933601605	0.00124511089108636	0.000861659999998148	0.0026913615694151	0.00197727599999582	0.00126966055776569	0.000695000990100384	0.00189824095427159	-0.0001649517102583	9.15435897413033e-05	0.000453926559351938
12.6025000000003	0.00160688400000093	0.00126237082494923	0.00115445742573982	0.000800759999998147	0.00264530523138693	0.00183993599999582	0.00116319641433939	0.000740327722773653	0.00180701829025568	-5.74164989906891e-05	1.61589743566863e-05	0.000322535785291499
12.6130000000003	0.00163754400000093	0.00124694828973796	0.00106380396039328	0.000739859999998146	0.00259924889335876	0.00170259599999582	0.00105673227091309	0.000785654455446923	0.00171579562623977	5.01187122769214e-05	-5.92256410279307e-05	0.000428788270380966
12.6235000000003	0.00166820400000094	0.00123152575452669	0.000973150495046745	0.000678959999998144	0.00255319255533059	0.00156525599999581	0.000950268127486793	0.000830981188120192	0.00162457296222386	0.000157653923544532	-0.000134610256412548	0.000535040755470433
12.6340000000003	0.00170866494024183	0.00121610321931543	0.000894018181815828	0.000634981709743862	0.00250713621730242	0.00142791599999581	0.000843803984060495	0.000876307920793462	0.00153335029820796	0.000265189134812142	-0.00012330204081585	0.000641293240559901
12.6445000000003	0.00179986015936534	0.00122704000000047	0.000816806060603704	0.00071075705765639	0.00252524949495091	0.00139510321285047	0.00079969156626787	0.000875254158214535	0.00142824063744696	0.00033761999999953	-0.000107659183672992	0.000747545725649368
12.6550000000003	0.00189105537848885	0.00124237000000047	0.00073959393939158	0.000786532405568918	0.00257149191919333	0.00136432008032034	0.000891619277111248	0.000859706490871736	0.00132198565736727	0.00032228999999953	-9.20163265301345e-05	0.000850213147413147
12.6655000000003	0.00198225059761236	0.00125770000000047	0.000662381818179456	0.000862307753481445	0.00261773434343576	0.00133353694779022	0.000983546987954627	0.000844158823528936	0.00121573067728759	0.00030695999999953	-7.63734693872766e-05	0.000941408366536656
12.6760000000003	0.00207344581673587	0.00127303000000047	0.000602806060607477	0.000938083101393973	0.00266397676767818	0.0013027538152601	0.001075474698798	0.000828611156186137	0.0011094756972079	0.000291629999999529	-4.80149606280784e-05	0.00103260358566016
12.6865000000003	0.00211256401590317	0.00127831732283188	0.000649048484849903	0.00100370891089248	0.00271021919192061	0.00125420138066737	0.00116740240964138	0.000821226000003275	0.00102279393939488	0.000276299999999529	1.21326771672008e-05	0.00112379880478367
12.6970000000003	0.00206705705765267	0.00118819921259565	0.000695290909092329	0.00104903564356575	0.0027111	0.00114878717948394	0.00125943581489217	0.000928116000003281	0.00105355151515246	0.000316960000002815	7.22803149624801e-05	0.00121499402390718
12.7075000000003	0.00202155009940218	0.00109808110235943	0.000741533333334754	0.00109436237623902	0.0027111	0.0010433729783005	0.00135154849094851	0.00103500600000329	0.00108430909091004	0.000408520000002817	0.000132427952757759	0.00122247590361163
12.7180000000003	0.00197604314115168	0.00100796299212321	0.00078777575757718	0.00113968910891229	0.0027111	0.000937958777117069	0.00144366116700485	0.00114189600000329	0.00111506666666761	0.000500080000002819	0.000192575590553039	0.00113054819276825
12.7285000000003	0.00193053618290118	0.000917844881886985	0.000846444094490507	0.00118501584158556	0.0027111	0.000832544575933634	0.00153577384306119	0.0012487860000033	0.00114582424242519	0.000591640000002821	0.000239512273642798	0.00103862048192488
12.7390000000003	0.00187522926829076	0.000870902040818728	0.000921680314962953	0.00119843943089383	0.00268755599999576	0.000865073737380877	0.00162788651911753	0.00124431115537049	0.0011634	0.000683200000002824	0.0002701460764597	0.000946692771081497
12.7495000000003	0.00181312560975418	0.000948687755104446	0.000996916535435398	0.00118286016260114	0.00255021599999575	0.00109649797980513	0.00154115387673582	0.00098578525895614	0.0011634	0.000588679999995284	0.000300779879276602	0.000854765060238119
12.7600000000003	0.00175102195121759	0.00102647346939016	0.00107215275590784	0.00116728089430846	0.00241287599999575	0.00132792222222938	0.00141987157057279	0.000727259362541789	0.0011634	0.000436009999995275	0.000331413682093503	0.000914594674559946
12.7705000000003	0.001688918292681	0.00110425918367588	0.00114738897638029	0.00115170162601578	0.00227553599999575	0.00155934646465363	0.00129858926440977	0.000468733466127438	0.0011634	0.000283339999995266	0.000362047484910405	0.00103512721893865
12.7810000000003	0.00162681463414442	0.0011820448979616	0.00116009599999905	0.00113612235772309	0.00213819599999574	0.00179077070707788	0.00117730695824674	0.000210207569713087	0.0011634	0.000130669999995257	0.000436462650605259	0.00115565976331735
12.7915000000003	0.00171665247525081	0.0012139	0.00112943599999905	0.0010319538767358	0.00210665643564732	0.00170452244093788	0.00106251713147457	0.000134773956265255	0.00112456135457978	-2.19999999971499e-05	0.000528390361448637	0.00127619230769605
12.8020000000003	0.00182248415841913	0.0012139	0.00109877599999905	0.000910671570572773	0.00222766633663742	0.00147902047243393	0.00107757689243075	0.000225787872766253	0.00106369482071523	6.95600000028523e-05	0.000620318072292015	0.00139672485207475
12.8125000000003	0.00192831584158746	0.0012139	0.00106811599999904	0.000789389264409746	0.00234867623762753	0.00125351850392998	0.00109263665338692	0.00031680178926725	0.00100282828685069	0.000161120000002854	0.000712245783135393	0.00147801800000237
12.8230000000003	0.00203414752475578	0.0012139	0.00103745599999904	0.00066810695824672	0.00246968613861763	0.00102801653542603	0.0011076964143431	0.000407815705768248	0.000941961752986145	0.000252680000002857	0.000804173493978771	0.00155424800000238
12.8335000000003	0.0021299	0.0012139	0.000994039034203793	0.000562679207927394	0.00259069603960774	0.000802514566922078	0.00112275617529928	0.000498829622269245	0.000881095219121601	0.000344240000002859	0.000614019999993804	0.00163047800000238
12.8440000000003	0.0021299	0.00111845199999617	0.000947982696175622	0.000774342574264037	0.00262063012048097	0.000757209090908612	0.00111347199999761	0.000646300000005253	0.0008724	0.000421256461233557	0.0004155699999938	0.00170670800000239
12.8545000000003	0.0021299	0.000996231999996168	0.000901926358147451	0.000986005940600681	0.00258984698795084	0.000741936363635885	0.00103724199999761	0.000814300000005257	0.0008724	0.000451733598410496	0.000217119999993795	0.00175817951318071
12.8650000000003	0.0021299	0.000874011999996165	0.00085587002011928	0.00119766930693732	0.00255906385542072	0.000726663636363157	0.000961011999997607	0.000982300000005261	0.0008724	0.000482210735587436	1.86699999937905e-05	0.00163443711967157
12.8755000000003	0.0021299	0.000751791999996163	0.000824219685042675	0.00140933267327397	0.0025282807228906	0.000711390909090429	0.000884781999997605	0.00115030000000527	0.0008724	0.000512687872764375	-0.000115893227088299	0.00151069472616244
12.8860000000003	0.00216072828283118	0.000634509561757293	0.000929426377956063	0.00154839471544422	0.00249749759036048	0.000704840000001441	0.000808551999997603	0.00131830000000527	0.000879356175300714	0.000543165009941315	-9.4290836619965e-06	0.00138695233265331
12.8965000000003	0.00225321313131604	0.00077151155378917	0.00103463307086945	0.00145513252032227	0.0024277599999976	0.000750620000001442	0.000942700608529987	0.00127862799999856	0.000940222709165258	0.0006081348088565	9.70350597643056e-05	0.00126320993914418
12.9070000000003	0.00234569797980089	0.000908513545821047	0.00113983976378284	0.00136187032520032	0.0023515299999976	0.000796400000001443	0.00128325841786062	0.00123284799999856	0.0010010892430298	0.00071567002012411	0.000203499203190608	0.00123741176470918
12.9175000000003	0.00243818282828574	0.00104551553785292	0.00124504645669623	0.00126860813007837	0.0022752999999976	0.000842180000001444	0.00162381622719126	0.00118706799999856	0.00106195577689435	0.000823205231391721	0.00030996334661691	0.00134220588235624
12.9280000000003	0.00253066767677059	0.0011825175298848	0.00129571399999663	0.00117534593495641	0.00219906999999759	0.000887960000001445	0.0019643740365219	0.00114128799999855	0.00112282231075889	0.000930740442659331	0.000364269184890174	0.00144700000000331
12.9385000000003	0.00247195367792762	0.00127595622489815	0.00118882399999662	0.0011336	0.002138908080811	0.000950834653468211	0.00230493184585254	0.0010922187122717	0.00120936385542604	0.00103827565392694	0.000349030616301704	0.00155179411765037
12.9490000000003	0.00232019423458765	0.00122999236947646	0.00108193399999662	0.0011336	0.00223139292929585	0.00104148811881475	0.00219912938855349	0.00103073983903226	0.0013472554216911	0.000917210735579752	0.000333792047713234	0.00165658823529743
12.9595000000003	0.00216843479124769	0.00118402851405477	0.000975043999996609	0.0011336	0.00232387777778071	0.00113214158416129	0.00198830098618661	0.000969260965792817	0.00148514698795617	0.000704705765400818	0.000318553479124764	0.0016571097560951
12.9700000000003	0.00201667534790772	0.00113806465863308	0.000868153999996602	0.0011336	0.00241636262626556	0.00122279504950783	0.00177747258381974	0.000907782092553377	0.00162303855422124	0.000492200795221884	0.000303314910536295	0.00157942682926583
12.9805000000003	0.00186491590456775	0.00109210080321139	0.000837101010102482	0.0011336	0.00250884747475041	0.00131344851485437	0.00156664418145286	0.000846303219313938	0.0017609301204863	0.000279695825042949	0.000336794000001945	0.00150174390243656
12.9910000000003	0.00188933227091827	0.00112152151394761	0.000883343434344908	0.00115783600000098	0.0025718821782183	0.00131702727272531	0.00135581577908599	0.000849786274512193	0.0016911679999932	6.71908548640148e-05	0.000397904000001947	0.00142406097560728
13.0015000000003	0.00195019880478281	0.00122777649402729	0.000929585858587334	0.00118849600000098	0.00258706039604009	0.00125529999999803	0.00124588686868343	0.000924727450982784	0.00147738799999319	0.000206200000005349	0.000459014000001948	0.00134637804877801
13.0120000000003	0.00201106533864736	0.00133403147410697	0.00097582828282976	0.00121915600000098	0.00260223861386187	0.00119357272727076	0.00113791717171372	0.000999668627453375	0.00126360799999318	0.000374200000005353	0.00052012400000195	0.00147138316832166
13.0225000000003	0.00207193187251191	0.00144028645418666	0.00102207070707219	0.00124981600000098	0.00261741683168365	0.00113184545454348	0.00102994747474402	0.00107460980392397	0.00104982799999316	0.000542200000005357	0.000581234000001951	0.00162254158416324
13.0330000000003	0.00213135582329415	0.00154654143426634	0.00109225633803063	0.00128046481113417	0.00263259504950544	0.00107011818181621	0.000921977777774323	0.00114955098039456	0.000836047999993152	0.000710200000005361	0.000482138645414436	0.00177370000000483
13.0435000000003	0.00216192811245078	0.00154386969696822	0.00116915774648133	0.0013107332007962	0.00261278209255386	0.00107444000000049	0.000859096000001957	0.00118755454545504	0.000850034000001959	0.000826032323227398	0.000360405577685349	0.00192485841584641
13.0540000000003	0.00219250040160741	0.00149762727272579	0.00124605915493204	0.00134100159045822	0.00256672575452569	0.00108977000000049	0.000920206000001959	0.00120282727272776	0.000911144000001961	0.000671820202015272	0.000238672509956261	0.00204570404039615
13.0645000000003	0.00222307269076403	0.00145138484848337	0.00132296056338274	0.00137126998012025	0.00252066941649752	0.00110510000000049	0.00098131600000196	0.00121810000000049	0.000972254000001962	0.000517608080803145	0.000116939442227173	0.00179900707069918
13.0750000000003	0.00225364497992066	0.00140514242424094	0.00139475445544457	0.00140153836978228	0.00247461307846934	0.00112043000000049	0.00104242600000196	0.00123337272727322	0.00103336400000196	0.000363395959591018	1.56282828312575e-05	0.0015523101010022
13.0855000000003	0.00226100358565591	0.00135889999999663	0.00136439801980101	0.00146764733728391	0.00242855674044117	0.00113574554455494	0.00110353600000196	0.00124864545454595	0.00108630140844873	0.000209183838378891	0.000108325252528231	0.00130561313130522
13.0960000000003	0.00221540597609415	0.00125389999999662	0.00133404158415744	0.00164844615385197	0.00235767029702727	0.00115092376237673	0.00121040238569076	0.00122227171717073	0.00102482253520929	0.000220175050308712	0.000201022222225204	0.00105891616160824
13.1065000000003	0.0021698083665324	0.00114889999999662	0.00130368514851387	0.00182924497042003	0.00228198712871043	0.00116610198019851	0.00136216182903073	0.00119151414141315	0.000963343661969848	0.000435034205238299	0.000293719191922177	0.000945656000003923
13.1170000000003	0.00212421075697064	0.00104389999999662	0.00127332871287031	0.00201004378698808	0.0022063039603936	0.00118128019802029	0.0015139212723707	0.00116075656565557	0.000901864788730409	0.000649893360167886	0.00038641616161915	0.00106766600000393
13.1275000000003	0.00207861314740889	0.000938899999996614	0.0012502	0.00219084260355614	0.00213062079207677	0.00119645841584207	0.00166568071571066	0.001129998989898	0.00084038591549097	0.000864752515097473	0.000432073092368484	0.00118967600000394
13.1380000000003	0.00211345555555904	0.000853362776660451	0.0012502	0.00216304877048117	0.00205974242424541	0.00121608787878887	0.00181744015905063	0.00110222598425148	0.000809661044177703	0.00107961167002706	0.000401289959838362	0.00131168600000394
13.1485000000003	0.00222142525252874	0.000868574044266085	0.0012502	0.0018344934426123	0.00215222727273026	0.00124684545454645	0.00176269999999556	0.00108713740157431	0.000840444176707824	0.000989960396032764	0.00037050682730824	0.00143369600000395
13.1590000000003	0.00232939494949844	0.00088378531187172	0.0012502	0.00150593811474344	0.00224471212121512	0.00127760303030403	0.00162535999999555	0.00107204881889715	0.000871227309237945	0.0007785049504882	0.000339723694778118	0.00140929399999604
13.1695000000003	0.00243736464646814	0.000898996579477354	0.0012502	0.00117738278687457	0.00233719696969997	0.0013083606060616	0.00148801999999554	0.00105696023621998	0.000902010441768066	0.000567049504943635	0.000308940562247996	0.00128728399999604
13.1800000000003	0.00254533434343784	0.000914207847082989	0.00122108353413456	0.000848827459005706	0.00242968181818483	0.00133911818181918	0.00135067999999553	0.00104187165354282	0.000932793574298187	0.000355594059399071	0.000307582000000498	0.00116527399999604
13.1905000000003	0.0026392861386168	0.000903201204817783	0.0011599389558213	0.000874823107574176	0.00251219145129423	0.00130891354581427	0.00121333999999552	0.00101596799999851	0.00101744400000396	0.000144138613854507	0.000322912000000499	0.00104326399999603
13.2010000000003	0.00272993960396334	0.000857237349396094	0.00109879437750805	0.00101161593625944	0.00257293697813319	0.00123298725099355	0.0012214000000005	0.000970187999998511	0.00113945400000397	0.000261306163026812	0.000338242000000499	0.000921253999996032
13.2115000000003	0.00282059306930988	0.000811273493974405	0.00103764979919479	0.0011484087649447	0.00263368250497216	0.00115706095617283	0.0012367300000005	0.00092440799999851	0.00126146400000398	0.000413065606366778	0.000353572000000499	0.000952410536781302
13.2220000000003	0.00291124653465642	0.000765309638552716	0.000976505220881541	0.00128520159362997	0.00269442803181113	0.00108113466135211	0.0012520600000005	0.000878627999998509	0.00138347400000398	0.000564825049706744	0.0003689020000005	0.00101315606362027
13.2325000000003	0.003001900000001	0.000719345783131027	0.000982441035857563	0.00142199442231523	0.0027551735586501	0.00100520836653139	0.0012673900000005	0.000832847999998508	0.00150548400000399	0.00071658449304671	0.000277143999996509	0.00107390159045924
13.2430000000003	0.003032560000001	0.000725715841585153	0.00101276972111653	0.0014547967871496	0.00283158514851782	0.00100118071570626	0.00126529800796564	0.000823299186992378	0.00136262509959512	0.000854480000000996	0.000170253999996503	0.00113464711729821
13.2535000000003	0.00306322000000101	0.000756072277228718	0.00104309840637549	0.00148557991967972	0.00292223861386436	0.00101621053677982	0.0011891625497983	0.000838878455285062	0.00116496573704531	0.000884930000000997	6.33639999964966e-05	0.00119762072434959
13.2640000000003	0.00309388000000101	0.000786428712872284	0.00107342709163446	0.00151636305220985	0.00301289207921089	0.00103124035785337	0.00111302709163097	0.000854457723577746	0.000967306374495506	0.000915380000000998	-4.35260000035098e-05	0.0013051559356172
13.2745000000003	0.00312454000000101	0.00081678514851585	0.00110375577689342	0.00154714618473997	0.00310354554455743	0.00104627017892693	0.00103689163346364	0.00087003699187043	0.000769647011945699	0.000945830000000998	-0.000131243824699193	0.00141269114688481
13.2850000000003	0.0031515000000005	0.000847141584159416	0.00120740883534489	0.00154896633663067	0.00319419900990397	0.0010612999999995	0.000960756175296304	0.000885616260163114	0.000586459642150611	0.000976280000000999	-7.03772908346494e-05	0.00152022635815243
13.2955000000003	0.0031666200000005	0.000837332323231813	0.00131472811245333	0.00145810495049206	0.00319821871227264	0.00104608873239387	0.000946794059408429	0.000996831610341964	0.000692712127240078	0.000958333999996488	-9.51075697010549e-06	0.00162776156942004
13.3060000000003	0.0031817400000005	0.000821847474746964	0.00142204738956176	0.00136724356435344	0.00316758490945573	0.00103087746478823	0.00102247722772526	0.00111811391650499	0.000798964612329545	0.000851443999996482	5.13557768944383e-05	0.00170622365805218
13.3165000000003	0.0031968600000005	0.000806362626262114	0.0015293666666702	0.00127638217821483	0.00313695110663883	0.0010156661971826	0.0010981603960421	0.00123939622266802	0.000905217097419012	0.000744553999996476	0.000112222310758982	0.00172125347912574
13.3270000000003	0.0032119800000005	0.000790877777777265	0.00159509243027587	0.00118552079207621	0.00310631730382193	0.00100045492957696	0.00117384356435893	0.00136067852883104	0.00101146958250848	0.000637663999996469	0.000167968986085003	0.0017362833001993
13.3375000000003	0.00316940298210385	0.000787794000002024	0.00150389721115237	0.0011336	0.00307568350100502	0.00101323725490493	0.00124952673267577	0.00145401515151108	0.0010904	0.000530773999996463	0.000213475944335502	0.00175131312127286
13.3480000000003	0.00306335924452929	0.000848904000002025	0.00141270199202886	0.0011336	0.00288159105367141	0.00110300196078728	0.00122451686746683	0.00133077272726865	0.0010904	0.000496015936255486	0.000258982902586001	0.00176634294234642
13.3585000000003	0.00295731550695474	0.000910014000002027	0.00132150677290535	0.0011336	0.00268432465208094	0.00119276666666964	0.00113237831324996	0.00120753030302622	0.0010904	0.000511284860558275	0.0003044898608365	0.00166996414341975
13.3690000000003	0.00285127176938018	0.000971124000002028	0.00123031155378184	0.0011336	0.00248705825049048	0.001282531372552	0.00104023975903308	0.00108428787878379	0.0010904	0.000526553784861065	0.000349996819086998	0.00147230478086994
13.3795000000003	0.00274522803180562	0.00103223400000203	0.00118470602409689	0.0011336	0.00228979184890001	0.00137229607843435	0.000948101204816212	0.000961045454541362	0.0010904	0.000541822709163854	0.000362342682926311	0.00127464541832013
13.3900000000003	0.00265916760563125	0.00111200303030661	0.00119988674698846	0.0012108040816368	0.00214476666666922	0.0013742265306081	0.00085596265059934	0.000941277514797401	0.0010904	0.000557091633466643	0.000346763414633628	0.00107698605577033
13.4005000000003	0.00258226619718054	0.00121976060606419	0.00121506746988002	0.00133551836735109	0.00222176666666923	0.00124951224489381	0.000790599999997969	0.00107672130177965	0.0010904	0.000535080321284115	0.000331184146340945	0.000879326693220519
13.4110000000003	0.00250536478872983	0.00132751818182177	0.00123024819277159	0.00146023265306538	0.00229876666666923	0.00112479795917952	0.000729699999997968	0.0012121650887619	0.0010904	0.000504297188753993	0.000315604878048262	0.000851367469880543
13.4215000000003	0.00242846338027912	0.00143527575757935	0.00124542891566316	0.00158494693877967	0.00237576666666923	0.00100008367346523	0.000668799999997966	0.00134760887574416	0.0010904	0.000473514056223871	0.000300025609755578	0.000882150602410665
13.4320000000004	0.00235156197182841	0.00154303333333693	0.00129210400000204	0.00170966122449397	0.00245276666666924	0.000875369387750934	0.000607899999997965	0.00148305266272641	0.0010904	0.000442730923693749	0.000220858823526417	0.000912933734940787
13.4425000000004	0.0023479	0.0014426988165615	0.00135321400000204	0.0016127717171681	0.0024931	0.000910910337975212	0.000548413682091015	0.00147877346938412	0.00111279442231178	0.000422148000004096	0.000131094117644061	0.000943716867470909
13.4530000000004	0.0023479	0.0012469887573899	0.00141432400000204	0.0015048020201984	0.0024931	0.00100192425447621	0.000502357344062844	0.00136970204081268	0.00114333227091736	0.000544368000004098	4.13294117617053e-05	0.000974500000003632
13.4635000000004	0.0023479	0.00105127869821829	0.00147543400000205	0.0013968323232287	0.0024931	0.00109293817097721	0.000456301006034673	0.00126063061224125	0.00117387011952294	0.000666588000004101	-4.84352941206507e-05	0.00108291463414998
13.4740000000004	0.0023479	0.000855568639046678	0.00153654400000205	0.001288862626259	0.0024931	0.0011839520874782	0.000410244668006502	0.00115155918366982	0.00120440796812852	0.000788808000004104	-0.00013819999999687	0.00119132926829632
13.4845000000004	0.00236768800000411	0.00065985857987507	0.00152703799999949	0.00121385000000102	0.0024931	0.0012749660039792	0.000364188329978331	0.00104248775509838	0.00123494581673409	0.000911028000004107	-4.47714285682945e-05	0.00129974390244266
13.4950000000004	0.00248990800000411	0.000724445454549093	0.00151170799999948	0.00124430000000102	0.00258529801980604	0.00109105298804116	0.000412092000007189	0.00100482277227621	0.00116286464646205	0.00095875199999589	4.86571428602815e-05	0.00140815853658901
13.5055000000004	0.00261212800000412	0.000832415151518794	0.00149637799999948	0.00127475000000103	0.00270630792079615	0.000893393625491352	0.000625662000007194	0.000974674257424728	0.00108565252524992	0.000836531999995887	0.000142085714288857	0.0014825
13.5160000000004	0.00273434800000412	0.000940384848488494	0.00148104799999948	0.00130520000000103	0.00282731782178625	0.000695734262941545	0.0008392320000072	0.000944525742573242	0.0010084404040378	0.000714311999995884	0.000235514285717433	0.0014825
13.5265000000004	0.00285656800000412	0.0010483545454582	0.00147573252032678	0.00133565000000103	0.00294832772277636	0.000498074900391737	0.0010528020000072	0.000914377227721755	0.000931228282825677	0.000592091999995881	0.000323027722774831	0.0014825
13.5370000000004	0.00288688591548933	0.00114528000000104	0.00152225691057068	0.0013516	0.00306933762376646	0.000369014285721125	0.00126637200000721	0.000884197415505929	0.000894287550203909	0.000469871999995878	0.000398710891091666	0.0014825
13.5475000000004	0.00277935070422172	0.00117594000000104	0.00156878130081458	0.0013516	0.00287231115537129	0.000571514285721135	0.00132422168674543	0.000853720278328989	0.000986215261047287	0.000363995975852021	0.000474394059408501	0.0014825
13.5580000000004	0.00267181549295411	0.00120660000000104	0.00161530569105849	0.0013516	0.00265938286851869	0.000774014285721145	0.00127825783132375	0.00082324314115205	0.00107814297189067	0.000271883299795679	0.000550077227725336	0.00143066326530243
13.5685000000004	0.0025642802816865	0.00123726000000104	0.00166183008130239	0.0013516	0.00244645458166609	0.000976514285721155	0.00123229397590206	0.00079276600397511	0.00117007068273404	0.000179770623739337	0.000625760396042172	0.00132180612244529
13.5790000000004	0.00245674507041889	0.00126792000000104	0.00164345490195774	0.0013516	0.0022335262948135	0.00117901428572116	0.00118633012048037	0.000762288866798171	0.00126199839357742	8.76579476829946e-05	0.00060580999999637	0.00121294897958814
13.5895000000004	0.00241067999999948	0.00128111782178166	0.00155369019607538	0.00131176161615952	0.00207549759036509	0.00124886435643359	0.00114036626505868	0.000792096015941939	0.00136868685259378	-4.45472837334761e-06	0.000498919999996368	0.001104091836731
13.6000000000004	0.00239534999999948	0.00126593960395988	0.00146392549019303	0.00125024646464437	0.00218281686747353	0.00118856732673062	0.0011470193158959	0.000959426693232781	0.00149041992032287	8.93500000046762e-05	0.000392029999996365	0.000995234693873856
13.6105000000004	0.00238001999999948	0.0012507613861381	0.00137416078431067	0.00118873131312922	0.00229013614458197	0.00112827029702765	0.00116244185110717	0.00112675737052362	0.00161215298805196	0.000226900000004684	0.000285139999996362	0.000962333333332823
13.6210000000004	0.00236468999999948	0.00123558316831631	0.00128439607842832	0.00112721616161406	0.00239745542169041	0.00106797326732468	0.00117786438631843	0.00129408804781447	0.00173388605578105	0.000364450000004692	0.00017824999999636	0.000947303921568116
13.6315000000004	0.00234935999999948	0.00122040495049453	0.00126918000000105	0.00106570101009891	0.00250477469879885	0.00100767623762171	0.0011932869215297	0.00146141872510531	0.00185561912351014	0.000502000000004701	0.000141002020201492	0.00093227450980341
13.6420000000004	0.00243107269076619	0.00124016506024253	0.00129984000000105	0.00120324214712249	0.00259244808853329	0.000946643373491885	0.00121241188118967	0.00150908999999791	0.00175959999999374	0.000637377510043307	0.000125517171716643	0.000917245098038703
13.6525000000004	0.00252300040160957	0.00128612891566422	0.00133050000000105	0.00135500159046245	0.00265392696177273	0.000885287951805135	0.00125773861386294	0.00144797999999791	0.00157647999999373	0.000729305220886682	0.000110032323231794	0.000902215686273997
13.6630000000004	0.00261492811245294	0.00133209277108591	0.00136116000000105	0.00150676103380242	0.00271540583501217	0.000823932530118385	0.00130306534653621	0.00138686999999791	0.00139335999999373	0.000821232931730057	9.45474747469453e-05	0.00100432828283197
13.6735000000004	0.00270685582329632	0.0013780566265076	0.00139182000000105	0.00165852047714238	0.00277688470825161	0.000762577108431635	0.00134839207920947	0.00132575999999791	0.00121023999999373	0.000913160642573432	8.19584158431358e-05	0.00111229797980167
13.6840000000004	0.00277901881188015	0.00142402048192928	0.0013962	0.00176687689242506	0.00283836358149105	0.000701221686744884	0.00139371881188274	0.00126464999999791	0.00102711999999372	0.00100508835341681	0.000127285148516405	0.00122026767677137
13.6945000000004	0.00274887029702867	0.00133120876493607	0.0013962	0.001614815139437	0.0028146139999979	0.0006983	0.0014248	0.00120335301204609	0.00114920000000471	0.00107824302788949	0.000172611881189675	0.00132823737374107
13.7050000000004	0.00271872178217718	0.00120968486055359	0.0013962	0.00146275338644895	0.0027535039999979	0.0006983	0.0014248	0.00114199759035934	0.00128654000000472	0.00110857171314845	0.000217938613862944	0.00142490594059613
13.7155000000004	0.00268857326732569	0.00108816095617111	0.0013962	0.0013106916334609	0.00269239399999789	0.0006983	0.0014248	0.00108064216867259	0.00142388000000472	0.00113890039840742	0.000263265346536214	0.00148541089109119
13.7260000000004	0.00265842475247421	0.000966637051788636	0.00139400999999947	0.00115862988047285	0.00263128399999789	0.0006983	0.0014248	0.00101928674698584	0.00156122000000472	0.00116922908366638	0.00033055000000474	0.00154591584158624
13.7365000000004	0.00261714848484635	0.000857506060610856	0.00137867999999947	0.00107806918489223	0.00257017399999789	0.000731330303038284	0.0014248	0.000957932997985816	0.00164925884691431	0.00119955776892535	0.000468100000004743	0.00160642079208129
13.7470000000004	0.00255542121211908	0.000996233333338134	0.00136334999999947	0.00112357614314273	0.00269351948310611	0.000962542424250413	0.00140602509960054	0.00089666539235201	0.00152776779323637	0.00119814512922361	0.000605650000004747	0.00166692574257634
13.7575000000004	0.0024936939393918	0.00113496060606541	0.00134801999999947	0.00116908310139322	0.0028300403578576	0.00119375454546254	0.00137569641434158	0.000835397786718205	0.00140627673955843	0.00116787673956158	0.00074320000000475	0.00168178999999841
13.7680000000004	0.00243196666666453	0.00127368787879269	0.00133268999999947	0.00121459005964372	0.0029665612326091	0.00142496666667467	0.00134536772908261	0.000774130181084399	0.00128478568588048	0.00113760834989955	0.000880750000004753	0.00163579999999841
13.7785000000004	0.00237023939393725	0.00141241515151997	0.00133473081511039	0.00126009701789422	0.0031030821073606	0.0016561787878868	0.00131503904382365	0.000712862575450594	0.00116329463220254	0.00110733996023752	0.000908924497988781	0.00158980999999841
13.7890000000004	0.00242557729084088	0.00153015844930681	0.00136499920477242	0.00139368450704918	0.0032201	0.00169117128712085	0.00128471035856468	0.000660426732672214	0.00110266400000107	0.00107707157057549	0.000816785943771909	0.0015438199999984
13.7995000000004	0.00254731035856997	0.00160593379721934	0.00139526759443445	0.00159333239437314	0.0032201	0.0014645376237545	0.00120364950494734	0.000630070297028648	0.00113332400000107	0.000945799999994174	0.000724647389555036	0.0014978299999984
13.8100000000004	0.00266904342629905	0.00168170914513186	0.00142553598409648	0.00179298028169709	0.0032201	0.00123790396038815	0.00111278811880872	0.000599713861385083	0.00116398400000107	0.000777799999994164	0.000632508835338164	0.00150294000000107
13.8205000000004	0.00279077649402814	0.00175748449304439	0.00145580437375851	0.00199262816902104	0.0032201	0.00101127029702181	0.0010219267326701	0.000569357425741517	0.00119464400000107	0.000609799999994154	0.000540370281121292	0.00153360000000107
13.8310000000004	0.00291250956175723	0.00183325984095692	0.00142363366336371	0.00219227605634499	0.0032201	0.000784636633655459	0.000931065346531482	0.000539000990097951	0.00122530400000107	0.000441799999994144	0.000571632669325361	0.00156426000000107
13.8415000000004	0.00294278270377786	0.00180126619717881	0.00134815841583895	0.00206089921259161	0.00320896868686761	0.000783833199199995	0.000840621999997336	0.000603908080814007	0.0012071879999984	0.000273799999994134	0.000647768127492694	0.00159492000000107
13.8520000000004	0.00295781252485142	0.00167851971830557	0.0012726831683142	0.00186557440944199	0.00317821111111004	0.000922002213284503	0.000764391999997334	0.000773605050510983	0.0011614079999984	0.000328722334006174	0.000723903585660027	0.00162558000000107
13.8625000000004	0.00297284234592498	0.00155577323943233	0.00119720792078944	0.00167024960629238	0.00314745353535246	0.00106017122736901	0.000688161999997332	0.000943302020207959	0.0011156279999984	0.000390201207245613	0.00080003904382736	0.00178122635815479
13.8730000000004	0.00298787216699854	0.00143302676055909	0.00112173267326468	0.00147492480314277	0.00311669595959488	0.00119834024145352	0.00061193199999733	0.00111299898990493	0.0010698479999984	0.000451680080485052	0.000876174501994694	0.00195002917505621
13.8835000000004	0.00300702676056607	0.00131028028168585	0.00120203333333768	0.0012796	0.00308593838383731	0.00133650925553803	0.000535701999997328	0.00128269595960191	0.0010240679999984	0.000513158953724492	0.000821947117294096	0.00211883199195762
13.8940000000004	0.00308392816901678	0.00131130594059511	0.00132602723577671	0.0012796	0.00312466626506292	0.0012708783132498	0.000545852738345401	0.00128856534653306	0.00115198400000534	0.000614718875510083	0.000761201590455128	0.00228763480885904
13.9045000000004	0.00316082957746749	0.0013414544554466	0.00145002113821573	0.0012796	0.00320120240964124	0.00117895060240642	0.000793550507108085	0.0012432386138598	0.00130444400000535	0.00084453815261852	0.00070045606361616	0.00241174096385219
13.9150000000004	0.0032377309859182	0.00137160297029809	0.00157401504065476	0.0012796	0.00327773855421956	0.00108702289156304	0.00104124827587077	0.00119791188118653	0.00145690400000536	0.00107435742972696	0.000639710536777191	0.00231981325300882
13.9255000000004	0.00331463239436891	0.00140175148514957	0.00167182376237093	0.0012796	0.00335427469879787	0.000995095180719661	0.00128894604463345	0.00115258514851326	0.00160936400000537	0.00130417670683539	0.000598793939396109	0.00222788554216544
13.9360000000004	0.0033607694779111	0.00143189999999839	0.00152087326732142	0.00132729582505503	0.00343081084337619	0.000938023107575073	0.00153664381339614	0.00110725841583999	0.00172870399999516	0.00153399598394383	0.000660521212123384	0.00213595783132207
13.9465000000004	0.00334537791164604	0.00138611999999839	0.00136992277227191	0.001479055268395	0.00332814980079253	0.00109008486056313	0.00160009411764443	0.0011051	0.00159136399999515	0.00161996015936041	0.000722248484850659	0.00204403012047869
13.9570000000004	0.00332998634538098	0.00134033999999838	0.0012189722772224	0.00163081471173497	0.00320662589641005	0.00124214661355118	0.00152535882352678	0.0011051	0.00145402399999515	0.00155930278884248	0.000783975757577934	0.00201112000000161
13.9675000000004	0.00331459477911592	0.00129455999999838	0.00106802178217289	0.00178257415507493	0.00308510199202758	0.00139420836653923	0.00145062352940913	0.0011051	0.00131668399999515	0.00149864541832455	0.000845703030305209	0.00205690000000161
13.9780000000004	0.00329920321285086	0.00124877999999838	0.000986731440165556	0.0019343335984149	0.0029635780876451	0.00154627011952728	0.00137588823529148	0.0011051	0.00117934399999514	0.00143798804780662	0.000960956435649971	0.00210268000000162
13.9885000000004	0.00322156930692642	0.00122484377510203	0.00107959148073351	0.00191895059760365	0.00287038714859818	0.00164879397590415	0.00130115294117383	0.00115206819086187	0.00110126921529284	0.00137733067728869	0.00114226336634305	0.00214846000000162
13.9990000000004	0.0031007673267284	0.00127080763052372	0.00117245152130146	0.0017516199203128	0.00297770642570662	0.00166397469879572	0.00120298913480505	0.00134933459245233	0.00113211428571538	0.00138162027833109	0.00132357029703613	0.00219424000000162
14.0095000000004	0.00297996534653037	0.00131677148594541	0.00126531156186942	0.00158428924302195	0.00308502570281506	0.00167915542168729	0.00109545392353744	0.0015466009940428	0.00116295935613792	0.00141188866799312	0.0015048772277292	0.00222973762376345
14.0200000000004	0.00285916336633235	0.00136273534136709	0.00135817160243737	0.0014169585657311	0.00319234497992349	0.00169433614457885	0.000987918712269826	0.00174386739563326	0.00119380442656045	0.00144215705765515	0.00168618415842228	0.00226009405940702
14.0305000000004	0.00273836138613432	0.00140869919678878	0.0013962	0.00124962788844026	0.00329966425703193	0.00170951686747042	0.000880383501002216	0.00194113379722373	0.00122464949698299	0.00147242544731718	0.00156562897383268	0.00229045049505059
14.0410000000004	0.00268795599999891	0.00140133030302811	0.0013962	0.00135461204819987	0.00330171368208653	0.00175335835010279	0.000772848289734605	0.00191204343433243	0.00121753320079414	0.00150269383697921	0.00127386841045239	0.00232080693069415
14.0515000000004	0.00265729599999891	0.00133960303030083	0.0013962	0.00155385903615168	0.00313269959757949	0.00181483722334223	0.000845578000002716	0.00160361919190818	0.0011870560636172	0.00141956161615833	0.000982107847072091	0.00235116336633772
14.0620000000004	0.00262663599999891	0.00127787575757356	0.0013962	0.00175310602410349	0.00296368551307244	0.00187631609658167	0.000921808000002721	0.00129519494948393	0.00115657892644026	0.00132707676767347	0.000690347283691797	0.00231602313883135
14.0725000000004	0.0025959759999989	0.00121614848484628	0.0013962	0.0019523530120553	0.0027946714285654	0.00193779496982111	0.000998038000002725	0.000986770707059673	0.00112610178926332	0.00123459191918862	0.000398586720311502	0.00226996680080318
14.0830000000004	0.00257029034206057	0.00115442121211901	0.00144501188119027	0.00215159999999569	0.00262565734405836	0.00199927384306055	0.00107426800000273	0.00067834646463542	0.00109562465208639	0.00114210707070377	0.000467510000003824	0.00222391046277501
14.0935000000004	0.00280078329980705	0.001164374509805	0.00150530891089324	0.00203079801979766	0.00259545445544716	0.00183157833001281	0.00115054400000274	0.000817799009911822	0.00114103400000219	0.00110098800000545	0.000574400000003826	0.00217785412474685
14.1040000000004	0.00303127625755353	0.00119443333333441	0.00156560594059622	0.00190999603959964	0.00264078118812043	0.00163431192842235	0.00122698400000274	0.00112011584159499	0.00120214400000219	0.00125365800000546	0.000681290000003829	0.0021375
14.1145000000004	0.00326176921530001	0.00122449215686382	0.00162590297029919	0.00178919405940161	0.0026861079207937	0.00143704552683188	0.00130342400000274	0.00142243267327817	0.00126325400000219	0.00140632800000547	0.000788180000003831	0.0021375
14.1250000000004	0.00349226217304649	0.00125455098039323	0.00168620000000055	0.00166839207920359	0.00273143465346697	0.00123977912524142	0.00137986400000275	0.00172474950496134	0.00132436400000219	0.00155899800000548	0.00088412405566709	0.0021375
14.1355000000004	0.00361327999999452	0.00128460980392265	0.00170153000000055	0.0015706	0.00277676138614024	0.0010671200000022	0.00145630400000275	0.00202706633664451	0.0013814	0.00171166800000549	0.000914392445329119	0.0021375
14.1460000000004	0.00346060999999451	0.00145952040816998	0.00171686000000055	0.0015706	0.0027841	0.0011282300000022	0.0014284242544677	0.00199387091633248	0.0013814	0.0015918027888282	0.000944660834991148	0.0021375
14.1565000000004	0.0033079399999945	0.00164637755102713	0.00173219000000055	0.0015706	0.0027841	0.0011893400000022	0.00127666481112773	0.00193300438246793	0.0013814	0.00113561752986404	0.000974929224653177	0.00206639108910183
14.1670000000004	0.00315526999999449	0.00183323469388428	0.00174752000000055	0.0015706	0.0027841	0.0012504500000022	0.00112490536778777	0.00187213784860339	0.0013814	0.00067943227089988	0.00100519761431521	0.00186990594058697
14.1775000000004	0.00300259999999449	0.00202009183674143	0.00172985656565211	0.0015706	0.0027841	0.0013115600000022	0.000973145924447802	0.00181127131473884	0.0013814	0.000223247011935721	0.00100866799999835	0.00167342079207211
14.1880000000004	0.00292178888888833	0.0021201840236632	0.00160661414140968	0.00163951053678424	0.00280469405941194	0.00134208873239326	0.000821386481107836	0.00177013030303309	0.00135598999999725	-0.000232938247028437	0.000962887999998346	0.00147693564355725
14.1985000000004	0.00290630404040348	0.00196962189348568	0.00148337171716725	0.00177603141153574	0.00297103069307532	0.00131145492957636	0.000822446341466216	0.00184734242424521	0.00127975999999725	-0.000201879999990067	0.000917107999998344	0.00128045049504239
14.2090000000004	0.00289081919191863	0.00181905976330815	0.00136012929292482	0.00191255228628724	0.00313736732673869	0.00128082112675945	0.00089991585366134	0.00192455454545734	0.00120352999999724	7.28000000099398e-05	0.000871327999998341	0.00120938755020191
14.2195000000004	0.00287533434343378	0.00166849763313063	0.00123688686868239	0.00204907316103873	0.00330370396040207	0.00125018732394255	0.000977385365856463	0.00200176666666947	0.00112729999999724	0.000347480000009946	0.000825547999998338	0.00123995983935854
14.2300000000004	0.00285984949494893	0.00151793550295311	0.00127354791253146	0.00218559403579023	0.00347004059406544	0.00121955352112565	0.00105485487805159	0.00207897878788159	0.00105106999999724	0.000622160000009953	0.000869916000003885	0.00127053212851517
14.2405000000004	0.0028569	0.00147771000000389	0.00145557574553346	0.00205996217302988	0.00354043333332829	0.00129835566600949	0.00113232439024671	0.00205766999999445	0.00113112365805884	0.000896840000009959	0.000976806000003887	0.00130110441767179
14.2510000000004	0.0028569	0.00158460000000389	0.00163760357853546	0.00182946921528339	0.00340149393938889	0.00145011510934945	0.00111896799999945	0.00190499999999444	0.00132839005964931	0.00108887000000666	0.00108369600000389	0.00133167670682842
14.2615000000004	0.0028569	0.00169149000000389	0.00181963141153745	0.0015989762575369	0.00326255454544949	0.00160187455268942	0.00110384799999945	0.00175232999999444	0.00152565646123978	0.00127220000000667	0.00119058600000389	0.00154762000000944
14.2720000000004	0.0028569	0.0017983800000039	0.00200165924453944	0.00136848329979041	0.00312361515151009	0.00175363399602939	0.00108872799999945	0.00159965999999443	0.00172292286283025	0.00145553000000668	0.00129747600000389	0.00180718000000945
14.2825000000004	0.0028569	0.0019052700000039	0.00207253000000111	0.00113799034204392	0.00298467575757069	0.00190539343936935	0.00107360799999945	0.00144698999999443	0.00192018926442073	0.00163886000000669	0.00134118229376369	0.00206674000000947
14.2930000000004	0.0029018212121229	0.0019409	0.00210298000000111	0.00134542626263413	0.00300199463221119	0.00182339362549301	0.00108480000000384	0.00142662000000167	0.00191586613545594	0.00179382306162966	0.0013718160965806	0.00232630000000948
14.3035000000004	0.00294806363636532	0.0019409	0.00213343000000111	0.00156136565657354	0.00312348568588913	0.00168639163346113	0.00118980000000384	0.00147240000000167	0.0018549996015914	0.00177858449304119	0.0014024498993975	0.00256404999999274
14.3140000000004	0.00299430606060775	0.0019409	0.00216388000000111	0.00177730505051294	0.00324497673956707	0.00154938964142925	0.00129480000000384	0.00151818000000167	0.00179413306772685	0.00176334592445272	0.0014330837022144	0.00236559999999273
14.3245000000004	0.00304054848485018	0.0019409	0.00219433000000111	0.00199324444445234	0.003366467793245	0.00141238764939737	0.00139980000000384	0.00156396000000167	0.00173326653386231	0.00174810735586425	0.00145358330019603	0.00216714999999273
14.3350000000004	0.00308273000000112	0.0019409	0.00203285338644806	0.00212326600397225	0.00348795884692294	0.00128103558648334	0.00150480000000385	0.00160974000000168	0.0016724000000028	0.00173286878727578	0.0013778079522835	0.00196869999999272
14.3455000000004	0.00311318000000112	0.00188560999999776	0.00186573187250383	0.00201701351888279	0.0033875099999944	0.00134178111332231	0.00155225472836853	0.00165527296222831	0.0017486300000028	0.00173368725099713	0.00130203260437097	0.00177024999999272
14.3560000000004	0.00314363000000112	0.00182449999999776	0.0016986103585596	0.00191076103379332	0.0032348399999944	0.00140252664016128	0.00150619839034036	0.00170077992047881	0.0018248600000028	0.0017640159362561	0.00122625725645845	0.00165466000000336
14.3665000000004	0.00317408000000112	0.00176338999999775	0.00153148884461537	0.00180450854870385	0.00308216999999439	0.00146327216700024	0.00146014205231219	0.0017462868787293	0.0019010900000028	0.00179434462151506	0.00115048190854592	0.00174622000000336
14.3770000000004	0.00320453000000112	0.00170227999999775	0.00139909156626562	0.00169825606361439	0.00292949999999439	0.00152401769383921	0.00141408571428402	0.0017917938369798	0.00197732000000281	0.00182467330677403	0.00111653641851333	0.00183778000000337
14.3875000000004	0.0032426760000017	0.00166093030303315	0.00141427228915719	0.00168646317907784	0.00279210000000618	0.00153740261568908	0.00136802937625585	0.00182327575757292	0.00208265000000731	0.00185500199203299	0.00117801529175277	0.00192934000000337
14.3980000000004	0.0032886660000017	0.00173814242424528	0.00142945301204875	0.00177857585513418	0.00296010000000619	0.00139923360160456	0.00137153757455381	0.00174606363636079	0.00228110000000731	0.00177952129816873	0.00123949416499221	0.00202090000000337
14.4085000000004	0.0033346560000017	0.0018153545454574	0.00144463373494032	0.00187068853119052	0.0031281000000062	0.00126106458752005	0.00140201471173075	0.00166885151514867	0.00247955000000732	0.001624683569974	0.00130097303823165	0.00194459999999156
14.4190000000004	0.0033806460000017	0.00189256666666952	0.00145981445783189	0.00196280120724686	0.00329610000000621	0.00112289557343554	0.00143249184890769	0.00159163939393655	0.00267800000000732	0.00146984584177927	0.00136245191147109	0.00171569999999155
14.4295000000004	0.0034266360000017	0.00196977878788165	0.00144791089108743	0.0020549138833032	0.00346410000000622	0.000984726559351022	0.00146296898608463	0.00151442727272442	0.00287645000000733	0.00131500811358454	0.00132771999999604	0.00148679999999154
14.4400000000004	0.00337226831682832	0.00192969207920064	0.00140258415841416	0.00201031084337009	0.0035841	0.00107042400001131	0.00149344612326157	0.00149837326732953	0.0028344160642457	0.00116017038538981	0.00122082999999604	0.00125789999999152
14.4505000000004	0.0032814069306897	0.00173320693068578	0.00135725742574089	0.00191838313252671	0.0035841	0.00137576400001132	0.00151070836653442	0.00157405643564637	0.00252784979918544	0.00128820000000623	0.00111393999999603	0.00102899999999151
14.4610000000004	0.00319054554455108	0.00153672178217092	0.00131193069306762	0.00182645542168333	0.0035841	0.00168110400001133	0.0015257681274906	0.0016497396039632	0.00222128353412518	0.00145620000000624	0.00100704999999603	0.00106839898990357
14.4715000000004	0.00309968415841246	0.00134023663365605	0.00126660396039435	0.00173452771083996	0.0035841	0.00198644400001133	0.00154082788844677	0.00172542277228004	0.00191471726906493	0.00162420000000625	0.000900159999996028	0.001191641414146
14.4820000000004	0.00300882277227385	0.00114375148514119	0.00135958775510842	0.00164259999999205	0.0035841	0.00229178400001134	0.00155588764940295	0.00180110594059687	0.00160815100400467	0.00179220000000626	0.000990980000005106	0.00131488383838842
14.4925000000004	0.00321569191920054	0.00113520522088753	0.001531016326537	0.00142902999999205	0.00355189678068182	0.0021206999999875	0.00158272929293561	0.00171301463413884	0.00161602800000455	0.00194444554455558	0.00112832000000511	0.00143812626263085
14.5030000000004	0.00344711616162479	0.00124231365462247	0.00170244489796557	0.00121545999999204	0.00349041790744238	0.00178469999998748	0.00175242626263258	0.00151133780487053	0.00173824800000456	0.00197459405940707	0.00126566000000511	0.0015555
14.5135000000004	0.00367854040404904	0.00134942208835741	0.00187387346939415	0.00100188999999204	0.00342893903420294	0.00144869999998746	0.00192212323232956	0.00130966097560223	0.00186046800000456	0.00200474257425855	0.00140300000000512	0.0015555
14.5240000000004	0.0039099646464733	0.00145653052209235	0.00204530204082272	0.000788319999992031	0.0033674601609635	0.00111269999998744	0.00209182020202653	0.00110798414633392	0.00198268800000457	0.00203489108911004	0.00153088999999772	0.0015555
14.5345000000004	0.00407688399999714	0.00156363895582729	0.00200616831682999	0.00066104921875556	0.00330598128772406	0.000776699999987423	0.00226151717172351	0.00090630731706562	0.00210490800000458	0.00206503960396152	0.00146977999999772	0.0015555
14.5450000000004	0.00400044399999714	0.00172558686869321	0.00196084158415672	0.000809935937505567	0.00330509801980255	0.00110122369479175	0.00233653092369134	0.000954983858270528	0.002138158551309	0.00204389134808337	0.00140866999999771	0.0015555
14.5555000000004	0.00392400399999714	0.00189528383839019	0.00191551485148345	0.000958822656255573	0.00332027623762433	0.00143857309238212	0.00224460321284796	0.00103001338582958	0.0021687923541259	0.00190572233399886	0.00134755999999771	0.00157451584158643
14.5660000000004	0.00384756399999714	0.00206498080808716	0.00187018811881018	0.00110770937500558	0.00333545445544611	0.00177592248997248	0.00215267550200459	0.00110504291338864	0.0021994261569428	0.00176755331991434	0.00128644999999771	0.00163502079208148
14.5765000000004	0.00377112399999713	0.00223467777778414	0.00181982399999713	0.00125659609375559	0.0033506326732679	0.00211327188756285	0.00206074779116121	0.0011800724409477	0.0022300599597597	0.00162938430582983	0.00122101999999714	0.00169552574257653
14.5870000000004	0.00370163999999771	0.0023547525896363	0.00174338399999713	0.00136841212121387	0.00336581089108968	0.00232276478872491	0.00196882008031783	0.00125617968127833	0.00224619324055552	0.00149121529174532	0.00114478999999713	0.00175603069307158
14.5975000000004	0.00364073999999771	0.00221795976095104	0.00166694399999713	0.00141486666666841	0.00338084353876796	0.00212311690140095	0.00191451138211265	0.00134737490040184	0.0022159248508935	0.00140573493975731	0.00106855999999713	0.00181653564356663
14.6080000000004	0.00357983999999771	0.00208116693226578	0.00159050399999713	0.00146132121212296	0.00339587335984152	0.001923469014077	0.00188335284552728	0.00143857011952534	0.00218565646123147	0.00135977108433562	0.000992329999997131	0.00186947017892815
14.6185000000004	0.0035189399999977	0.00194437410358051	0.00151406399999713	0.00150777575757751	0.00341090318091508	0.00172382112675305	0.00185219430894192	0.00152976533864885	0.00215538807156944	0.00131380722891393	0.000916099999997129	0.00191497713717865
14.6290000000004	0.0034580399999977	0.00180758127489525	0.00148651200000172	0.00155423030303205	0.00342593300198864	0.00152417323942909	0.00182103577235655	0.00162096055777236	0.00212511968190741	0.00126784337349224	0.000895750000001148	0.00196048409542915
14.6395000000004	0.00349117200000288	0.00174594950495278	0.00153229200000173	0.00161043838384071	0.00344690808080983	0.00151627637795956	0.00178987723577118	0.00167288787878613	0.00206757928286509	0.00122187951807055	0.00092620000000115	0.00200599105367965
14.6500000000004	0.00356740200000288	0.00180645445544783	0.00157807200000173	0.00167195353535586	0.00349315050505225	0.001696512598432	0.00173185511810797	0.00162664545454371	0.00197638406374158	0.00120134860557711	0.000956650000001152	0.00205149801193015
14.6605000000004	0.00364363200000289	0.00186695940594288	0.00162385200000173	0.00173346868687101	0.00353939292929468	0.00187674881890445	0.00167191417322608	0.00158040303030128	0.00188518884461807	0.00118607968127432	0.000987100000001153	0.00225177272728263
14.6710000000004	0.00371986200000289	0.00192746435643793	0.00166963200000173	0.00179498383838617	0.00358563535353711	0.00205698503937689	0.00161197322834419	0.00153416060605886	0.00179399362549456	0.00117081075697153	0.00101755000000116	0.00251395454546445
14.6815000000004	0.00379609200000289	0.00198796930693298	0.00174511146881638	0.00185649898990132	0.00363187777777953	0.00223722125984934	0.00155203228346229	0.00148791818181643	0.00170279840637105	0.00115554183266874	0.0010830400000029	0.00277613636364628
14.6920000000004	0.00381606200000058	0.00195257469879111	0.00183743541247836	0.00195840784314123	0.00367778316831856	0.00227687746478757	0.00149924000000057	0.00148562000000116	0.00159059277107969	0.00115122088354228	0.0011594800000029	0.00303831818182811
14.7025000000004	0.00383139200000058	0.00184525542168267	0.00192975935614033	0.00206320196078829	0.00372331782178391	0.00224624366197067	0.00151436000000058	0.00151628000000116	0.00146788192770619	0.00136585943775916	0.00123592000000291	0.00330049999999597
14.7130000000004	0.00384672200000058	0.00173793614457423	0.00202208329980231	0.00216799607843535	0.00376885247524926	0.00221560985915377	0.00152948000000058	0.00154694000000117	0.00134517108433269	0.00158049799197604	0.00131236000000291	0.00319403585656966
14.7235000000004	0.00386205200000058	0.00163061686746579	0.00211440724346428	0.00227279019608242	0.00381438712871461	0.00218497605633686	0.00154460000000058	0.00157760000000117	0.00122246024095919	0.00179513654619292	0.00138879999999882	0.00308757171314336
14.7340000000004	0.00388472071713378	0.00152329759035735	0.00202706679920072	0.0023696	0.00385992178217996	0.00215434225351996	0.00155972000000058	0.00160826000000117	0.00109974939758569	0.0020097751004098	0.00135783030302912	0.00298110756971706
14.7445000000004	0.00394537808765171	0.00151750362173096	0.00192081431411125	0.0023696	0.00382434302788554	0.00213793453815202	0.00159528000000291	0.00171427241379783	0.00138842615695395	0.002159	0.00132686060605942	0.00287464342629076
14.7550000000004	0.00400603545816965	0.0015327148893366	0.00181456182902178	0.0023696	0.0037482075697182	0.00212254297188696	0.00167172000000292	0.00183801480730696	0.00171103179075678	0.002159	0.00129589090908973	0.0027915
14.7655000000004	0.00406669282868758	0.00154792615694223	0.00170830934393232	0.0023696	0.00367207211155087	0.0021071514056219	0.00174816000000292	0.00196175720081609	0.00203363742455961	0.002159	0.00126492121212003	0.0027915
14.7760000000004	0.00412735019920551	0.00156313742454787	0.00161070996015819	0.0023696	0.00359593665338354	0.00209175983935684	0.00182460000000292	0.00208549959432522	0.00235624305836244	0.002159	0.00126472771084631	0.0027915
14.7865000000004	0.00418818000000234	0.00159135328032391	0.00158017211155261	0.00231779801979677	0.00351980119521621	0.00206192948206822	0.00190104000000292	0.00218650828402079	0.00262026282306221	0.002159	0.00134147469879812	0.0027915
14.7970000000004	0.00424929000000235	0.00174311272366388	0.00154963426294704	0.00218181782177696	0.00361935200000469	0.00197073426294471	0.00190800118343023	0.00211133076922789	0.00263529264413577	0.00205169920317968	0.00141822168674993	0.0027915
14.8075000000004	0.00431040000000235	0.00189487216700384	0.00151909641434146	0.00204583762375716	0.00374157200000469	0.0018795390438212	0.00186285325443614	0.00203615325443499	0.00265032246520932	0.00185403984062987	0.00149496867470174	0.00275400399999649
14.8180000000004	0.00437151000000235	0.00204663161034381	0.00148855856573588	0.00190985742573735	0.00386379200000469	0.00178834382469769	0.00181770532544205	0.00196097573964209	0.00266535228628288	0.00165638047808006	0.00157171566265355	0.00266244399999649
14.8285000000004	0.00443262000000235	0.00219839105368378	0.00148346000000176	0.00177387722771755	0.0039860120000047	0.00169714860557418	0.00177255739644797	0.00188579822484919	0.00268038210735644	0.00145872111553025	0.00159015599999882	0.00257088399999648
14.8390000000004	0.00443704999999883	0.00227610717131123	0.00152924000000176	0.00172432509960218	0.00410253800000293	0.00166204800000176	0.00172740946745388	0.00183635196850451	0.00267108799999824	0.00126106175298045	0.00155949599999882	0.00247932399999648
14.8495000000004	0.00440659999999883	0.00218491195218772	0.00157502000000176	0.00173959402390497	0.00417876800000293	0.00170782800000176	0.00164751084336995	0.00185123385826829	0.00262530799999824	0.00127224000000294	0.00152883599999882	0.00238776399999647
14.8600000000004	0.00437614999999883	0.00209371673306421	0.00162080000000176	0.00175486294820776	0.00425499800000293	0.00175360800000176	0.00155558313252657	0.00186611574803207	0.00257952799999824	0.00134868000000295	0.00149817599999882	0.00245537070707666
14.8705000000004	0.00434569999999883	0.0020025215139407	0.00166658000000177	0.00177013187251055	0.00433122800000294	0.00179938800000176	0.00146365542168319	0.00188099763779585	0.00253374799999824	0.00142512000000295	0.00146751599999882	0.00260958282828878
14.8810000000004	0.00431524999999883	0.00191132629481719	0.00173050020284275	0.00178540079681334	0.00440745800000294	0.00184516800000177	0.00137172771083982	0.00189587952755963	0.00248796799999823	0.00150156000000296	0.00150852400000236	0.00276379494950091
14.8915000000004	0.0041931799999947	0.00183543549695501	0.00180802555781232	0.00191099553753133	0.00441176666666194	0.0018613	0.00127980000001015	0.00186963333333035	0.00249096400000118	0.00157800000000831	0.00156963400000236	0.00291800707071304
14.9020000000004	0.00405583999999469	0.00177345780932823	0.0018855509127819	0.00206583326572607	0.00428926666666193	0.0018613	0.00154176969697986	0.00179263333333035	0.00252162400000119	0.00179242771085168	0.00163074400000236	0.00307221919192516
14.9125000000004	0.00391849999999468	0.00171148012170145	0.00196307626775148	0.00222067099392081	0.00416676666666193	0.0018613	0.00180373939394956	0.00171563333333035	0.00255228400000119	0.00200685542169506	0.00169185400000236	0.0030541673267315
14.9230000000004	0.00378115999999467	0.00164950243407468	0.00204060162272105	0.00237550872211554	0.00404426666666192	0.0018613	0.00206570909091927	0.00163863333333034	0.00258294400000119	0.00222128313253844	0.00175353705179636	0.00302381089108793
14.9335000000004	0.00365397999999881	0.0015875247464479	0.00187872071005159	0.00250694653464994	0.00392176666666192	0.0018613	0.00232767878788897	0.00156163333333034	0.00261360400000119	0.00243571084338181	0.00184473227091987	0.00299345445544436
14.9440000000004	0.00362331999999881	0.00155177051792711	0.00168301065087998	0.00241608514851132	0.0038274943661942	0.00191510318091687	0.00248863999999644	0.00158591400000238	0.00247078645417676	0.00258322799999822	0.00193592749004338	0.0029630980198008
14.9545000000004	0.00359265999999881	0.00152144183266814	0.00148730059170837	0.00232522376237271	0.00375059295774349	0.00197584870775584	0.00239707999999643	0.00164702400000238	0.00230345577688592	0.00253744799999822	0.00202712270916689	0.00293840562249056
14.9650000000004	0.00356199999999881	0.00149111314740918	0.00129159053253676	0.00223436237623409	0.00367369154929278	0.00203659423459481	0.00230551999999643	0.00170813400000238	0.00213612509959507	0.00249166799999822	0.00211831792829041	0.00295379718875562
14.9755000000004	0.00353133999999881	0.00146078446215021	0.00110960404040764	0.00214350099009548	0.00359679014084207	0.00209733976143378	0.00221395999999643	0.00176924400000238	0.00196879442230423	0.00244588799999821	0.00216234999999583	0.00296918875502068
14.9860000000004	0.00358317180528228	0.00144486039605021	0.0012020888888925	0.00209160990099187	0.00351988873239137	0.00214205855130365	0.00212239999999643	0.00183035400000238	0.00181448835341246	0.00240010799999821	0.00205545999999583	0.00298458032128574
14.9965000000004	0.00379998722110379	0.00171702871288191	0.00129457373737735	0.00213714455445722	0.0037826301204939	0.00203452334003604	0.00200685999999464	0.00178717878787698	0.00178391606425583	0.00231681673306298	0.00194856999999582	0.0029999718875508
15.0070000000004	0.0040168026369253	0.0019891970297136	0.0013870585858622	0.00218267920792257	0.00408919638555416	0.00192698812876843	0.00186951999999464	0.00174093636363456	0.00175334377509921	0.0021952928286805	0.00184167999999582	0.00296293999999523
15.0175000000004	0.0042336180527468	0.0022613653465453	0.00147954343434705	0.00222821386138792	0.00439576265061441	0.00181945291750082	0.00173217999999463	0.00169469393939213	0.00172277148594258	0.00207376892429803	0.00173478999999582	0.00284071999999522
15.0280000000004	0.00445043346856831	0.00253353366337699	0.00155630891089286	0.00227374851485327	0.00470232891567467	0.00171191770623321	0.00159483999999463	0.00164845151514971	0.00169219919678595	0.00195224501991555	0.00160619999999403	0.00271849999999521
15.0385000000004	0.00448079743589449	0.00272244158214706	0.00160163564356613	0.00234891313131735	0.00494837586206437	0.00168198400000419	0.00145749999999463	0.00155576930692181	0.00174735816733903	0.00183072111553308	0.00145373999999403	0.00259627999999521
15.0490000000004	0.00440541282050987	0.00264491622717749	0.0016469623762394	0.00245667070707493	0.00483130689654713	0.0017888740000042	0.00147089900990336	0.00132892772276338	0.00196007729084501	0.00182916430020466	0.00130127999999402	0.0024740599999952
15.0595000000004	0.00433002820512525	0.00256739087220791	0.00169228910891267	0.00256442828283251	0.00471423793102988	0.0018957640000042	0.00153140396039841	0.00110208613860496	0.002172796414351	0.00187559432048864	0.00114881999999402	0.00250316000000481
15.0700000000004	0.00425464358974063	0.00248986551723833	0.00173761584158594	0.00267218585859009	0.00459716896551264	0.0020026540000042	0.00159190891089346	0.000875244554446531	0.00238551553785698	0.00192202434077262	0.000996359999994017	0.00262538000000481
15.0805000000004	0.00417925897435601	0.00241234016226876	0.00179121000000241	0.00277994343434767	0.00448009999999539	0.0021095440000042	0.00165241386138852	0.000648402970288104	0.00259823466136296	0.00196845436105659	0.00107265000000659	0.00274760000000481
15.0910000000004	0.00426384000000481	0.00228569999999339	0.00185232000000241	0.0027823999999988	0.00436404999999563	0.00209701686746625	0.00171291881188357	0.000652396812760381	0.00265424848484606	0.00201313147410179	0.0012404400000066	0.00286982000000481
15.1015000000004	0.00438606000000482	0.00211769999999338	0.00191343000000241	0.0027519499999988	0.00425292499999562	0.00200487831324938	0.00174527154471667	0.000941251394433698	0.00259273333333091	0.00196753386454004	0.00140823000000661	0.00299204000000482
15.1120000000004	0.00450828000000482	0.00194969999999337	0.00197454000000241	0.0027214999999988	0.00414179999999562	0.00191273975903251	0.00177621666666789	0.00123010597610701	0.00253121818181575	0.00192193625497828	0.00157602000000662	0.00298324245472716
15.1225000000004	0.00463050000000482	0.00178169999999336	0.00203565000000241	0.0026910499999988	0.00403067499999561	0.00182060120481563	0.00180716178861911	0.00151896055778033	0.0024697030303006	0.00187633864541653	0.00174381000000663	0.00295260865191026
15.1330000000004	0.0047469	0.00161369999999335	0.00209676000000242	0.00266059999999939	0.00391954999999561	0.00172846265059876	0.00183810691057033	0.00180781513945365	0.00240818787878544	0.00183074103585477	0.00183900000000362	0.00292197484909336
15.1435000000004	0.0047469	0.00164828247012314	0.00215787000000242	0.00264511515151454	0.0040037566265145	0.00176747131474345	0.00187269863547935	0.0018334041749461	0.00224225999999274	0.00181041351888907	0.00193056000000362	0.00289134104627645
15.1540000000004	0.0047469	0.00173968685259327	0.00221898000000242	0.00262963030302969	0.00421818433735789	0.00182833784860799	0.00191731851852029	0.00172736043737155	0.00205892999999273	0.00187095029821313	0.00202212000000363	0.00286076377952636
15.1645000000004	0.0047469	0.00183109123506339	0.00228009000000243	0.00261414545454484	0.00443261204820127	0.00188920438247253	0.00196193840156122	0.00162131669979699	0.00187559999999273	0.00193148707753719	0.00211368000000363	0.00283058661417203
15.1750000000004	0.0047469	0.00192249561753351	0.00234119999999517	0.00259866060605999	0.00464703975904466	0.00195007091633708	0.00200655828460216	0.00151527296222243	0.00169226999999273	0.00199202385686125	0.00215583999999335	0.0028004094488177
15.1855000000004	0.00470656336633184	0.00201389999999755	0.00221970894631723	0.00256603564356136	0.00486146746988804	0.00199812329316842	0.0020511781676431	0.00140922922464788	0.00152785129224713	0.00205256063618531	0.00198804999999334	0.00277023228346337
15.1960000000004	0.00458555346534173	0.00195217272727027	0.0020982178926393	0.0024905603960366	0.00482636559355832	0.00189080401605999	0.0020788	0.00154460101010775	0.0015430898608356	0.00209972400000122	0.00182025999999333	0.00274005511810904
15.2065000000004	0.00446454356435162	0.001890445454543	0.00197672683896136	0.00241508514851185	0.00474967545271324	0.00178348473895155	0.0020788	0.0017140858585926	0.00155832842942407	0.00213038400000122	0.00165246999999332	0.00267443939393326
15.2170000000004	0.00434353366336152	0.00182871818181572	0.00185523578528342	0.0023396099009871	0.00467298531186817	0.00167616546184312	0.0020788	0.00188357070707745	0.00157356699801254	0.00216104400000122	0.00148467999999331	0.00252022727272113
15.2275000000004	0.00422252376237142	0.00176699090908845	0.0017917081300875	0.00226413465346234	0.00459629517102309	0.00156884618473468	0.0020788	0.00205305555556231	0.001588805566601	0.00219170400000122	0.00149243366337599	0.00236601515150901
15.2380000000004	0.00419691000000244	0.00175776000000487	0.00194686056911189	0.00223190000000061	0.00453666600000244	0.00154768613861988	0.0020788	0.0021654519999927	0.00163197600000426	0.00222236400000123	0.00173424554456411	0.00221180303029688
15.2485000000004	0.00425802000000244	0.00187977000000488	0.00210201300813629	0.00224723000000061	0.00459777600000244	0.00169884455446147	0.00192532917504172	0.00198233199999268	0.00173886600000427	0.00224240792079269	0.00197605742575224	0.00205759090908475
15.2590000000004	0.00431913000000245	0.00200178000000488	0.00225716544716068	0.00226256000000061	0.00465888600000245	0.00185000297030306	0.00171047002011213	0.00179921199999267	0.00184575600000428	0.00225758613861447	0.00221786930694036	0.00221097686118235
15.2695000000004	0.00438024000000245	0.00212379000000488	0.00241231788618507	0.00227789000000061	0.00471999600000245	0.00200116138614466	0.00149561086518254	0.00161609199999266	0.00195264600000428	0.00227276435643625	0.00245968118812848	0.00259506136822462
15.2800000000004	0.00444135000000245	0.00224580000000488	0.00243852604373393	0.00229322000000061	0.00478110600000245	0.00215231980198625	0.00128075171025295	0.00143297199999265	0.00205953600000429	0.00228794257425803	0.00242770909090107	0.00297914587526689
15.2905000000004	0.00435125999999448	0.00224062277227239	0.00234751212723293	0.00231935000000122	0.00484752345924757	0.00218436999999695	0.00106589255532337	0.00134769154929824	0.00207522599999755	0.00230312079207982	0.00222725454544652	0.00336323038230916
15.3010000000004	0.00421391999999448	0.00211982079207436	0.00225649821073193	0.00234980000000122	0.0049232988071601	0.00210813999999694	0.00131220354331734	0.00140917042253768	0.00201411599999754	0.00218496015935706	0.00202679999999197	0.00374731488935143
15.3115000000004	0.00407657999999448	0.00199901881187634	0.00216548429423094	0.00238025000000122	0.00499907415507263	0.00203190999999694	0.00156746929134884	0.00147064929577712	0.00195300599999754	0.00204795816732518	0.00182634545453741	0.00360683861385167
15.3220000000004	0.00393923999999447	0.00187821683167831	0.00207447037772994	0.00241070000000122	0.00507484950298515	0.00195567999999693	0.00182273503938034	0.00153212816901656	0.00189189599999754	0.0019109561752933	0.00162589090908286	0.00336502673266354
15.3325000000004	0.00380190000000679	0.00175741485148029	0.0020502	0.00244115000000122	0.00515062485089768	0.00187944999999693	0.00207800078741185	0.00159360704225599	0.00183078599999754	0.00177395418326143	0.00168914592445694	0.00312321485147541
15.3430000000004	0.00397057469880198	0.00169039502981924	0.0020502	0.00232502424241927	0.00512201999999569	0.00190814104628015	0.00228371999999631	0.0016853600000043	0.00182932430278946	0.00166454000000614	0.00178015984095794	0.00288140297028728
15.3535000000004	0.00413924939759717	0.00164488807156874	0.0020502	0.00220156969696472	0.00501512999999569	0.00196961991951958	0.00219215999999631	0.00179225000000431	0.00184459322709225	0.00181721000000615	0.00187117375745893	0.00265262650603275
15.3640000000004	0.00430792409639236	0.00159938111331824	0.0020502	0.00207811515151017	0.00490823999999569	0.00203109879275902	0.0021005999999963	0.00189914000000431	0.00185986215139504	0.00196988000000616	0.00196218767395993	0.00286705421687613
15.3745000000004	0.00447659879518755	0.00155387415506774	0.00205019999999754	0.00195466060605562	0.00480134999999569	0.00209257766599846	0.0020090399999963	0.00200603000000432	0.00187513107569783	0.00212255000000617	0.00203584382469874	0.00308148192771951
15.3850000000004	0.00463314900398899	0.00150836719681725	0.00198945447315858	0.00190813521127567	0.00469445999999568	0.00215055399999753	0.00191747999999629	0.00211292000000433	0.00189039999999876	0.00227522000000618	0.00197497729083419	0.00329590963856288
15.3955000000004	0.00475467290837146	0.00167577676768425	0.00192870894631961	0.00210778309859962	0.00464944999999877	0.00208944399999753	0.00184318383838196	0.00210931272365743	0.00185973999999876	0.00239247667342987	0.00191411075696965	0.00351033734940626
15.4060000000004	0.00487619681275393	0.00186074646465396	0.00186796341948064	0.00230743098592357	0.00461899999999877	0.00202833399999753	0.00179694141413954	0.00209407415506896	0.00182907999999876	0.00243890669371385	0.0018532442231051	0.00365041999999815
15.4165000000004	0.00499772071713641	0.00204571616162366	0.00180721789264167	0.00250707887324753	0.00458854999999877	0.00196722399999752	0.00175069898989711	0.00207883558648049	0.00179841999999876	0.00248533671399783	0.00179237768924056	0.00360463999999815
15.4270000000004	0.00511924462151888	0.00223068585859337	0.00175284541832546	0.00270672676057148	0.00455809999999876	0.00190611399999752	0.00170445656565469	0.00206359701789203	0.00176775999999876	0.0025317667342818	0.00179804242424807	0.00355885999999814
15.4375000000004	0.00512456666666168	0.00236099163346305	0.0017225167330665	0.00275919839357056	0.00453124990138251	0.00192603956263413	0.00165821414141226	0.00205712615694415	0.00179165000000805	0.00257819675456578	0.00193676969697534	0.00351307999999814
15.4480000000004	0.00500206666666168	0.00228506533864233	0.00169218804780753	0.00266727068272719	0.00457639783037659	0.00216881292247509	0.00171377609562187	0.00211860503018359	0.00199010000000806	0.00269241800000621	0.00207549696970262	0.00346729999999814
15.4585000000004	0.00487956666666168	0.00220913904382161	0.00166185936254857	0.00257534297188381	0.00462154575937067	0.00241158628231605	0.00182024023904817	0.00218008390342303	0.00218855000000807	0.00284508800000622	0.0022142242424299	0.0035099064386368
15.4690000000004	0.00475706666666168	0.00213321274900089	0.0016315306772896	0.00248341526104043	0.00466669368836476	0.00265435964215702	0.00192670438247446	0.00224156277666247	0.00238700000000808	0.00299775800000622	0.00235295151515718	0.00363286418511568
15.4795000000004	0.00463456666666168	0.00205728645418017	0.00170045760649908	0.00239148755019705	0.00471184161735884	0.00289713300199798	0.00203316852590076	0.00230304164990191	0.0025854500000081	0.00315042800000623	0.00242478000000125	0.00375582193159456
15.4900000000004	0.00450242268244023	0.00200083836978007	0.00190172535497779	0.00234662970296907	0.00477730481928273	0.00284874668006542	0.00213963266932706	0.002317958846916	0.00266751244979732	0.00330309800000624	0.00245544000000125	0.00387877967807344
15.5005000000004	0.00436677179486626	0.00197036123260313	0.0021029931034565	0.00231648118811758	0.0049151963855478	0.00248008470823442	0.0023282759036226	0.00225721332007704	0.00262154859437563	0.0033487569721128	0.00248610000000125	0.00400173742455232
15.5110000000004	0.00423112090729228	0.00193988409542619	0.0023042608519352	0.00228633267326609	0.00505308795181287	0.00211142273640342	0.00252752289157441	0.00219646779323807	0.00257558473895394	0.00337929482071838	0.00251676000000125	0.00395483333332957
15.5215000000004	0.00409547001971831	0.00190940695824925	0.00250552860041391	0.00225618415841461	0.00519097951807793	0.00174276076457242	0.00272676987952622	0.0021357222663991	0.00252962088353225	0.00340983266932396	0.00254742000000125	0.0038629056224862
15.5320000000004	0.00395981913214434	0.00187892982107231	0.00253671599999874	0.00222603564356312	0.005328871084343	0.00137409879274141	0.00292601686747803	0.00207497673956013	0.00248365702811056	0.00344037051792954	0.00251279403578342	0.00377097791164282
15.5425000000004	0.00412826363637186	0.0019564212121269	0.00250605599999874	0.00232640000000439	0.00530264738877295	0.00149691212122415	0.0030620490039741	0.00211359698189576	0.00246031199999938	0.00346071999999686	0.00246728707753292	0.00367905020079945
15.5530000000004	0.00432871818182641	0.00209514848485417	0.00247539599999874	0.00243329000000439	0.00509589690521395	0.00178985151516356	0.00281879203186253	0.00222113219316337	0.00244519199999938	0.00338427999999686	0.00242178011928243	0.00359584262948581
15.5635000000004	0.00452917272728097	0.00223387575758145	0.00244473599999874	0.0025401800000044	0.00488914642165495	0.00208279090910296	0.00257553505975096	0.00232866740443098	0.00243007199999938	0.00330783999999686	0.00237627316103193	0.00368703784860932
15.5740000000004	0.00472962727273552	0.00237260303030873	0.00241407599999874	0.0026470700000044	0.00468239593809595	0.00237573030304237	0.00233227808763939	0.00243620261569858	0.00241495199999938	0.00323139999999686	0.00234608169014842	0.00377823306773283
15.5845000000004	0.00488317999999812	0.00251133030303601	0.00223423822936867	0.00271605472836643	0.00447564545453695	0.00265768399999623	0.00208902111552782	0.00254373782696619	0.00239983199999938	0.00315495999999685	0.00253030704226111	0.00386942828685634
15.5950000000004	0.00483739999999811	0.00242374063744583	0.00205001287725599	0.00262394205231009	0.00447187052632241	0.00256612399999622	0.00197813333333839	0.0025072386138589	0.00238450799999937	0.00312958232932043	0.00271453239437379	0.00396062350597985
15.6055000000004	0.00479161999999811	0.00231748565736614	0.00186578752514331	0.00253182937625374	0.00463257578948031	0.00247456399999622	0.00210063333333839	0.00244673366336384	0.00236917799999937	0.00320632931727224	0.00289875774648647	0.00400731782177906
15.6160000000004	0.00474583999999811	0.00221123067728646	0.00168156217303064	0.0024397167001974	0.00479328105263821	0.00238300399999622	0.00222313333333839	0.00238622871286879	0.00235384799999937	0.00328307630522405	0.00308298309859916	0.00393163465346223
15.6265000000004	0.00470005999999811	0.00210497569720677	0.00157325882353496	0.00234760402414106	0.00495398631579612	0.00229144399999622	0.00234563333333839	0.00232572376237374	0.00233851799999937	0.00335982329317586	0.00319571053677807	0.00385595148514539
15.6370000000004	0.00464122999999685	0.00203332574257987	0.0017079058823585	0.00233244800000316	0.00511310590551616	0.00225263399602825	0.0024681333333384	0.0022673596348878	0.00231033158953406	0.00343657028112767	0.00316544214711604	0.00378026831682856
15.6475000000004	0.00456499999999685	0.00216930594059968	0.00184255294118204	0.00240867800000316	0.00521831259842955	0.00235888648111772	0.00249594999999874	0.002251811967545	0.00223364144868898	0.00340513545816292	0.00313517375745401	0.00370458514851172
15.6580000000004	0.00448876999999684	0.00230528613861949	0.00197720000000558	0.00248490800000316	0.00532351929134294	0.00246513896620718	0.00246549999999874	0.0022362643002022	0.00215695130784391	0.00329867131473662	0.00310490536779199	0.00371356557377503
15.6685000000004	0.00441253999999684	0.0024412663366393	0.00211184705882912	0.00256113800000316	0.00542872598425633	0.00257139145129665	0.00243504999999874	0.0022207166328594	0.00208026116699883	0.00319220717131032	0.00307463697812996	0.00382308401639798
15.6790000000004	0.00433630999999683	0.00257724653465911	0.00220109898989963	0.00263736800000316	0.00553393267716972	0.00267764393638612	0.00240459999999873	0.0022051689655166	0.00200357102615376	0.00308574302788403	0.00298686930692504	0.00393260245902094
15.6895000000004	0.00438287979798429	0.00260599330628032	0.00221658383838448	0.00265000556659977	0.0056278726358168	0.00267543147409854	0.00237414999999873	0.0021951	0.00198506998012117	0.00297927888445773	0.00285068118811315	0.00404212090164389
15.7000000000004	0.00449084949495399	0.00242027322514441	0.00223206868686933	0.0026347669980113	0.00567392897384497	0.00255390756971607	0.00251466921529879	0.0021951	0.00203057693837167	0.00290952999999746	0.00271449306930126	0.00415163934426685
15.7105000000004	0.00459881919192369	0.00223455314400851	0.00224755353535418	0.00261952842942283	0.00571998531187314	0.00243238366533359	0.00268368329980583	0.0021951	0.00207608389662217	0.00284841999999746	0.00257830495048937	0.00412371301774897
15.7210000000004	0.00470678888889339	0.0020488330628726	0.00226303838383903	0.00260428986083436	0.00576604164990131	0.00231085976095112	0.00285269738431287	0.0021951	0.00212159085487267	0.00278730999999746	0.00244211683167749	0.00406344674555962
15.7315000000004	0.00481475858586309	0.00186311298173669	0.00234047180527836	0.00258905129224589	0.00581209798792949	0.00218933585656864	0.00302171146881992	0.0021951	0.00216709781312317	0.00272619999999745	0.00239459999999936	0.00400318047337027
15.7420000000004	0.00486323996024047	0.0018922207920855	0.00244887951318911	0.00275280916335423	0.00580211204818958	0.00223712600000509	0.00314143399999045	0.00223978910891405	0.00213966294820463	0.00266945000000127	0.00237932727272663	0.00394291420118091
15.7525000000004	0.00490874691849097	0.00204317128713501	0.00255728722109987	0.00293540876494786	0.00572557590361126	0.0023591360000051	0.00291232399999044	0.00231547227723089	0.00207879641434009	0.00269990000000127	0.00236405454545391	0.00388264792899156
15.7630000000004	0.00495425387674147	0.00219412178218452	0.00266569492901062	0.00311800836654149	0.00564903975903294	0.0024811460000051	0.00268321399999043	0.00239115544554772	0.00201792988047554	0.00273035000000127	0.00234878181818118	0.00391169678714988
15.7735000000004	0.00499976083499197	0.00234507227723403	0.00277410263692137	0.00330060796813512	0.00557250361445462	0.00260315600000511	0.00245410399999041	0.00246683861386456	0.001957063346611	0.00276080000000127	0.00233408973843122	0.00394247991968
15.7840000000004	0.00501799255532684	0.00249602277228354	0.00282080000000188	0.00345100162271481	0.00549596746987631	0.00272516600000512	0.0022249939999904	0.00254252178218139	0.00189619681274646	0.00279125000000128	0.00234930100603685	0.00397326305221012
15.7945000000004	0.00489503480884796	0.00258498366534183	0.00286568235294306	0.00337347626774523	0.00545219999999871	0.0027333	0.00211160792079588	0.00252334799999808	0.00183510999999744	0.00277813999999488	0.00236451227364249	0.00400404618474024
15.8050000000004	0.00477207706236908	0.00266111912350917	0.00291056470588424	0.00329595091277565	0.00542153999999871	0.0027333	0.00220226138614242	0.00247756799999808	0.00177399999999744	0.00265612999999488	0.00237972354124812	0.00402030078895337
15.8155000000004	0.0046491193158902	0.0027372545816765	0.00295544705882541	0.00321842555780607	0.00539087999999871	0.0027333	0.00229291485148896	0.00243178799999808	0.00171288999999743	0.00253411999999487	0.00239493480885376	0.00399006410256283
15.8260000000004	0.00452616156941132	0.00281339003984383	0.00298814545454286	0.00314090020283649	0.00536021999999871	0.0027333	0.0023835683168355	0.00238600799999807	0.00165177999999743	0.00241210999999487	0.0024058	0.0039598274161723
15.8365000000004	0.00454044274354708	0.00288078955822842	0.00292641818181559	0.00307102382812249	0.00532955999999871	0.00274905903614845	0.00247422178218204	0.00234340099010409	0.0016212975903679	0.00229009999999487	0.0024058	0.00392959072978176
15.8470000000004	0.00473770914513755	0.00277347028111998	0.00286469090908831	0.00301134609374749	0.00542949442231524	0.00284098674699182	0.00249797999999872	0.00246420297030212	0.00177458072289803	0.00224003000000065	0.0024058	0.00389935404339123
15.8575000000004	0.00493497554672801	0.00266615100401154	0.00280296363636104	0.00295166835937249	0.00553595856574154	0.0029329144578352	0.00246752999999872	0.00258500495050014	0.00192786385542815	0.00225536000000065	0.0024058	0.00391324847870509
15.8680000000004	0.00513224194831848	0.00255883172690311	0.00274123636363376	0.00289199062499748	0.00564242270916783	0.00302484216867858	0.00243707999999871	0.00270580693069817	0.00208114698795827	0.00227069000000065	0.0024058	0.00399077383367467
15.8785000000004	0.00532950834990894	0.00245151244979467	0.00272840198020057	0.00283231289062248	0.00574888685259413	0.00311676987952196	0.00240662999999871	0.0028266089108962	0.00223443012048839	0.00228602000000065	0.00238104701195027	0.00406829918864425
15.8890000000004	0.00544012937626015	0.00238157200000065	0.00278890693069563	0.0028056	0.0058345336633657	0.00316284581673243	0.00237617999999871	0.0028869439999929	0.0023264	0.00230135000000065	0.00233544940238851	0.00414582454361382
15.8995000000004	0.00550160824949958	0.00239690200000065	0.00284941188119068	0.0028056	0.005819563366336	0.00314778605577625	0.00250128514852189	0.0027191539999929	0.0023264	0.00255014056226263	0.00228985179282676	0.0042233498985834
15.9100000000004	0.00556308712273902	0.00241223200000065	0.00290991683168573	0.0028056	0.0058045930693063	0.00313272629482008	0.00266762178218527	0.00255136399999289	0.0023264	0.00287188755021444	0.002244254183265	0.00420245266271934
15.9205000000004	0.00562456599597846	0.00242756200000065	0.00297042178218078	0.0028056	0.00578962277227659	0.0031176665338639	0.00283395841584864	0.00238357399999289	0.0023264	0.00319363453816625	0.00219865657370325	0.00414218639052999
15.9310000000004	0.0056860448692179	0.00244289200000065	0.00291361448691566	0.0028056	0.00577465247524689	0.00310260677290773	0.00300029504951201	0.00221578399999288	0.0023264	0.00351538152611806	0.00230342624255116	0.00408192011834064
15.9415000000004	0.00552786039603192	0.00237564103585077	0.00277544547283115	0.0028056	0.00569327999999157	0.00305796003975885	0.00316663168317539	0.00222617847083472	0.00241142000000582	0.00382838399999417	0.00245518568589113	0.00402165384615128
15.9520000000004	0.00534655346533884	0.00223884820716551	0.00263727645874664	0.0028056	0.00549482999999157	0.00299721451291988	0.00303295415820908	0.00245646016097558	0.00254876000000583	0.00369104399999417	0.00260694512923109	0.00396138757396193
15.9625000000004	0.00516524653464576	0.00210205537848024	0.00249910744466212	0.0028056	0.00529637999999156	0.00293646898608091	0.00289345111561272	0.00268674185111643	0.00268610000000584	0.00355370399999416	0.00275870457257106	0.00396813253012114
15.9730000000004	0.00498393960395268	0.00196526254979497	0.00236093843057761	0.0028056	0.00509792999999156	0.00287572345924195	0.00275394807301637	0.00291702354125729	0.00282344000000585	0.00341636399999415	0.00291046401591103	0.0039835240963862
15.9835000000004	0.00483163737374262	0.0018284697211097	0.0023412	0.00279548047808312	0.00489947999999155	0.00281497793240298	0.00261444503042002	0.00314730523139814	0.00296078000000585	0.00327902399999414	0.00290011199999936	0.00399891566265126
15.9940000000004	0.00495487979798505	0.00200602048193948	0.0023412	0.00268922549800344	0.00500502727274041	0.00270048181817655	0.002484136016092	0.0031913499999987	0.002914132251518	0.00318877200000195	0.00288499199999935	0.00401430722891632
16.0045000000004	0.00507812222222748	0.00228180361446959	0.0023412	0.00258297051792375	0.00531323939395255	0.00257702727272201	0.00237681207243003	0.0031608999999987	0.00283681987829285	0.00323455200000196	0.00286987199999935	0.00401213782695719
16.0150000000004	0.00520136464646991	0.00255758674699971	0.0023412	0.00247671553784406	0.00562145151516469	0.00245357272726746	0.00226948812876806	0.0031304499999987	0.0027595075050677	0.00328033200000196	0.00285475199999935	0.00390460261568958
16.0255000000004	0.00532460707071234	0.00283336987952982	0.0023412	0.00237046055776437	0.00592966363637683	0.00233011818181292	0.00216216418510609	0.0030999999999987	0.00268219513184255	0.00332611200000196	0.00282026881287266	0.00379706740442197
16.0360000000004	0.00533798661416617	0.0030998279999909	0.0023412	0.0023260910891128	0.00623787575758898	0.0022286625498021	0.00205484024144411	0.0030695499999987	0.0026421180000065	0.00337189200000196	0.00271273360160505	0.00368953219315437
16.0465000000004	0.00517283897637088	0.00288604799999087	0.0023412	0.00241674455445934	0.00619167831324907	0.00225920039840768	0.00207352871287645	0.00286571431410622	0.00279478800000652	0.0032884889335924	0.00260519839033745	0.00358199698188676
16.0570000000004	0.00500769133857559	0.00267226799999085	0.0023412	0.00250739801980588	0.00609975060240569	0.00228973824701326	0.00219433069307447	0.00265320934392728	0.00294745800000653	0.00307341851105719	0.00249766317906984	0.00356816799205289
16.0675000000005	0.00484254370078031	0.00245848799999083	0.0023412	0.00259805148515242	0.00600782289156232	0.00232027609561884	0.0023151326732725	0.00244070437374835	0.00310012800000655	0.00285834808852197	0.00239012796780223	0.00368945029821592
16.0780000000005	0.00467739606298502	0.00224470799999081	0.00232603101391455	0.00268870495049896	0.00591589518071894	0.00235081394422442	0.00243593465347052	0.00222819940356941	0.00325279800000656	0.00264327766598676	0.00227594711729101	0.00381073260437894
16.0885000000005	0.00456872599999737	0.00208982629482137	0.00228052405566405	0.0027336	0.00584797649402718	0.00236475199999934	0.00255673663366855	0.00208223000000852	0.00331424615384291	0.00242820724345155	0.00215445606361308	0.00393201491054197
16.0990000000005	0.00450761599999737	0.00210509521912416	0.00223501709741355	0.0027336	0.00592411195219451	0.00234942199999934	0.00252085511810637	0.00228068000000852	0.00323886153845829	0.00244634393638561	0.00203296500993514	0.004053297216705
16.1095000000005	0.00444650599999737	0.00212036414342695	0.00218951013916305	0.0027336	0.00600024741036184	0.00233409199999934	0.00243073700787014	0.00247913000000853	0.00316347692307367	0.00253735785288661	0.0019114739562572	0.00406179999999739
16.1200000000005	0.00438539599999736	0.00213563306772974	0.00214400318091255	0.0027336	0.00607638286852917	0.00231876199999934	0.00234061889763391	0.00267758000000853	0.00308809230768905	0.00262837176938761	0.00178998290257927	0.00400089999999738
16.1305000000005	0.00432428599999736	0.00215090199203253	0.00221392310757692	0.0027336	0.00615251832669651	0.00230343199999934	0.00225050078739769	0.00287603000000854	0.00301270769230443	0.0027193856858886	0.00188788000000855	0.00393999999999737
16.1410000000005	0.00427456666666466	0.00220949642147576	0.00238104462152116	0.00279203058350432	0.00620657200000065	0.00237063200000525	0.00216038267716146	0.00295788048780087	0.00300666506024296	0.0028103996023896	0.00208633000000857	0.00387909999999737
16.1515000000005	0.00422804227642076	0.00231574890656523	0.0025481661354654	0.00286872072434939	0.00622169200000065	0.00249285200000526	0.0021518	0.00286483170731306	0.00305262891566464	0.00284266533864674	0.00228478000000859	0.00381819999999736
16.1620000000005	0.00418151788617686	0.0024220013916547	0.00271528764940964	0.00294541086519446	0.00623681200000066	0.00261507200000527	0.0021518	0.00277178292682525	0.00309859277108633	0.00287320318725232	0.00248323000000861	0.00377041633465938
16.1725000000005	0.00413499349593295	0.00252825387674417	0.00288240916335388	0.00302210100603953	0.00625193200000066	0.00273729200000529	0.0021518	0.00267873414633744	0.00314455662650802	0.0029037410358579	0.00268168000000863	0.00372481872509762
16.1830000000005	0.00408719411764448	0.00263450636183363	0.00278267999999203	0.00309572999999868	0.00626705200000066	0.0028595120000053	0.0021518	0.00258568536584963	0.0031905204819297	0.00293427888446348	0.00266850020120591	0.00367922111553587
16.1935000000005	0.00402728235293859	0.00258324545454009	0.00259955999999204	0.00306527999999868	0.00630052942346124	0.00275083413653954	0.00217822424243028	0.00251571033796953	0.00330027927565926	0.002959	0.00263786639838901	0.00363362350597411
16.2040000000005	0.0039673705882327	0.00245979090908554	0.00241643999999205	0.00303482999999868	0.00634624512922665	0.00259755100400941	0.00231695151515755	0.00245496481113057	0.00342323702213813	0.002959	0.00260723259557211	0.00358447991967471
16.2145000000005	0.00390745882352682	0.00233633636363098	0.00223331999999206	0.00300437999999868	0.00639196083499206	0.00244426787147929	0.00245567878788483	0.0023942192842916	0.00354619476861701	0.002959	0.00257659879275521	0.00349234136545784
16.2250000000005	0.00384754705882093	0.00221288181817643	0.00205020000000601	0.00297392999999868	0.00643767654075746	0.00229098473894917	0.0025944060606121	0.00233347375745263	0.00366915251509588	0.002959	0.00260094512923589	0.00340020281124097
16.2355000000005	0.00382786938775984	0.00208942727272188	0.00218892727273329	0.00292337821781719	0.00648339224652288	0.00216102000000398	0.00273313333333937	0.00227272823061366	0.00378186000000067	0.002959	0.00285895705766532	0.0033080642570241
16.2460000000005	0.00393694081633127	0.0020859	0.00232765454546057	0.00281754653464887	0.00645501832669122	0.00225258000000398	0.00274039999999402	0.00225393799999933	0.00379719000000067	0.00290049105367202	0.00311696898609475	0.00321592570280723
16.2565000000005	0.00404601224490271	0.0020859	0.00246638181818786	0.00271171485148055	0.00640921155378286	0.00234414000000398	0.00260305999999402	0.00223860799999933	0.00381252000000067	0.00276397017892052	0.00337498091452419	0.00321083802817637
16.2670000000005	0.00415508367347414	0.0020859	0.00260510909091514	0.00260588316831223	0.00636340478087449	0.00243570000000398	0.00246571999999401	0.00222327799999933	0.00382785000000067	0.00262744930416903	0.00363299284295362	0.00337985211268342
16.2775000000005	0.00426415510204557	0.0020859	0.0027042	0.00250005148514391	0.00631759800796613	0.00252726000000398	0.00232837999999401	0.00220794799999933	0.00384318000000067	0.00249092842941753	0.00358628399997797	0.00354886619719046
16.2880000000005	0.00429337999999866	0.00210046000000333	0.0027042	0.00248505030426368	0.00626916024095785	0.00259840956175431	0.00219103999999401	0.00221488800000537	0.00377702999999002	0.00235440755466603	0.00308249399997796	0.0037178802816975
16.2985000000005	0.00426271999999866	0.00217690000000334	0.0027042	0.00257791034483164	0.00613126867469277	0.00262873824701328	0.00222784581673772	0.00233710800000536	0.00354791999999	0.00237375959596429	0.00257870399997795	0.00388689436620455
16.3090000000005	0.00423205999999866	0.00225334000000334	0.0027042	0.0026707703853996	0.0059933771084277	0.00265906693227224	0.00233430996016402	0.00245932800000536	0.00331880999998998	0.00248151717172187	0.00207491399997794	0.00391805268389397
16.3195000000005	0.00420139999999866	0.00232978000000335	0.0027042	0.00276363042596756	0.00585548554216263	0.00268939561753121	0.00244077410359031	0.00258154800000535	0.00308969999998995	0.00258927474747945	0.00157112399997792	0.003857307157055
16.3300000000005	0.00417073999999866	0.00240622000000336	0.00265652604373359	0.00285649046653551	0.00571759397589756	0.00271972430279018	0.00254723824701661	0.00270376800000535	0.00286058999998993	0.00269703232323704	0.00149651227364926	0.00379656163021603
16.3405000000005	0.00422678000000335	0.0024630024096399	0.00256551212723259	0.00290170756972245	0.00563212788844822	0.00270791044176504	0.00265370239044291	0.00278308811881254	0.0027710732673274	0.00280478989899462	0.00166531509055068	0.00373581610337707
16.3510000000005	0.00430322000000336	0.00249357469879653	0.00247449821073159	0.00293203625498141	0.00567772549800997	0.00266194658634336	0.00258873535353197	0.00279805841584224	0.00278625148514918	0.00291076831683633	0.0018341179074521	0.0036750705765381
16.3615000000005	0.00437966000000337	0.00252414698795315	0.0023834842942306	0.00296236494024038	0.00572332310757172	0.00261598273092167	0.00251152323231984	0.00281302871287194	0.00280142970297097	0.00301660000000465	0.00200292072435352	0.00368832000000134
16.3720000000005	0.00445610000000337	0.00255471927710978	0.0022924703777296	0.00299269362549934	0.00576892071713347	0.00257001887549998	0.00243431111110771	0.00282799900990165	0.00281660792079275	0.00312243168317297	0.00217172354125495	0.00371898000000135
16.3825000000005	0.00452746435643431	0.00258529156626641	0.00236993333333943	0.00302302231075831	0.00581451832669522	0.00252405502007829	0.00235709898989559	0.00284296930693135	0.00283178613861453	0.00322826336634129	0.0022565475149139	0.00374964000000135
16.3930000000005	0.00449731584158282	0.00261613636363773	0.0025086606060667	0.00312845400000471	0.00582935963488777	0.0025647700000027	0.00231023975903885	0.0028491	0.0028354	0.00331143030302623	0.00233253161034134	0.00378030000000135
16.4035000000005	0.00446716732673134	0.00264710606060743	0.00264738787879397	0.00323534400000471	0.00581402494928939	0.0026258800000027	0.0023715951807256	0.0028491	0.0028354	0.00321894545454137	0.00240851570576877	0.00380732868525695
16.4140000000005	0.00443701881187985	0.00267807575757713	0.00278611515152125	0.00334223400000471	0.00579869026369101	0.0026869900000027	0.00243295060241235	0.0028491	0.0028354	0.00312646060605652	0.00248449980119621	0.00376173107569519
16.4245000000005	0.00440687029702836	0.00270904545454683	0.00292162231075564	0.00344912400000472	0.00578335557809263	0.0027481000000027	0.0024943060240991	0.0028491	0.0028354	0.00303397575757166	0.00253788764939699	0.00371613346613344
16.4350000000005	0.00437659999999864	0.00274001515151653	0.00289129362549667	0.00352590321285006	0.00576802089249425	0.00281277524753076	0.00255566144578584	0.0028491	0.00283278399999392	0.00294149090908681	0.00241615458166791	0.00367053585657169
16.4455000000005	0.00434593999999864	0.00269666633663164	0.0028609649402377	0.00349533092369343	0.00585026765286463	0.00294875544555057	0.00259495686274576	0.00280739191321299	0.00269544399999392	0.002886	0.00229442151393883	0.00362493824700993
16.4560000000005	0.00431527999999864	0.00265113168316629	0.00283063625497874	0.0034647586345368	0.00595547475345635	0.00308473564357038	0.00260998627451047	0.00276224398421891	0.00255810399999391	0.002886	0.00217268844620975	0.00361203333333675
16.4665000000005	0.00428461999999864	0.00260559702970094	0.00280030756971977	0.00343418634538018	0.00606068185404806	0.00322071584159019	0.00262501568627517	0.00271709605522482	0.00242076399999391	0.002886	0.00205095537848067	0.00368903333333676
16.4770000000005	0.00425395999999864	0.00256006237623559	0.0027772	0.00340361405622355	0.00616588895463978	0.00335669603961	0.00264004509803988	0.00267194812623074	0.00228342399999391	0.002886	0.0019544787148574	0.00376603333333676
16.4875000000005	0.00420181650099068	0.00252691414141552	0.0027772	0.00332246055776287	0.00627109605523149	0.00339124999998711	0.00265507450980459	0.0026296542168668	0.00218528800000067	0.002886	0.00190851485943571	0.00384303333333677
16.4980000000005	0.00412604115307816	0.00255788383838522	0.0027772	0.0031856677290776	0.00641078367347562	0.0031012399999871	0.00259423058349625	0.00261447349397523	0.00220040800000067	0.00302783000001014	0.00186255100401402	0.00392003333333677
16.5085000000005	0.00405026580516563	0.00258885353535492	0.0027772	0.00304887490039232	0.00655114081633277	0.0028112299999871	0.00248669537222863	0.00259929277108366	0.00221552800000067	0.00325694000001016	0.00181658714859233	0.00396296800000068
16.5190000000005	0.0039744904572531	0.00261982323232461	0.0027772	0.00291208207170705	0.00669149795918992	0.00252121999998709	0.00237916016096102	0.00258411204819209	0.00223064800000068	0.00348605000001019	0.00177062329317064	0.00397829800000068
16.5295000000005	0.00389871510934057	0.00265079292929431	0.00279184646464784	0.00277528924302178	0.00683185510204707	0.00223120999998708	0.0022716249496934	0.00256893132530052	0.00224576800000068	0.00371516000001021	0.0018510000000075	0.00399362800000068
16.5400000000005	0.00391691207243733	0.00264065498007696	0.00282260404040541	0.00276523817097619	0.00687048199999182	0.00218171448693112	0.00216408973842579	0.00260209400000547	0.00223059114687922	0.00394427000001023	0.0020190000000075	0.00400895800000068
16.5505000000005	0.00397817967807114	0.00257978844621242	0.00285336161616299	0.00281074512922669	0.00668715199999182	0.00239678490946635	0.0021790424242438	0.00272410400000546	0.00218453480885105	0.0037297236580388	0.00218700000000751	0.00402428800000068
16.5610000000005	0.00403944728370495	0.00251892191234788	0.00288411919192057	0.00285625208747719	0.00650382199999181	0.00261185533200158	0.00220980000000138	0.00284611400000546	0.00213847847082288	0.00344123459243242	0.00235500000000751	0.00400301919191781
16.5715000000005	0.00410071488933875	0.00245805537848333	0.00291487676767815	0.00290175904572769	0.00632049199999181	0.0028269257545368	0.00224055757575895	0.00296812400000545	0.00209242213279471	0.00315274552682605	0.00252300000000751	0.00397204949494811
16.5820000000005	0.00416198249497256	0.00239718884461879	0.00272639801979044	0.00294726600397819	0.00613716199999181	0.00304199617707203	0.00227131515151653	0.00309013400000545	0.00204636579476654	0.00286425646121968	0.0026276640000041	0.00394107979797841
16.5925000000005	0.00434020120482752	0.0023769	0.00246940792078052	0.00299302000000206	0.00608832440945151	0.00297199879517314	0.00233082000000892	0.00312219163346478	0.00218660000000891	0.00261138028170116	0.0027192240000041	0.00391011010100871
16.6030000000005	0.00452426746988777	0.0023769	0.00221241782177061	0.00303880000000206	0.00614847204724679	0.00280332409637796	0.00252927000000892	0.00309186294820581	0.00238505000000892	0.00285708450705327	0.0028107840000041	0.00388606470588504
16.6135000000005	0.00470833373494801	0.0023769	0.0019554277227607	0.00308458000000206	0.00620861968504207	0.00263464939758278	0.00272772000000893	0.00306153426294685	0.00258350000000892	0.00310278873240539	0.0029023440000041	0.00394597647059093
16.6240000000005	0.00489240000000825	0.0023769	0.00169843762375078	0.00313036000000206	0.00626876732283735	0.00246597469878759	0.00292617000000893	0.00303120557768788	0.00278195000000893	0.0033484929577575	0.00298172031872101	0.00400588823529681
16.6345000000005	0.00502527278106239	0.0023769	0.00187520000000894	0.00315856969696622	0.00632891496063263	0.00229730000000415	0.00312462000000894	0.00300087689242891	0.00298039999999863	0.00359419718310962	0.00289052509959749	0.0040658000000027
16.6450000000005	0.00496500650887303	0.00241701200000206	0.00207365000000893	0.0030813575757541	0.00631339999999794	0.00238941267606048	0.00320452763419073	0.00290734137930545	0.00294994999999863	0.00375299005964147	0.00279932988047398	0.00412571176470858
16.6555000000005	0.00490474023668368	0.00246279200000206	0.00227210000000893	0.00300414545454197	0.00626761999999794	0.00248152535211682	0.00311351371768973	0.00279893367139471	0.00291949999999863	0.00373796023856791	0.00270813466135046	0.00416909432048611
16.6660000000005	0.00484447396449433	0.00250857200000206	0.00247055000000892	0.00292693333332984	0.00622183999999794	0.00257363802817316	0.00302249980118873	0.00269052596348396	0.00288904999999863	0.00372293041749435	0.00261693944222695	0.00415354665314331
16.6765000000005	0.00478420769230498	0.00255435200000206	0.00263709898990038	0.00284972121211771	0.00617605999999793	0.0026657507042295	0.00293148588468774	0.00258211825557321	0.00285859999999863	0.00370790059642079	0.00253444413518611	0.00413799898580051
16.6870000000005	0.00472314489795637	0.00258794382469845	0.00266806868687008	0.00288898235295	0.00613027999999793	0.00270108613860842	0.00284047196818674	0.00249656400000413	0.00279926679919792	0.00369287077534724	0.00247369860834714	0.00412245131845772
16.6975000000005	0.00466078775509922	0.0025270772908339	0.00269903838383978	0.00308354117647941	0.00618665130784986	0.00258028415841039	0.00276812071712872	0.00258812400000414	0.00264750735585796	0.00361925150904878	0.00241295308150817	0.00410690365111492
16.7080000000005	0.00459843061224208	0.00246621075696936	0.00273000808080948	0.00327810000000882	0.00624813018108929	0.00245948217821237	0.00270725418326418	0.00267968400000414	0.00249574791251799	0.00349629376256991	0.00235220755466921	0.00405972908366191
16.7185000000005	0.00453607346938493	0.00240534422310481	0.00276097777777918	0.00347265882353823	0.00630960905432873	0.00233868019801434	0.00264638764939963	0.00277124400000415	0.00234398846917803	0.00337333601609103	0.00229146202783024	0.00398380278884118
16.7290000000005	0.00447371632652779	0.00234447768924026	0.00282036831683578	0.00366721764706765	0.00637108792756817	0.00221787821781632	0.00258552111553509	0.00286280400000416	0.00219222902583806	0.00325037826961216	0.00228384065040862	0.00390787649402046
16.7395000000005	0.00446674158415911	0.00230908255578164	0.00291102178218232	0.00374187272727204	0.00644593333333887	0.00218714800000345	0.00252465458167054	0.00294342079208196	0.00212197569721253	0.00312742052313329	0.00233036504065252	0.00383195019919973
16.7500000000005	0.00448191980198089	0.00232463022312444	0.00300167524752886	0.00372659999999931	0.00656843333333888	0.00226337800000345	0.00243882376237212	0.00300392574257702	0.00215230438247149	0.00305433132529843	0.00237688943089642	0.00375602390437901
16.7605000000005	0.00449709801980267	0.00234017789046724	0.0030923287128754	0.00371132727272658	0.00669093333333889	0.00233960800000346	0.00234817029702558	0.00306443069307207	0.00218263306773046	0.00299297590361168	0.00242341382114033	0.0037365
16.7710000000005	0.00451227623762445	0.00235572555781004	0.00318298217822194	0.00369605454545385	0.0068134333333389	0.00241583800000346	0.00225751683167904	0.00312493564356712	0.00221296175298942	0.00293162048192493	0.00246993821138423	0.0037365
16.7815000000005	0.00452745445544624	0.00237127322515284	0.00320304095427366	0.00368078181818113	0.00693593333333891	0.00249206800000346	0.0021668633663325	0.00318544059406217	0.00224329043824839	0.00287026506023818	0.0024788	0.0037365
16.7920000000005	0.00461257676768098	0.00246332603550913	0.00318780238568519	0.00354641818181118	0.00701441372549156	0.00249412999999862	0.00207792121211981	0.00316339599999581	0.00236540000000764	0.00282114800000556	0.0024788	0.0037365
16.8025000000005	0.00470506161616583	0.00259876982249138	0.00317256381709672	0.00339220606059905	0.00704447254902098	0.00246367999999861	0.00204716363636223	0.00307183599999582	0.00253340000000764	0.00294336800000557	0.0024788	0.0037365
16.8130000000005	0.00479754646465068	0.00273421360947364	0.00315732524850825	0.00323799393938692	0.00707453137255039	0.00243322999999861	0.00201640606060466	0.00298027599999582	0.00270140000000765	0.00306558800000557	0.0024788	0.00376520707070847
16.8235000000005	0.00489003131313553	0.0028696573964559	0.00314208667991978	0.00308378181817478	0.0071045901960798	0.00240277999999861	0.00198564848484708	0.00288871599999583	0.00286940000000765	0.00318780800000557	0.00248311683168524	0.00379596464646605
16.8340000000005	0.00497356799204979	0.00300510118343815	0.00308705258963866	0.0029323647058762	0.00713464901960921	0.0023723299999986	0.00195489090908951	0.00279715599999583	0.00303740000000765	0.00331002800000557	0.00252844356435851	0.00382672222222363
16.8445000000005	0.00501907495030029	0.00296856666666314	0.00302639521912073	0.00279771764705266	0.0070692097560919	0.00251336425703514	0.00197670656064241	0.00286107987928056	0.00301181365461638	0.00338575697211017	0.00257377029703178	0.00385747979798121
16.8550000000005	0.00506458190855079	0.00289156666666314	0.0029657378486028	0.00266307058822912	0.00694500243901872	0.00266664738956526	0.00211322743539391	0.00296861509054817	0.00296584979919469	0.0033554282868512	0.00261909702970505	0.00390800693069862
16.8655000000005	0.00511008886680128	0.00281456666666314	0.00290508047808487	0.00252842352940559	0.00682079512194554	0.00281993052209539	0.0022497483101454	0.00307615030181578	0.00291988594377299	0.00332509960159224	0.00266442376237832	0.00402901683168872
16.8760000000005	0.00515559582505178	0.00273756666666314	0.00285602329317549	0.00239377647058205	0.00669658780487236	0.00297321365462551	0.0023862691848969	0.0031836855130834	0.0028739220883513	0.00329477091633327	0.00266625999999508	0.00415002673267883
16.8865000000005	0.00519523802817042	0.00267653366337049	0.00291716787148875	0.00236366060607125	0.00657238048779918	0.00308279800796463	0.0025227900596484	0.00327540392155832	0.00285507529881037	0.00326444223107431	0.00255936999999509	0.00427103663366893
16.8970000000005	0.00522608309859296	0.00276718712871703	0.00297831244980201	0.00259487272728337	0.00666326898608837	0.0030066625497973	0.0025312444444395	0.00305078627449948	0.00297659920319283	0.00325795180722961	0.00245247999999509	0.00439204653465904
16.9075000000005	0.0052569281690155	0.00285784059406357	0.00303945702811527	0.00282608484849549	0.00676952147117784	0.00293052709162997	0.00242327474746979	0.00282616862744064	0.0030981231075753	0.00327313253012118	0.0023455899999951	0.0044510299999986
16.9180000000005	0.00528777323943803	0.0029484940594101	0.00310060160642852	0.00305729696970761	0.00687577395626731	0.00285439163346263	0.00231530505050009	0.0026015509803818	0.00321964701195776	0.00328831325301275	0.0022386999999951	0.0044205799999986
16.9285000000005	0.00531861830986057	0.00303914752475664	0.00309720599999437	0.00328850909091973	0.00698202644135677	0.0027782561752953	0.00220733535353038	0.00237693333332296	0.00334117091634023	0.00330349397590431	0.0021958300000007	0.0043901299999986
16.9390000000005	0.0053289	0.00306918827037214	0.00297519599999437	0.0033876	0.0070731	0.00282032584494021	0.00209936565656068	0.00223051582150961	0.00338706666666314	0.00331867469879588	0.0022111600000007	0.0043596799999986
16.9495000000005	0.0053289	0.0029476972166942	0.00285318599999438	0.0033876	0.0070731	0.00303283081511914	0.00215189664694697	0.00241644888438993	0.00331006666666313	0.00325049599999577	0.00222649000000071	0.00432922999999859
16.9600000000005	0.0053289	0.00282620616301627	0.00273117599999438	0.0033876	0.0070731	0.00324533578529808	0.00224219250493513	0.00260238194727026	0.00323306666666313	0.00315893599999577	0.00224182000000071	0.00432839090909162
16.9705000000005	0.0053289	0.00270471510933833	0.00260916599999439	0.0033876	0.0070731	0.00345784075547701	0.00233248836292329	0.00278831501015058	0.00315606666666312	0.00306737599999576	0.00225715000000071	0.00434366363636434
16.9810000000005	0.0053289	0.00258322405566039	0.00265788127490809	0.0033876	0.0070731	0.00367034572565595	0.00242278422091146	0.0029742480730309	0.00307906666666312	0.00297581599999576	0.00231888000000353	0.00435893636363707
16.9915000000005	0.00526337999999648	0.00265306734695102	0.00282500278885233	0.00329711111110613	0.00713390000000776	0.0035515917504881	0.00251308007889962	0.00309077200000212	0.00304324095427365	0.00288802788845115	0.00239511000000353	0.0043742090909098
17.0020000000005	0.00518693999999647	0.00291792448980817	0.00299212430279657	0.00318914141413643	0.00730190000000776	0.00322898611668528	0.00245421176470303	0.00313655200000212	0.00302800238568518	0.00299449203187744	0.00247134000000353	0.00438948181818253
17.0125000000005	0.00511049999999646	0.00318278163266533	0.00315924581674081	0.00308117171716672	0.00746990000000777	0.00290638048288246	0.00239244705882068	0.00318233200000213	0.00301276381709671	0.00310095617530374	0.00254757000000353	0.00429172376237132
17.0230000000005	0.00503405999999645	0.00344763877552248	0.00332636733068505	0.00297320202019702	0.00763790000000777	0.00258377484907964	0.00233068235293832	0.00322811200000213	0.00299752524850824	0.00320742031873004	0.00262379999999859	0.004185892079203
17.0335000000005	0.00497654000000568	0.00371249591837964	0.00332113999999787	0.00288231062992265	0.00780590000000778	0.00226116921527682	0.00226891764705596	0.00327389200000213	0.00298228667991977	0.00331388446215634	0.00259334999999859	0.00408006039603469
17.0440000000005	0.00509876000000568	0.00353121474102315	0.00327535999999787	0.0029122811023636	0.00775355180721968	0.00233298674699364	0.00223346533864682	0.0031521936254895	0.00293988282828067	0.003350959595951	0.00256289999999859	0.00397422871286637
17.0545000000005	0.00522098000000569	0.00325762908365262	0.00322957999999787	0.00294225157480454	0.00755430481926786	0.00245569759036715	0.00226379402390579	0.00296959402389588	0.00289364040403825	0.0031659898989813	0.00253244999999859	0.00387000304259204
17.0650000000005	0.00534320000000569	0.0029840434262821	0.00318379999999787	0.00297222204724549	0.00735505783131604	0.00257840843374065	0.00229412270916475	0.00278699442230226	0.00284739797979582	0.00298102020201161	0.00250199999999859	0.00377714300202408
17.0755000000005	0.00546542000000569	0.00271045776891157	0.00314168073022457	0.00300219251968644	0.00715581084336421	0.00270111927711415	0.00232445139442372	0.00260439482070864	0.0028011555555534	0.00279605050504191	0.00247154999999858	0.00368428296145613
17.0860000000005	0.00552652999999715	0.00245061570576611	0.00317277606491017	0.00301502011834179	0.00695656385541238	0.00280848127490111	0.00235478007968269	0.00242179521911502	0.00276731485148657	0.00261108080807221	0.00244109999999858	0.00359142292088817
17.0965000000005	0.00546541999999715	0.00246564552683967	0.00320387139959577	0.00298499053254297	0.0069281	0.0028237501992039	0.00246223200000853	0.0026466341365576	0.00279767128713013	0.00258652882704341	0.00241064999999858	0.00349856288032021
17.1070000000005	0.00540430999999715	0.00248067534791323	0.00323496673428137	0.00295496094674416	0.0069281	0.00283901912350669	0.00264535200000854	0.00289184497993111	0.0028280277227737	0.00270781113320644	0.00238019999999858	0.00347169000000285
17.1175000000005	0.00534319999999715	0.00249570516898679	0.00326606206896697	0.00292493136094534	0.0069281	0.00285428804780948	0.00282847200000856	0.00313705582330463	0.00285838415841726	0.00282909343936946	0.00234974999999857	0.00353280000000286
17.1280000000005	0.00528208999999715	0.00251073499006034	0.00323314477316848	0.00289490177514652	0.0069281	0.00286955697211226	0.00301159200000858	0.00338226666667814	0.00288874059406083	0.00295037574553249	0.00238470000000501	0.00359391000000286
17.1385000000005	0.0052823242424264	0.00254526435643989	0.00308258264299096	0.00290017525773417	0.00692854081632725	0.00291806305221382	0.0031947120000086	0.00356645010060146	0.00291376016096651	0.00307165805169552	0.00249159000000501	0.00365502000000286
17.1490000000005	0.00532856666666883	0.00263612574257851	0.00293202051281344	0.00294737113402283	0.00694396938775583	0.00302517148594877	0.00321908915662507	0.00352039376257329	0.00292897142857214	0.00307056175298592	0.002598480000005	0.00371613000000286
17.1595000000005	0.00537480909091125	0.00272698712871713	0.00278145838263591	0.00299456701031149	0.0069593979591844	0.00313227991968372	0.00318851686746844	0.00347433742454512	0.00294418269617778	0.00302496414342416	0.002705370000005	0.00360472709162421
17.1700000000005	0.00542105151515367	0.00281784851485575	0.00263089625245839	0.00304176288660015	0.00697482653061297	0.00323938835341867	0.00315794457831182	0.00342828108651695	0.00295939396378341	0.0029793665338624	0.00281226000000499	0.0034070677290744
17.1805000000005	0.0054672939393961	0.00290870990099437	0.0025835204868176	0.0030889587628888	0.00699025510204154	0.00334649678715362	0.00312737228915519	0.00338222474848878	0.00297460523138904	0.00293376892430064	0.00288630000000285	0.0032094083665246
17.1910000000005	0.00555160297030127	0.00292433838383475	0.00262995050710158	0.00313436377952967	0.00705007991968523	0.00340620438247155	0.00309680000000215	0.00330750357852384	0.00296154999999857	0.00288817131473889	0.00294720000000285	0.00301174900397479
17.2015000000005	0.0056422564356478	0.00284712626262263	0.00267638052738555	0.00317942283464778	0.00718818232932377	0.00343674223107713	0.00314258000000215	0.00320125109343437	0.00293109999999857	0.0030028674698853	0.00300810000000286	0.00281408964142498
17.2120000000005	0.00573290990099434	0.0027699141414105	0.00272281054766953	0.00322448188976589	0.00732628473896232	0.00346728007968271	0.00318836000000216	0.00309499860834491	0.00290064999999857	0.0031255783132588	0.00306900000000287	0.00277800298210664
17.2225000000005	0.00582356336634088	0.00269270202019837	0.0027692405679535	0.00326954094488401	0.00746438714860087	0.00349781792828829	0.00323414000000216	0.00298874612325544	0.00287019999999857	0.0032482891566323	0.00312990000000287	0.00276276441351817
17.2330000000005	0.0059099	0.00261548989898625	0.00296800482898469	0.00331459999999357	0.00760248955823941	0.00352835577689387	0.00327992000000216	0.00288249363816597	0.00283974999999857	0.00337100000000579	0.00311848588469114	0.0027475258449297
17.2435000000005	0.0059099	0.0026172944223122	0.00319828651912554	0.0031778071713083	0.00759885247524326	0.00358472168674988	0.00331841386138685	0.0028491	0.00292702000000503	0.00347435458167474	0.00310345606361758	0.00273228727634123
17.2540000000005	0.0059099	0.00264783227091778	0.00342856820926639	0.00304101434262304	0.00750799108910464	0.00364607710843662	0.00333359207920864	0.0028491	0.00303391000000503	0.0035046832669337	0.00308842624254402	0.00273886000001008
17.2645000000005	0.0059099	0.00267837011952335	0.00365884989940723	0.00290422151393778	0.00741712970296602	0.00370743253012337	0.00334877029703042	0.0028491	0.00314080000000503	0.00353501195219267	0.00307339642147046	0.0029526400000101
17.2750000000005	0.0059099	0.00270890796812893	0.0038629086614152	0.00276742868525251	0.0073262683168274	0.00376878795181012	0.0033639485148522	0.0028491	0.00324769000000504	0.00356534063745163	0.00306326277666068	0.00316642000001012
17.2855000000005	0.00593174000000362	0.00273944581673451	0.00381784960629709	0.00267736506024458	0.00723540693068879	0.00381995737051578	0.00337912673267399	0.0028491	0.0033298599999928	0.0035956693227106	0.00307847404426631	0.00338020000001014
17.2960000000005	0.00600818000000362	0.00285756666667245	0.00377279055117897	0.0027539012048229	0.00715663585657012	0.00377435976095402	0.00336798181817963	0.00280726161615943	0.00317718999999279	0.00354756999999277	0.00309368531187195	0.00359398000001016
17.3065000000005	0.00608462000000363	0.00298006666667246	0.00372773149606086	0.00283043734940122	0.00708070956174939	0.00372876215139226	0.0033217393939372	0.002761019191917	0.00302451999999277	0.00339489999999276	0.00310889657947758	0.00367034999999056
17.3170000000005	0.00616106000000363	0.00310256666667247	0.00368267244094275	0.00290697349397954	0.00700478326692867	0.0036831645418305	0.00327549696969478	0.00271477676767457	0.00287184999999276	0.00324222999999276	0.00312410784708322	0.00347189999999057
17.3275000000005	0.00623750000000363	0.00322506666667248	0.00361423366335988	0.00298350963855786	0.00692885697210794	0.00363756693226875	0.00322925454545235	0.00266853434343215	0.00271917999999274	0.00308955999999276	0.00311337425742359	0.00327344999999058
17.3380000000005	0.00624991999999783	0.0033219	0.00347825346534008	0.00303087091633539	0.00685638235294331	0.00357745799999563	0.00318301212120993	0.00267766000001164	0.00265782743539345	0.00293688999999275	0.00306804752475032	0.00307499999999059
17.3485000000005	0.00620413999999783	0.0033219	0.00334227326732027	0.00304613984063818	0.00690126470588449	0.00348568799999563	0.00319133465346678	0.00292210000001164	0.00277910974155647	0.00302766998012938	0.00302272079207706	0.0028765499999906
17.3590000000005	0.00615835999999782	0.0033219	0.00320629306930046	0.00306140876494096	0.00694614705882567	0.00339391799999564	0.00322148316831826	0.00316654000001165	0.0029003920477195	0.00324017495030831	0.00297739405940379	0.0029392290836776
17.3695000000005	0.00611257999999782	0.0033219	0.00307031287128065	0.00307667768924375	0.00699102941176684	0.00330214799999564	0.00325163168316975	0.00341098000001165	0.00302167435388253	0.00345267992048725	0.00293206732673052	0.00319775498009197
17.3800000000005	0.00606679999999782	0.0033219	0.00300213131313205	0.00309194661354654	0.00703591176470802	0.00321037799999565	0.00328178019802124	0.00365542000001166	0.00314295666004555	0.00366518489066618	0.00300968955824024	0.00345628087650634
17.3905000000005	0.00611398000000363	0.0033219	0.0030176161616169	0.00313968924949585	0.00706509183673247	0.0031693	0.00331192871287272	0.00376880481927418	0.00318193585657226	0.00387768986084512	0.00316297269077037	0.00371480677292071
17.4010000000005	0.00619021000000364	0.0033219	0.00303310101010175	0.00320166693712263	0.00701837755101818	0.0031693	0.00318851951218847	0.00370744939758743	0.00315160717131329	0.00385045599999709	0.0033162558233005	0.00397333266933508
17.4115000000005	0.00626644000000365	0.0033219	0.0030485858585866	0.00326364462474941	0.00697166326530389	0.0031693	0.00304894634145676	0.00364609397590068	0.00312127848605433	0.00378934599999708	0.00346953895583064	0.00399079817443997
17.4220000000005	0.00634267000000365	0.0033219	0.00306407070707145	0.00332562231237619	0.0069249489795896	0.0031693	0.00290937317072504	0.00358473855421394	0.00309094980079537	0.00372823599999708	0.00362282208836077	0.00394436815415599
17.4325000000005	0.0064189000000044	0.0033219	0.00304571599999853	0.00338759999999041	0.00687823469387532	0.0031693	0.00276979999999333	0.00352338313252719	0.00306062111553641	0.00366712599999708	0.00356157599999561	0.00389793813387202
17.4430000000005	0.00651046000000439	0.00319640980391371	0.00301505599999853	0.00318795211266646	0.0068551	0.00326591200000585	0.00269404254473888	0.00359790079681929	0.00307669317269222	0.00361476969697044	0.00347001599999561	0.00385150811358804
17.4535000000005	0.00660202000000439	0.00303170392156075	0.00298439599999853	0.00298830422534252	0.0068551	0.00338813200000585	0.00284580198807884	0.00373469362550457	0.00310726546184885	0.00363025454545529	0.00337845599999562	0.00381963944223617
17.4640000000005	0.00669358000000439	0.00286699803920778	0.00295373599999853	0.00278865633801857	0.0068551	0.00351035200000586	0.00299756143141881	0.00387148645418984	0.00313783775100548	0.00364573939394014	0.00328689599999562	0.00392610358566247
17.4745000000005	0.00678514000000438	0.00270229215685482	0.00292307599999853	0.00258900845069463	0.0068551	0.00363257200000586	0.00314932087475877	0.00400827928287511	0.00316841004016211	0.00366122424242499	0.00321275617530171	0.00403256772908878
17.4850000000005	0.00681494999999197	0.00253758627450186	0.00304092800000585	0.0024667742574301	0.0068551	0.00374213799998461	0.00330108031809874	0.00414507211156039	0.0031984	0.00367670909090984	0.00327362270916626	0.00413903187251509
17.4955000000005	0.00664715999999196	0.00264635000000663	0.00316314800000586	0.00255742772277664	0.00703725662651779	0.00342146799998461	0.00333541999999413	0.00397962087474196	0.0031984	0.00375895617530758	0.00333448924303081	0.00424549601594139
17.5060000000005	0.00647936999999194	0.00278390000000663	0.00328536800000587	0.00264808118812318	0.00728246746989129	0.0031007979999846	0.00321319999999412	0.0037823544731515	0.0031984	0.0039413466135546	0.00339535577689536	0.00431363333333259
17.5165000000005	0.00631157999999192	0.00292145000000662	0.00340758800000588	0.00273873465346972	0.00752767831326479	0.00278012799998459	0.00309097999999412	0.00358508807156103	0.0031984	0.00412373705180162	0.00345622231075991	0.00429814848484774
17.5270000000005	0.00614378999999191	0.00305900000000661	0.00350093577235697	0.00282938811881626	0.00777288915663828	0.00245945799998458	0.00296875999999412	0.00338782166997057	0.0031984	0.00430612749004864	0.00351212128514278	0.00428266363636289
17.5375000000005	0.00613660707071525	0.00319238681542103	0.00348535650406429	0.0028786	0.00801809999999266	0.00231887777779484	0.00284653999999411	0.00322366969697418	0.00318966506023949	0.00448851792829565	0.00355808514056447	0.00426717878787804
17.5480000000005	0.0063060919192001	0.00330079452333179	0.0034697772357716	0.0028786	0.00786542999999265	0.00267354444446153	0.00285676000000368	0.00331615454545903	0.00315909277108287	0.00444463999999116	0.00360404899598616	0.00425169393939319
17.5585000000005	0.00647557676768495	0.00340920223124255	0.00345419796747892	0.0028786	0.00771275999999264	0.00302821111112822	0.00293320000000368	0.00340863939394387	0.00312852048192624	0.00426151999999115	0.00365001285140784	0.00416358747514251
17.5690000000005	0.0066450616161698	0.0035176099391533	0.00343861869918624	0.0028786	0.00756008999999262	0.00338287777779492	0.00300964000000369	0.00350112424242872	0.00309794819276961	0.00407839999999115	0.00369597670682953	0.00402706660039101
17.5795000000005	0.00681454646465465	0.00362601764706406	0.00336067058822876	0.0028786	0.00740741999999261	0.00373754444446161	0.00308608000000369	0.00359360909091357	0.00306737590361298	0.00389527999999114	0.00375963266932638	0.00389054572563951
17.5900000000005	0.00679773464566567	0.00363140996015348	0.00322602352940523	0.00288892323232398	0.00730588658536887	0.00388794799999927	0.00316252000000369	0.00358321764705084	0.00308644183267227	0.00371215999999114	0.0038355589641471	0.00375402485088802
17.6005000000005	0.00672270511810661	0.00350967689242439	0.0030913764705817	0.00290440808080883	0.00736799024390545	0.00387282799999927	0.00318361818181892	0.0034185117646979	0.00314730836653682	0.003686	0.00391148525896782	0.00361750397613652
17.6110000000005	0.00664767559054755	0.0033879438246953	0.00295672941175818	0.00291989292929368	0.00743009390244204	0.00385770799999927	0.00319889090909165	0.00325380588234496	0.00320817490040136	0.003686	0.00398741155378854	0.00364011932939148
17.6215000000005	0.00657264606298849	0.00326621075696621	0.00282208235293465	0.00293537777777853	0.00749219756097863	0.00384258799999927	0.00321416363636438	0.00308909999999202	0.0032690414342659	0.003686	0.00406333784860926	0.00370017850098911
17.6320000000005	0.00649761653542943	0.00314447768923713	0.00292029236948833	0.00295086262626338	0.00755430121951522	0.00382746799999927	0.00322943636363711	0.00292439411763908	0.00332990796813045	0.003686	0.00405314999999852	0.00376023767258675
17.6425000000005	0.00661877600000667	0.0030330650099352	0.00313493092370522	0.00286526336633223	0.0075821	0.00371556999999332	0.0032418	0.00288295102041119	0.00330986534653245	0.00370498613862191	0.00402269999999852	0.00382029684418439
17.6530000000005	0.00675611600000668	0.00292681252484573	0.0033495694779221	0.00277460990098569	0.0075821	0.00357801999999332	0.0032418	0.00294530816326833	0.00326453861385918	0.00387111485149321	0.00399224999999852	0.00388035601578202
17.6635000000005	0.00689345600000668	0.00282056003975627	0.00356420803213899	0.00268395643563916	0.0075821	0.00344046999999331	0.0032418	0.00300766530612548	0.00321921188118592	0.0040372435643645	0.00396179999999851	0.0039270456389475
17.6740000000005	0.00703079600000668	0.0027143075546668	0.00377884658635588	0.00259330297029262	0.0075821	0.00330291999999331	0.0032418	0.00307002244898262	0.00317388514851265	0.0042033722772358	0.00393135864810985	0.00397347565923147
17.6845000000005	0.00713077346938321	0.00260805506957733	0.0037952	0.00254383705180246	0.0075821	0.00316887227722699	0.0032418	0.00313237959183977	0.00312855841583939	0.00436950099010709	0.00390109025844782	0.00401990567951545
17.6950000000005	0.00703734489795463	0.00263525412475073	0.0037952	0.00274149641435227	0.00765922121212647	0.00315390198019729	0.00322435999999776	0.00315347848605652	0.00319973333333707	0.0044524879999948	0.00387082186878579	0.00406633569979942
17.7055000000005	0.00694391632652605	0.0026813104627789	0.0037952	0.00293915577690208	0.00776719090909617	0.00313893168316759	0.00317857999999776	0.00316874741035931	0.00327673333333708	0.00434580799999479	0.00384055347912376	0.00410386254980154
17.7160000000005	0.00685048775509748	0.00272736680080707	0.0037952	0.00313681513945188	0.00787516060606587	0.00312396138613788	0.00313279999999776	0.0031840163346621	0.00335373333333708	0.00423912799999478	0.00381028508946173	0.00411913147410433
17.7265000000005	0.0067570591836689	0.00277342313883524	0.00381788979592519	0.00333447450200169	0.00798313030303556	0.00310899108910818	0.00308701999999776	0.00319928525896489	0.00343073333333709	0.00413244799999477	0.00377986841046126	0.00413440039840712
17.7370000000005	0.0066799356435614	0.00283471000000744	0.00395803265306805	0.00348286262626564	0.00809109999999853	0.00314051073559613	0.00304123999999776	0.00322031669980492	0.00349302823061705	0.00402576799999476	0.00374902334003873	0.00414966932270991
17.7475000000005	0.00661943069306634	0.00298738000000746	0.00409817551021092	0.00354437777778079	0.00806086331360799	0.00333777713718659	0.00306147928287151	0.00329609204771745	0.00350826679920552	0.00400185200000225	0.00371817826961619	0.0041649382470127
17.7580000000005	0.00655892574257129	0.00314005000000747	0.00423831836735378	0.00360589292929595	0.00803062662721746	0.00353504353877705	0.00312234581673605	0.00337186739562997	0.00352350536779399	0.00404763200000225	0.00368733319919365	0.0041725
17.7685000000005	0.00649842079207624	0.00329272000000748	0.00437846122449665	0.0036674080808111	0.00800038994082692	0.00373230994036752	0.00318321235060059	0.0034476427435425	0.00353874393638246	0.00409341200000224	0.00365648812877112	0.0041725
17.7790000000005	0.00643791584158119	0.0034453900000075	0.00438251764705223	0.00372892323232626	0.00797015325443639	0.00392957634195798	0.00324407888446514	0.00352341809145503	0.00355398250497093	0.00413919200000224	0.00363384819277034	0.0041725
17.7895000000005	0.00643969681275049	0.00355734000000225	0.0042478705882287	0.0037905757575788	0.00796572204724999	0.00396293636362727	0.00330494541832968	0.00356672626262474	0.0035760300000015	0.00418497200000224	0.00361866746987877	0.0041725
17.8000000000005	0.00647002549800946	0.00360312000000225	0.00411322352940516	0.00385230303030607	0.00808601732284055	0.00377775454544544	0.00335293916501218	0.00353596868686717	0.0036064800000015	0.0041588868686846	0.0036034867469872	0.0041725
17.8105000000005	0.00650035418326842	0.00364890000000225	0.00397857647058162	0.00391403030303334	0.00820631259843111	0.00359257272726361	0.00339844612326268	0.00350521111110959	0.0036369300000015	0.00411264444444218	0.00358830602409564	0.00418370866141806
17.8210000000005	0.00653068286852739	0.00369468000000226	0.00384392941175808	0.00397575757576061	0.00832660787402167	0.00340739090908178	0.00344395308151317	0.00347445353535202	0.0036673800000015	0.00406640202019975	0.00357312530120407	0.00419879724409523
17.8315000000005	0.00656101155378635	0.00374046000000226	0.00381455258964293	0.00403748484848789	0.00844690314961222	0.00322220909089995	0.00348946003976367	0.00344369595959444	0.0036978300000015	0.00402015959595732	0.00352207599999699	0.0042138858267724
17.8420000000005	0.0065363499999985	0.00369172999999473	0.00384488127490189	0.00392995686273921	0.00853231428571506	0.00329972828686161	0.00353792072435138	0.00360166175300231	0.00369703199999926	0.00398510159363148	0.00346096599999699	0.00422897440944956
17.8525000000005	0.0065058999999985	0.00358483999999473	0.00387520996016086	0.00381033921568039	0.00854795714285791	0.00348232788845522	0.00364545593561899	0.00389051633467563	0.00368191199999925	0.00410662549801396	0.00339985599999699	0.00424406299212673
17.8630000000005	0.0064754499999985	0.00347794999999473	0.00390553864541982	0.00369072156862156	0.00856360000000077	0.00366492749004884	0.00375299114688661	0.00417937091634894	0.00366679199999925	0.00422814940239643	0.00333874599999699	0.00439997154472387
17.8735000000005	0.0064449999999985	0.00337105999999472	0.00393586733067879	0.00357110392156274	0.00857924285714363	0.00384752709164246	0.00386052635815422	0.00446822549802226	0.00365167199999925	0.0043496733067789	0.00328113802817507	0.00457070325204095
17.8840000000005	0.00644516506025005	0.00326416999999472	0.0041635734939888	0.00348291919193361	0.00859488571428649	0.00403012669323608	0.00396806156942183	0.00475708007969558	0.00363655199999925	0.00447119721116138	0.00340388450704831	0.00474143495935804
17.8945000000005	0.00662902048193681	0.00339290000000831	0.00442417590362737	0.00377585858587303	0.00857974143426144	0.00405641200000075	0.00398424799999091	0.00450505228626352	0.00377624400000756	0.00457553012048496	0.00352663098592155	0.00491216666667512
17.9050000000005	0.00681287590362357	0.00356090000000833	0.00468477831326595	0.00406879797981244	0.00854920358565586	0.00407153200000075	0.00380112799999092	0.00412575805167105	0.00392870400000757	0.00463688554217171	0.00364937746479479	0.00503224653465047
17.9155000000005	0.00699673132531034	0.00372890000000834	0.00494538072290453	0.00436173737375186	0.00851866573705028	0.00408665200000075	0.00361800799999092	0.0037464638170786	0.00408116400000757	0.00469824096385846	0.00377212394366803	0.00497174158415541
17.9260000000005	0.0071805867469971	0.00389690000000836	0.00516567283701755	0.00465467676769127	0.0084881278884447	0.00410177200000075	0.00343488799999093	0.00336716958248614	0.00423362400000757	0.00475959638554522	0.00387275049505174	0.00491123663366036
17.9365000000005	0.00724276982247922	0.00404023200794775	0.00507356016096121	0.0047811626242462	0.00845759003983912	0.0041247135188897	0.00325176799999094	0.0030021505050689	0.00436388200000076	0.00482095180723197	0.00391807722772501	0.00485073168316531
17.9470000000005	0.00712244437869223	0.00394921809144675	0.00498144748490487	0.00461416461231776	0.00850844337349703	0.00418545904572867	0.0032456640000068	0.00337230202022044	0.00437921200000076	0.00479929599999544	0.00396340396039828	0.00479022673267026
17.9575000000005	0.00700211893490525	0.00385820417494575	0.00488933480884853	0.00444716660038932	0.00856979879518378	0.00424620457256763	0.00338300400000681	0.00374245353537198	0.00439454200000076	0.00470773599999544	0.00400873069307155	0.00472287979797595
17.9680000000005	0.00688179349111827	0.00376719025844476	0.00479722213279219	0.00428016858846089	0.00863115421687053	0.0043069500994066	0.00352034400000682	0.00411260505052352	0.00440987200000076	0.00461617599999543	0.00405405742574482	0.00464566767676383
17.9785000000005	0.00676146804733129	0.00367617634194376	0.00469988316831155	0.00411317057653245	0.00869250963855728	0.00436769562624557	0.00365768400000684	0.00448275656567507	0.00442520200000076	0.00452461599999543	0.00404185940593685	0.0045684555555517
17.9890000000005	0.00668373999999772	0.00364069282868982	0.00459405148514323	0.00403287272727197	0.00872756478872625	0.00438775472836792	0.00379502400000685	0.00468080588234321	0.00450200563381124	0.00443305599999543	0.00396638415841209	0.00449124343433957
17.9995000000005	0.00663795999999772	0.00373188804781332	0.00448821980197491	0.00401759999999924	0.00860481830985301	0.00434169839033976	0.00378724646464416	0.0044862470588138	0.00467101971831828	0.00438915139442079	0.00389090891088733	0.00441403131312745
18.0100000000005	0.00659217999999772	0.00382308326693682	0.00438238811880659	0.00400232727272651	0.00848207183097977	0.00429564205231159	0.00374100404040173	0.00429168823528438	0.00484003380282532	0.00435861354581521	0.00381543366336258	0.00431692178217292
18.0205000000005	0.00654639999999772	0.00391427848606033	0.00427655643563827	0.00398705454545378	0.00835932535210653	0.00424958571428342	0.00369476161615931	0.00409712941175497	0.00500904788733237	0.00432807569720963	0.00373995841583782	0.0042110900990046
18.0310000000005	0.00650061999999772	0.00400547370518383	0.00421360963855268	0.00397178181818105	0.00823657887323329	0.00420352937625525	0.00364851919191688	0.00390257058822556	0.00517806197183941	0.00429753784860405	0.00365314343433882	0.00410525841583629
18.0415000000005	0.00656631767068732	0.00400074738955365	0.00418282650602255	0.00404699644970867	0.00808946978130299	0.0043454680000122	0.00360119009900688	0.00375360707070243	0.00519365999999695	0.00426699999999768	0.00356065858585396	0.00399942673266797
18.0520000000005	0.0066582453815307	0.00390881967871026	0.00415204337349243	0.00413729230769684	0.00790723320078609	0.00458969800001222	0.00354068514851183	0.00366091010100546	0.00513254999999694	0.00422075757575526	0.00346817373736911	0.00389359504949966
18.0625000000005	0.00675017309237408	0.00381689196786688	0.00412126024096231	0.00422758816568501	0.00772499662026918	0.00483392800001225	0.00348018019801678	0.00356821313130849	0.00507143999999694	0.00417451515151284	0.00337568888888425	0.00397655421687284
18.0730000000005	0.00684210080321746	0.0037249642570235	0.00409047710843219	0.00431788402367318	0.00754276003975227	0.00507815800001227	0.00341967524752172	0.00347551616161152	0.00501032999999693	0.00412827272727041	0.0032832040403994	0.00408387349398127
18.0835000000005	0.00692073098591009	0.00363303654618012	0.00419985794769306	0.00440170891088423	0.00736052345923537	0.00532238800001229	0.00335917029702667	0.00338281919191455	0.00494921999999693	0.00408203030302799	0.0033506811881226	0.00419119277108971
18.0940000000005	0.00681319577464248	0.00363644455445696	0.00433823822938322	0.00426552079207235	0.00724390999999616	0.00503805903612682	0.00333538989899377	0.0034820436619803	0.00506691888668679	0.004049	0.00342615643564735	0.00429851204819814
18.1045000000005	0.00670566056337487	0.00366659306930845	0.00447661851107337	0.00412933267326046	0.00716767999999616	0.00468552891564489	0.0034126020202059	0.00365105774648735	0.00520343976143829	0.004049	0.0035016316831721	0.00438832696176986
18.1150000000005	0.00659812535210727	0.00369674158415993	0.00461499879276352	0.00399314455444857	0.00709144999999616	0.00433299879516296	0.00348981414141802	0.00382007183099441	0.00533996063618978	0.004049	0.00357710693069685	0.00437311569416423
18.1255000000005	0.00649059014083966	0.00372689009901142	0.0047402	0.00385695643563668	0.00701521999999616	0.00398046867468103	0.00356702626263015	0.00398908591550147	0.00547648151094128	0.004049	0.00364399879518149	0.00435790442655859
18.1360000000005	0.00638326999999462	0.00375703861386291	0.0047402	0.00379513893443651	0.00693898999999616	0.00369586539236032	0.00364423838384228	0.00415810000000232	0.00559916257545349	0.004049	0.00365939036144656	0.00434269315895296
18.1465000000005	0.00627637999999461	0.00374312334003947	0.0047402	0.00399846885246931	0.00696757686116933	0.0038188231388392	0.00369545346534806	0.00420406385542401	0.00561458511066476	0.00403406930692918	0.00367478192771162	0.00432748189134732
18.1570000000005	0.0061694899999946	0.00372791207243384	0.0047402	0.0042017987705021	0.0070136331991975	0.00394178088531807	0.00372560198019954	0.00425002771084569	0.00563000764587603	0.00400392079207769	0.00369017349397668	0.00430589357429564
18.1675000000005	0.00606259999999459	0.00371270080482821	0.0047402	0.0044051286885349	0.00705968953722567	0.00406473863179695	0.00375575049505102	0.00429599156626738	0.0056454301810873	0.0039737722772262	0.00370556506024174	0.00427511044176551
18.1780000000005	0.00595570999999458	0.00369748953722257	0.00469613939393157	0.00460845860656769	0.00710574587525385	0.00418769637827582	0.00378589900990251	0.00434195542168907	0.00566085271629857	0.00394362376237472	0.00383816969698527	0.00424432730923539
18.1885000000005	0.00593606000000232	0.00367114340770478	0.00454192727271945	0.00465247128712488	0.0071461	0.0042291827037735	0.00381604752475399	0.00441481597633896	0.00561807999999306	0.00391347524752323	0.00414659393940951	0.00421354417670527
18.1990000000005	0.00598184000000232	0.00360916572007801	0.00438771515150732	0.00457699603960013	0.0071461	0.00415319860834606	0.0038238	0.00456537810651649	0.00548073999999306	0.003861843058347	0.00445501818183375	0.00418276104417515
18.2095000000005	0.00602762000000232	0.00354718803245123	0.0042335030302952	0.00450152079207538	0.0071461	0.00407721451291862	0.0038238	0.00471594023669401	0.00534339999999305	0.00380036418510756	0.00476344242425799	0.00413175999999691
18.2200000000005	0.00607340000000232	0.00348521034482446	0.00407929090908308	0.00442604554455063	0.0071461	0.00400123041749119	0.0038238	0.00486650236687153	0.00520605999999305	0.00373888531186812	0.00507186666668224	0.0040706499999969
18.2305000000005	0.00611918000000231	0.00342323265719768	0.00407452530121027	0.00435057029702588	0.0071461	0.00392524632206375	0.0038238	0.00501706449704906	0.00506871999999305	0.00367740643862868	0.0049614970296877	0.0040095399999969
18.2410000000005	0.00621391391650637	0.00345212485207633	0.0041818445783187	0.00415889482070558	0.00712305049504645	0.00404749000001237	0.0038238	0.00499737272726021	0.00506359000000386	0.00361592756538925	0.00465918019800452	0.00394842999999689
18.2515000000005	0.00632016640159583	0.00355753905325977	0.00428916385542714	0.00393090677289681	0.00706254554455139	0.00429172000001238	0.00405640000001236	0.00475067575756324	0.00513982000000386	0.00380200000001005	0.00435686336632133	0.00388731999999688
18.2620000000005	0.0064264188866853	0.00366295325444321	0.00439648313253557	0.00370291872508804	0.00700204059405634	0.00453595000001238	0.00430063000001239	0.00450397878786627	0.00521605000000386	0.00400045000001006	0.00405454653463815	0.00400423175543098
18.2725000000005	0.00653267137177477	0.00376836745562664	0.00450380240964401	0.00347493067727926	0.00694153564356129	0.00478018000001239	0.00454486000001241	0.0042572818181693	0.00529228000000387	0.00419890000001008	0.00375222970295497	0.00413988264300494
18.2830000000005	0.00663457599999381	0.00387378165681008	0.00449704752475093	0.00324694262947049	0.00688103069306624	0.00502441000001239	0.00478909000001243	0.00401058484847233	0.00536851000000387	0.0043973500000101	0.00360663030302404	0.0042755335305789
18.2935000000005	0.0065125659999938	0.0038378393939347	0.00446669108910737	0.00336349494950122	0.00679426334660814	0.00499422031872124	0.00494566868685768	0.0039510939759044	0.00548416000000621	0.00453763999999455	0.00348317575756948	0.00441118441815286
18.3040000000005	0.00639055599999379	0.00374535454544984	0.0044363346534638	0.00348673737374365	0.00668779920318183	0.00491829402390051	0.00472972929291828	0.00396648554216946	0.00560638000000622	0.00443074999999455	0.00335972121211493	0.00453533199999922
18.3145000000005	0.00626854599999378	0.00365286969696499	0.00440597821782023	0.00360997979798609	0.00658133505975552	0.00484236772907979	0.00451378989897889	0.00398187710843452	0.00572860000000624	0.00432385999999454	0.00323626666666037	0.00452000199999922
18.3250000000005	0.00614653599999377	0.00356038484848013	0.00437358399999299	0.00373322222222852	0.00647487091632922	0.00476644143425906	0.0042978505050395	0.00399726867469958	0.00585082000000625	0.00421696999999454	0.00314265458167641	0.00450467199999922
18.3355000000005	0.00602813636363084	0.00346789999999922	0.00423624399999299	0.00383164724409603	0.00636840677290291	0.00469047599999608	0.0040819111111001	0.00401266024096464	0.00594982942345302	0.00411007999999454	0.00320352111554096	0.00448934199999922
18.3460000000005	0.00592016666666114	0.00345256999999922	0.00409890399999298	0.00386182440945036	0.00637043333333491	0.00461403599999609	0.00401196831683631	0.00402758520710136	0.00582833836977509	0.00408785148515315	0.0032643876494055	0.00447401199999922
18.3565000000005	0.00581219696969145	0.00343723999999922	0.00396156399999298	0.0038920015748047	0.00640121646586503	0.00453759599999609	0.00410262178218285	0.00404249644970491	0.00570684731609715	0.00417850495049969	0.00332525418327005	0.00448755421687138
18.3670000000005	0.00570422727272175	0.00342190999999922	0.00382422399999298	0.00392217874015903	0.00643199959839515	0.00446115599999609	0.00419327524752938	0.00405740769230846	0.00558535626241921	0.00426915841584623	0.00338612071713459	0.0045640903614497
18.3775000000005	0.00559625757575205	0.00340657999999922	0.00373807272727589	0.00395235590551336	0.00646278273092527	0.0043847159999961	0.00428392871287592	0.00407231893491201	0.00546386520874128	0.00435981188119276	0.00348805702812109	0.00464062650602802
18.3880000000005	0.00558787227723159	0.00344961887551378	0.00379980000000316	0.00404297755102922	0.0064921	0.00438991800000936	0.00437458217822246	0.00411576265061345	0.00542125600000706	0.0044504653465393	0.00365673172691629	0.00471716265060634
18.3985000000005	0.00566334752475634	0.00367943815262223	0.00386152727273043	0.00421419183674351	0.0064921	0.00457324800000938	0.00448677183099221	0.00433040120483032	0.00555859600000706	0.00438953535352743	0.00382540642571148	0.00479369879518466
18.4090000000005	0.0057388227722811	0.00390925742973069	0.0039232545454577	0.00438540612245781	0.0064921	0.00475657800000939	0.00460972957747109	0.00454503975904719	0.00569593600000706	0.0042353232323153	0.00399408112450668	0.00480909999999843
18.4195000000005	0.00581429801980585	0.00413907670683914	0.00398498181818498	0.0045566204081721	0.0064921	0.00493990800000941	0.00473268732394996	0.00475967831326406	0.00583327600000707	0.00408111111110317	0.00416275582330187	0.00477864999999843
18.4300000000005	0.00588977326733061	0.00436889598394759	0.00393926930692372	0.00472783469388639	0.0064921	0.00512323800000943	0.00485564507042884	0.00497431686748093	0.00597061600000707	0.00392689898989104	0.00416595445544086	0.00474819999999843
18.4405000000005	0.00596595600000393	0.00440295128204274	0.00380308118811183	0.00472222549800483	0.00651211972386898	0.00527269600000628	0.00497860281690771	0.00507242394365802	0.00612423665339507	0.0037726868686789	0.00407530099009432	0.00471774999999843
18.4510000000005	0.00604239600000394	0.00423747790926166	0.00366689306929995	0.00466135896414029	0.00657217889546661	0.00539470600000629	0.00495837999999844	0.00499573380281294	0.00629156733068592	0.00392453614458782	0.00398464752474779	0.00468729999999843
18.4615000000005	0.00611883600000395	0.00407200453648059	0.00353070495048806	0.00460049243027575	0.00663223806706424	0.00551671600000629	0.00492792999999843	0.00491904366196787	0.00645889800797676	0.00410860240964807	0.00389399405940125	0.00478143939394576
18.4720000000005	0.00619527600000395	0.00390653116369951	0.00339451683167617	0.00453962589641121	0.00669229723866188	0.00563872600000629	0.00489747999999843	0.00484235352112279	0.0066262286852676	0.00429266867470831	0.00380334059405471	0.00490489393940032
18.4825000000005	0.00627171600000396	0.00374105779091844	0.00354969295775991	0.00447875936254667	0.00675235641025951	0.00576073600000629	0.00486702999999843	0.00476566338027771	0.00679355936255844	0.00447673493976855	0.00380027808765018	0.00502834848485487
18.4930000000005	0.00615564501991401	0.00377782771085052	0.00381081971832331	0.0044776	0.0068054414141438	0.00552086599998267	0.00481317176937506	0.00460646363635324	0.0069501871486023	0.00464085458167646	0.00381533784860636	0.00515180303030943
18.5035000000005	0.00603391195218493	0.00391571927711558	0.00407194647888672	0.0044776	0.00685168383838623	0.00518507599998266	0.00464617375744663	0.00440600909089869	0.00710347028113244	0.004701721115541	0.00383039760956253	0.00525197524751847
18.5140000000005	0.00591217888445585	0.00405361084338063	0.00433307323945012	0.0044776	0.00689792626262866	0.00484928599998265	0.00447917574551819	0.00420555454544415	0.00725675341366257	0.00476258764940554	0.00384545737051871	0.00513096534652837
18.5245000000005	0.00579044581672678	0.00419150240964568	0.00459420000000159	0.0044776	0.00694416868687108	0.00451349599998265	0.00431217773358976	0.0040050999999896	0.00741003654619271	0.00482345418327009	0.00385907272727194	0.00500995544553826
18.5350000000005	0.00573594040405235	0.00432939397591073	0.00462498313253171	0.00444557637794653	0.00699041111111351	0.00419781204821179	0.00414517972166132	0.00380464545453505	0.00755981649899237	0.00488432071713463	0.00384379999999921	0.00488894554454816
18.5455000000005	0.00596715252526449	0.00456552200001263	0.00465576626506184	0.00432548779526936	0.00709710000000637	0.00456573373495881	0.00416469738432257	0.00406588431374024	0.00752918269617547	0.00492772564612404	0.00382852727272648	0.00476793564355805
18.5560000000005	0.00619836464647663	0.00480975200001265	0.00468654939759196	0.00420539921259219	0.00721981084337987	0.00493365542170583	0.00448730301812539	0.00435020784315201	0.00749854889335857	0.0049427554671976	0.00381325454545375	0.00468592424242505
18.5665000000005	0.00642957676768876	0.00505398200001267	0.00471733253012208	0.00408531062991501	0.00734252168675336	0.00530157710845285	0.00480990865192821	0.00463453137256377	0.00746791509054166	0.00495778528827116	0.00379798181818102	0.0047014090909099
18.5770000000005	0.0066607888889009	0.0052982120000127	0.00471645955733928	0.00396522204723784	0.00746523253012686	0.00566949879519987	0.00513251428573103	0.00491885490197554	0.00743728128772476	0.00497281510934472	0.00386953694780392	0.00471689393939475
18.5875000000005	0.0068251673267374	0.00546546565655362	0.00462413561367731	0.0039755537223436	0.00758353564356592	0.0059279199999992	0.00545511991953385	0.00514808782959934	0.00743718000000397	0.00498784493041828	0.00411474779117741	0.00473237878787959
18.5980000000005	0.00691602871287602	0.0052342535353415	0.00453181167001533	0.00415977907445628	0.00761368415841741	0.0059125899999992	0.00548803265305475	0.00485396004055267	0.00751341000000397	0.004994	0.00435995863455091	0.00474786363636444
18.6085000000005	0.00700689009901464	0.00500304141412938	0.00443948772635336	0.00434400442656896	0.0076438326732689	0.0058972599999992	0.00536331836734045	0.004559832251506	0.00758964000000398	0.004994	0.00460516947792441	0.00484087623763164
18.6190000000005	0.00709775148515325	0.00477182929291726	0.00434716378269139	0.00452822977868164	0.00767398118812038	0.0058819299999992	0.00523860408162616	0.00426570446245933	0.00766587000000398	0.004994	0.00485038032129791	0.00499203465347323
18.6295000000005	0.00718861287129187	0.00454061717170513	0.00427945742574022	0.00471245513079432	0.00770412970297187	0.0058665999999992	0.00511388979591187	0.00397157667341266	0.00774210000000398	0.004994	0.00485199521911478	0.00514319306931483
18.6400000000005	0.00714692020201456	0.0044802944773254	0.00423413069306695	0.00479000160642731	0.00776734144870098	0.00581153107569245	0.00498917551019758	0.00403687029706125	0.00792239000001436	0.004994	0.00468466454182393	0.00529435148515642
18.6505000000005	0.00703895050504485	0.00463085660750292	0.00418880396039368	0.00482078473895743	0.00793635553320804	0.00572033585656894	0.00511940236221178	0.00464129603963553	0.00819728000001436	0.00508562000000558	0.00451733386453308	0.00544550990099801
18.6610000000005	0.00693098080807515	0.00478141873768044	0.00414347722772041	0.00485156787148756	0.00810536961771509	0.00562914063744543	0.00525457952756612	0.00524572178220982	0.00847217000001437	0.00519251000000559	0.00435000318724222	0.0055401666666707
18.6715000000005	0.00682301111110545	0.00493198086785797	0.00409815049504714	0.00488235100401768	0.00827438370222215	0.00553794541832192	0.00538975669292046	0.00585014752478411	0.00874706000001438	0.0052994000000056	0.00418267250995137	0.0056171666666707
18.6820000000005	0.00671504141413574	0.00508254299803549	0.00411790000000239	0.0049131341365478	0.00844339778672921	0.00544675019919841	0.0055249338582748	0.00645457326735839	0.00902195000001438	0.00540629000000561	0.00425013734940403	0.0056941666666707
18.6925000000005	0.00672450446247545	0.00505474999999279	0.00416368000000239	0.00495734509804158	0.00855007017892884	0.00552573373494698	0.00561437575756605	0.00651998282826665	0.00933156000001677	0.005503	0.00437284819277752	0.0057711666666707
18.7030000000006	0.00673983914807383	0.00491719999999278	0.0042094600000024	0.00500222745098275	0.00859557713717933	0.00566362530121205	0.00542940606059634	0.00621155858584239	0.00965202000001678	0.005503	0.00449555903615101	0.0058437699999992
18.7135000000006	0.00675517383367221	0.00477964999999277	0.0042552400000024	0.00504710980392393	0.00864108409542983	0.00580151686747711	0.00524443636362663	0.00590313434341812	0.00997248000001679	0.005503	0.00461826987952449	0.0058284399999992
18.7240000000006	0.00677050851927058	0.00464209999999275	0.00430102000000241	0.0050919921568651	0.00868659105368033	0.00593940843374217	0.00505946666665692	0.00559471010099386	0.0102929400000168	0.005503	0.00473896565657049	0.00581310999999919
18.7345000000006	0.00679739704142328	0.00450454999999274	0.00425942489959598	0.00513551750503179	0.00873209801193083	0.00607729999998879	0.00487449696968721	0.0052862858585696	0.0106134000000032	0.005503	0.00483145050505535	0.00579777999999919
18.7450000000006	0.00685766331361264	0.00459179795919025	0.00421346104417429	0.00516615130784869	0.00885525151515966	0.00586351999998878	0.00481415643564915	0.00527469801980358	0.0106745100000032	0.00548904799999759	0.0049239353535402	0.00578244999999919
18.7555000000006	0.00691792958580199	0.00471651224490454	0.0041674971887526	0.00519678511066559	0.00900946363637178	0.00564973999998878	0.00491998811881746	0.00530505445544715	0.0107356200000032	0.00544326799999759	0.00501642020202506	0.00582419617707211
18.7660000000006	0.00697819585799134	0.00484122653061882	0.00412153333333092	0.0052274189134825	0.0091636757575839	0.00543595999998877	0.00502581980198578	0.00533541089109071	0.0107967300000032	0.00539748799999759	0.00510890505050991	0.00600863279679042
18.7765000000006	0.00703846213018069	0.0049659408163331	0.00415560000001768	0.0052580527162994	0.00931788787879602	0.00522217999998877	0.00513165148515409	0.00536576732673428	0.0108578400000032	0.00535170799999759	0.00515257062374003	0.00619306941650873
18.7870000000006	0.0071122975903663	0.00508968431373179	0.00449160000001769	0.00526646868686707	0.00947210000000319	0.00507724871795268	0.00523748316832241	0.0053941	0.0109080282306171	0.00530592799999759	0.00510651428571186	0.00637750603622704
18.7975000000006	0.00720422530120967	0.00520930196079062	0.0048276000000177	0.00523571111110949	0.00953260495049825	0.0051526333333373	0.00529646336633822	0.0053941	0.0109232667992056	0.00527659393939313	0.00506045794768368	0.00656194265594536
18.8080000000006	0.00729615301205305	0.00532891960784946	0.00516360000001771	0.00520495353535191	0.0095931099009933	0.00522801794872192	0.00532661188118971	0.0053941	0.010938505367794	0.00526110909090828	0.00501440160965551	0.00653553379720627
18.8185000000006	0.00738808072289642	0.00544853725490829	0.00549960000001772	0.00517419595959433	0.00965361485148835	0.00530340256410654	0.00535676039604119	0.0053941	0.0109537439363825	0.00524562424242343	0.00496834527162734	0.00633826739561581
18.8290000000006	0.0074800084337398	0.00556815490196712	0.00563124733727175	0.00514343838383676	0.0097141198019834	0.00537878717949116	0.00538690891089268	0.0053941	0.010968982504971	0.00523013939393858	0.00497897097415748	0.00614100099402535
18.8395000000006	0.00764498000001049	0.005632578714857	0.00551071479289304	0.0051423920000008	0.00971963386452974	0.00548645353536168	0.00541705742574417	0.00546192926830663	0.0109841680000008	0.00521465454545373	0.00502447793240798	0.00594373459243488
18.8500000000006	0.0078434300000105	0.00558661485943531	0.00539018224851434	0.0051575120000008	0.00949143665337437	0.0056406656565738	0.00543533535353617	0.00572570975611152	0.0109992880000008	0.00532551593626222	0.00506998489065848	0.00574646819084442
18.8605000000006	0.0080418800000105	0.00554065100401363	0.00526964970413563	0.0051726320000008	0.009263239442219	0.00579487777778592	0.00545082020202102	0.00598949024391641	0.0110144080000008	0.0054625179282941	0.00511549184890898	0.00574541715976651
18.8710000000006	0.0082403300000105	0.00549468714859194	0.00514911715975693	0.0051877520000008	0.00903504223106363	0.00594908989899805	0.00546630505050587	0.00625327073172131	0.0110295280000008	0.00559951992032598	0.00516099880715948	0.00580568343195586
18.8815000000006	0.00843878000001051	0.00544872329317025	0.00513137097415748	0.0052028720000008	0.00880684501990826	0.00610330202021017	0.00548178989899072	0.0065170512195262	0.0110446480000008	0.00573652191235786	0.00509368712870805	0.00586594970414522
18.8920000000006	0.00838305291750097	0.0054209181086511	0.00517687793240798	0.00528489306931174	0.0086721	0.00612898399999838	0.00548415999999349	0.00646425999998458	0.0111751120000098	0.00586553999999837	0.00500303366336151	0.00592621597633457
18.9025000000006	0.0083063627766559	0.00540570684104547	0.00522238489065848	0.00537554653465828	0.0086721	0.00609832399999838	0.00536193999999349	0.00617403999998457	0.0113584420000098	0.00583487999999837	0.00491238019801497	0.00598648224852392
18.9130000000006	0.00822967263581082	0.00539049557343983	0.00526789184890898	0.00546620000000482	0.0086721	0.00606766399999837	0.00523971999999349	0.00588381999998457	0.0115417720000098	0.00580421999999837	0.00482172673266843	0.00607544632207245
18.9235000000006	0.00815298249496575	0.0053752843058342	0.00531339880715948	0.00555685346535136	0.0086721	0.00603700399999837	0.00511749999999348	0.00559359999998456	0.0117251020000098	0.00577355999999837	0.00473884356437338	0.00616646023857344
18.9340000000006	0.00808799741550615	0.00536007303822856	0.00518217399999106	0.00564177269076387	0.0086721	0.00600634399999837	0.00499527999999348	0.00530337999998455	0.0119084320000098	0.00574289999999836	0.00505613069308627	0.00625747415507444
18.9445000000006	0.00807275884691768	0.00530583240556335	0.00501438399999105	0.00565716425702893	0.00871970563380692	0.00597587999999838	0.0049594673306846	0.00535834752475973	0.0118373054325907	0.00572538000000082	0.00537341782179916	0.00634848807157544
18.9550000000006	0.00805752027832921	0.00524508687872438	0.00484659399999103	0.00567255582329399	0.00879660704225762	0.00594542999999838	0.00509646932271648	0.00549453564357162	0.0117451927565343	0.00574071000000082	0.00569070495051204	0.0064265
18.9655000000006	0.00804228170974074	0.00518434135188541	0.00467880399999101	0.00568794738955905	0.00887350845070833	0.00591497999999837	0.00523347131474835	0.00563072376238351	0.011653080080478	0.00575604000000082	0.00600799207922493	0.0064265
18.9760000000006	0.00802704314115227	0.00512359582504645	0.00453243943662796	0.00570333895582411	0.00895040985915904	0.00588452999999837	0.00537047330678023	0.00576691188119539	0.0115609674044216	0.00577137000000082	0.00619125070420806	0.0064265
18.9865000000006	0.00799984082839996	0.00507797524753366	0.00468603098592373	0.0057492300000057	0.00902731126760974	0.00585407999999837	0.00550747529881211	0.00590310000000734	0.0114864	0.00578670000000082	0.00586885633801087	0.0064265
18.9970000000006	0.00795469289940588	0.00524410396040496	0.00483962253521951	0.00585612000000571	0.00911719600000489	0.00582362999999837	0.00557723636363718	0.00604044000000735	0.0114864	0.0057859377510032	0.00554646197181369	0.0064265
19.0075000000006	0.00790954497041179	0.00541023267327625	0.00499321408451529	0.00596301000000571	0.00920875600000489	0.00579317999999837	0.00559250909090991	0.00617778000000735	0.0114864	0.00577054618473813	0.0052240676056165	0.00639751593625171
19.0180000000006	0.00786439704141771	0.00557636138614755	0.00514680563381106	0.00606990000000571	0.00930031600000489	0.00576272999999837	0.00560778181818264	0.00631512000000735	0.0114864	0.00575515461847307	0.00490167323941931	0.00633664940238717
19.0285000000006	0.00781924911242362	0.00574249009901884	0.00531048514057212	0.00617679000000571	0.0093918760000049	0.00573227999999837	0.00562305454545536	0.00645246000000736	0.0114864	0.00573976305220801	0.00476910000000409	0.00627578286852263
19.0390000000006	0.00788749036145398	0.0058659	0.00549434056225887	0.00619643999999755	0.00947020199999918	0.00581471967872799	0.00563832727272809	0.00648804999998446	0.0114925090909099	0.00572437148594295	0.00484533000000409	0.0062149163346581
19.0495000000006	0.00804077349398412	0.0058659	0.00567819598394562	0.00615065999999755	0.00945487199999918	0.0060599305221015	0.00561553267326571	0.00619803999998446	0.0115077818181826	0.00570907272727191	0.0049215600000041	0.00615404980079356
19.0600000000006	0.00819405662651425	0.0058659	0.00586205140563237	0.00610487999999754	0.00943954199999918	0.00630514136547502	0.00558538415841422	0.00590802999998445	0.0115230545454554	0.00569379999999918	0.0049977900000041	0.00619852574257911
19.0705000000006	0.00834733975904439	0.0058659	0.00604590682731912	0.00605909999999754	0.00942421199999918	0.00655035220884853	0.00555523564356274	0.00561801999998444	0.0115383272727281	0.00567852727272645	0.0050740200000041	0.00628917920792565
19.0810000000006	0.00850062289157452	0.0058659	0.00611209336016014	0.00601331999999753	0.00940888199999917	0.00679556305222205	0.00552508712871125	0.00532800999998443	0.0115536000000008	0.00566325454545373	0.00510675000000083	0.00637983267327219
19.0915000000006	0.0085269	0.00588342000000165	0.00609667082494887	0.00607872000000494	0.00942687510040575	0.0068569414342613	0.00550100079523841	0.00530822121213612	0.011745029702985	0.00565301980198343	0.00512208000000083	0.00647048613861873
19.1020000000006	0.0085269	0.00591408000000165	0.0060812482897376	0.00617028000000494	0.00950362208835756	0.00682640358565573	0.0056830286282404	0.00558567575759068	0.0120171980198167	0.00571331683168641	0.00513741000000083	0.00656113960396527
19.1125000000006	0.0085269	0.00594474000000165	0.00606582575452633	0.00626184000000494	0.00958036907630937	0.00679586573705015	0.0058650564612424	0.00586313030304525	0.0122893663366484	0.00577361386138938	0.00515274000000083	0.0065715
19.1230000000006	0.0085269	0.00597540000000165	0.00605040321931506	0.00635340000000495	0.00965711606426117	0.00676532788844457	0.00604708429424439	0.00614058484849981	0.0125615346534801	0.00583391089109235	0.00516807000000083	0.0065715
19.1335000000006	0.00853728775511382	0.00600606000000165	0.00612668000000495	0.00643621368208758	0.00973386305221298	0.006734790039839	0.00622911212724639	0.00641803939395438	0.0128337029703117	0.00589420792079532	0.00525635020080818	0.0065715
19.1440000000006	0.00875543061225668	0.00607324194831423	0.00621824000000495	0.00634410100603124	0.00994371368210833	0.00678564337349728	0.0063568342052289	0.00647264870775267	0.012948108249502	0.005939	0.00534827791165156	0.0065715
19.1545000000006	0.00897357346939953	0.00614901729622675	0.00630980000000494	0.0062519883299749	0.0102354742454886	0.00684699879518403	0.00631077786720074	0.00645761888667911	0.0130402209255583	0.005939	0.00544020562249494	0.00658850400000744
19.1650000000006	0.00919171632654238	0.00622479264413928	0.00640136000000494	0.00615987565391856	0.0105272348088689	0.00690835421687078	0.00626472152917257	0.00644258906560555	0.0131323336016146	0.005939	0.00553213333333832	0.00672584400000745
19.1755000000006	0.00940985918368523	0.00630056799205181	0.00647701188118405	0.00606776297786222	0.0108189953722492	0.00696970963855753	0.0062186651911444	0.00642755924453199	0.013224446277671	0.005939	0.0055761386454109	0.00686318400000745
19.1860000000006	0.00951022803180424	0.00637315599999505	0.00640153663365929	0.00603799363817672	0.0111107559356296	0.00701796733067565	0.00617260885311623	0.00641252942345843	0.0133077500000016	0.005939	0.00543934581672564	0.00700052400000745
19.1965000000006	0.00941921411530324	0.00628159599999504	0.00632606138613454	0.00614424612326619	0.011062678313248	0.00698763864541668	0.00617300080321533	0.00651635754527746	0.0133382000000016	0.00596080000000249	0.00530255298804039	0.00713786400000745
19.2070000000006	0.00932820019880224	0.00619003599999503	0.00625058613860978	0.00625049860835566	0.0109707506024046	0.00695730996015772	0.00621896465863702	0.00662368148893944	0.0133686500000017	0.00600658000000249	0.00516576015935514	0.00720886546184489
19.2175000000006	0.00923718628230124	0.00609847599999502	0.00617511089108503	0.00635675109344512	0.0108788228915613	0.00692698127489875	0.00626492851405871	0.00673100543260142	0.0133991000000017	0.00605236000000248	0.00502896733066988	0.00716290160642321
19.2280000000006	0.00914617236580025	0.00600691599999501	0.00616083636364388	0.00646300357853459	0.0107868951807179	0.00689665258963979	0.0063108923694804	0.0068383293762634	0.0134295500000017	0.00609814000000248	0.00495724135188948	0.00711693775100152
19.2385000000006	0.00924272178219048	0.00597421600000749	0.00629956363637116	0.00646563999999503	0.0107188396449745	0.00691056907631021	0.0063568562249021	0.00686975346533499	0.0134542400000008	0.00614392000000248	0.00497227117296304	0.00707097389557983
19.2490000000006	0.00946935544555683	0.00611155600000748	0.00643829090909844	0.00637407999999503	0.0107940171597674	0.00700249678715359	0.00640254103585905	0.00665829801979044	0.0134695700000008	0.00624377932406225	0.0049873009940366	0.00702501004015814
19.2595000000006	0.00969598910892318	0.00624889600000748	0.00657701818182573	0.00628251999999503	0.0108691946745603	0.00709442449799696	0.00644813864542081	0.00644684257424589	0.0134849000000008	0.00636527037774018	0.00500233081511016	0.00713159090910181
19.2700000000006	0.00992262277228952	0.00638623600000747	0.00671574545455301	0.00619095999999503	0.0109443721893532	0.00718635220884034	0.00649373625498256	0.00623538712870134	0.0135002300000008	0.00648676143141812	0.00501736063618372	0.00733204545455635
19.2805000000006	0.0101492564356559	0.00652357600000746	0.0067752	0.00609939999999502	0.0110195497041461	0.00727827991968371	0.00653933386454432	0.0060239316831568	0.0135155600000008	0.00660825248509606	0.00501309376257463	0.0075325000000109
19.2910000000006	0.0101867333333325	0.00655529840637037	0.0067752	0.00606584949698105	0.0110615299999983	0.00726616852589227	0.00658493147410607	0.00598815000001081	0.0135402500000017	0.00672974353877399	0.00499788249496899	0.00773295454546544
19.3015000000006	0.0101711540650398	0.00647937211154965	0.0067752	0.00605042696176978	0.0110310799999983	0.00719003306772493	0.0065408919999975	0.00618660000001082	0.0135707000000017	0.00661084242423488	0.00498267122736336	0.00793340909091999
19.3120000000006	0.0101555747967471	0.00640344581672892	0.0067752	0.00603500442655851	0.0110006299999983	0.00711389760955759	0.0064951119999975	0.00638505000001082	0.0136011500000017	0.0064721151515076	0.00496745995975772	0.00810240138067963
19.3225000000006	0.0101399955284544	0.0063275195219082	0.0067752	0.00601958189134725	0.0109701799999983	0.00703776215139025	0.0064493319999975	0.00658350000001083	0.0136316000000017	0.00633338787878032	0.00495224869215209	0.00826808185405242
19.3330000000006	0.0101288025844947	0.00625159322708747	0.00671327647058415	0.00601067157058818	0.0109397299999983	0.00696162669322292	0.0064035519999975	0.00678195000001083	0.0136620500000017	0.00619466060605303	0.00506163333334004	0.00843376232742521
19.3435000000006	0.0101592797216716	0.00627355000000335	0.0066385411764665	0.00622317654076711	0.01102725200001	0.00702621200000503	0.00641127000001084	0.00686840000000166	0.0137055848906586	0.00606608086784516	0.00518413333334004	0.008599442800798
19.3540000000006	0.0101897568588486	0.00633466000000335	0.00656380588234885	0.00643568151094604	0.01121037200001	0.00711798200000503	0.00660972000001086	0.00689885000000167	0.013751300596424	0.00597578500985699	0.00530663333334004	0.00874782530120147
19.3645000000006	0.0102202339960255	0.00639577000000335	0.0064890705882312	0.00664818648112498	0.01139349200001	0.00720975200000502	0.00680817000001088	0.00692930000000167	0.0137970163021894	0.00588548915186882	0.00542913333334004	0.00868646987951472
19.3750000000006	0.0102507111332025	0.00645688000000335	0.00641433529411355	0.00686069145130391	0.01157661200001	0.00730152200000502	0.0070066200000109	0.00695975000000167	0.0138427320079548	0.00579519329388065	0.00555873069307842	0.00862511445782796
19.3855000000006	0.0102949019802022	0.00651799000000336	0.0064122	0.00702985000000167	0.01175973200001	0.00738279799196536	0.00720507000001092	0.00699020000000168	0.0138854	0.00570489743589248	0.00572506732674179	0.00856375903614121
19.3960000000006	0.0103703772277269	0.0065209	0.0064122	0.00706030000000167	0.0117254333333283	0.00733683413654367	0.00721575029819904	0.00714571044177635	0.0138854	0.0056194665314359	0.00589140396040517	0.00850240361445446
19.4065000000006	0.0104458524752517	0.0065209	0.0064122	0.00709075000000168	0.0116335056224849	0.00729087028112198	0.00700345407553501	0.00731438514057154	0.0138854	0.00554194117646632	0.00605774059406854	0.00851727689243949
19.4170000000006	0.0105213277227764	0.0065209	0.0064122	0.00712120000000168	0.0115415779116415	0.00724490642570029	0.00679115785287099	0.00748305983936672	0.0138854	0.00546441582149674	0.00622407722773191	0.00868460756973033
19.4275000000006	0.0105968029703012	0.0065209	0.00640821818181733	0.00715165000000168	0.0114496502007982	0.0071989425702786	0.00657886163020697	0.0076517345381619	0.0138854	0.00538689046652717	0.00624573799998656	0.00885193824702117
19.4380000000006	0.0106578010101036	0.00650634999999662	0.00639273333333248	0.00713108088530765	0.0113671900000059	0.0071683	0.00636656540754294	0.00777579399999411	0.0139225840000067	0.00530936511155759	0.00600150799998654	0.00901926892431202
19.4485000000006	0.010704043434346	0.00644523999999663	0.00637724848484763	0.00705439074446258	0.0114740800000059	0.0071683	0.00635720845070932	0.00766890399999411	0.0140445940000067	0.00558855200002445	0.00575727799998652	0.00918659960160286
19.4590000000006	0.0107502858585884	0.00638412999999663	0.00636176363636278	0.00697770060361751	0.0115809700000059	0.0071683	0.00644932112676565	0.0075620139999941	0.0141666040000067	0.00603123200002446	0.00551304799998649	0.00923621199999747
19.4695000000006	0.0107965282828308	0.00632301999999663	0.00634627878787793	0.00690101046277244	0.0116878600000059	0.0071683	0.00654143380282199	0.0074551239999941	0.0142886140000067	0.00647391200002447	0.00526881799998647	0.00919043199999747
19.4800000000006	0.0108427707070732	0.00626190999999664	0.00644586336634749	0.00682432032192737	0.0117947500000059	0.0071683	0.00663354647887833	0.0073482339999941	0.0144106240000067	0.00691659200002448	0.00529503200001185	0.00914465199999747
19.4905000000006	0.0107460713147335	0.00630145511811852	0.00664234851486235	0.0068046	0.0119365000000127	0.00705933379720581	0.00672565915493467	0.00725333943661547	0.0144664	0.00735927200002449	0.00550881200001184	0.00909887199999747
19.5010000000006	0.0106092784860482	0.00645172086615003	0.00683883366337721	0.0068046	0.0121654000000127	0.00686206739561534	0.00660341999999239	0.00717643802816477	0.0144664	0.00728073505975423	0.00572259200001183	0.00905309199999747
19.5115000000006	0.010472485657363	0.00660198661418155	0.00703531881189207	0.0068046	0.0123943000000127	0.00666480099402488	0.00646586999999239	0.00709953661971406	0.0144664	0.00715921115537175	0.00593637200001182	0.0090435
19.5220000000006	0.0103356928286777	0.00675225236221306	0.00723180396040693	0.0068046	0.0126232000000127	0.00646753459243441	0.00632831999999238	0.00702263521126336	0.0144664	0.00703768725098928	0.00615015200001181	0.0090435
19.5325000000006	0.0101989000000128	0.00690251811024458	0.00719403098590867	0.0068046	0.0128521000000127	0.00627026819084395	0.00619076999999238	0.00694573380281265	0.0144664	0.00691616334660681	0.00612308169013659	0.0090435
19.5430000000006	0.0104289301204947	0.00697652626262797	0.0070710732394298	0.00683389292929463	0.0128974446215072	0.00636508861789649	0.00610854545455572	0.00693025904572649	0.0144903235412492	0.00680326999999661	0.00604618028168588	0.0090435
19.5535000000006	0.0106589602409766	0.00700728383838555	0.00694811549295093	0.00686465050505221	0.0127759207171247	0.00655118617887211	0.00629372727273755	0.00694549761431496	0.0145209573440661	0.00674215999999661	0.00596927887323517	0.00905094685039704
19.5640000000006	0.0108889903614586	0.00703804141414313	0.00682515774647205	0.00689540808080979	0.0126543968127423	0.00673728373984773	0.00647890909091938	0.00696073618290343	0.014551591146883	0.00668104999999661	0.00589237746478446	0.00911109448819231
19.5745000000006	0.0111190204819405	0.0070687989899007	0.00670220000000509	0.00692616565656737	0.0125328729083598	0.00692338130082335	0.00666409090910121	0.0069759747514919	0.0145822249496999	0.0066199399999966	0.00583725328032653	0.00917124212598759
19.5850000000006	0.0112781279999975	0.00709955656565828	0.0067939700000051	0.00699276831684177	0.0124113490039773	0.00709760616302355	0.00684927272728305	0.00699121332008037	0.014616459642153	0.0065588299999966	0.0059890127236665	0.00923138976378286
19.5955000000006	0.0112323479999975	0.00723025353536127	0.00688574000000511	0.00717407524753485	0.0124835726166406	0.00712787455268558	0.00695673975903699	0.00700647848605663	0.0147227121272425	0.00660855020081599	0.00614077216700646	0.00929153740157814
19.6060000000006	0.0111865679999975	0.00736919292930066	0.00697751000000512	0.00735538217822792	0.0126228626774926	0.00715814294234761	0.00697192048192856	0.00702174741035941	0.014828964612332	0.00683836947792443	0.00629253161034643	0.00935190000000338
19.6165000000006	0.0111407879999975	0.00750813232324006	0.00706928000000513	0.007536689108921	0.0127621527383445	0.00718841133200964	0.00698710120482012	0.00703701633466221	0.0149352170974214	0.00706818875503287	0.00644429105368639	0.00941280000000339
19.6270000000006	0.0110950079999975	0.00764707171717945	0.00716796237624438	0.00771799603961408	0.0129014427991964	0.00721867972167167	0.00700228192771169	0.007052285258965	0.0150414695825109	0.0072980080321413	0.00658270505051108	0.00947370000000339
19.6375000000006	0.0111538487179579	0.00779790591717066	0.00728876435644241	0.00788742494970676	0.0130275860557693	0.00720522957745794	0.00701746265060326	0.00707490808081325	0.0150926363636303	0.00752782730924974	0.00669067474748078	0.0095346000000034
19.6480000000006	0.011319322090739	0.00799361597634227	0.00740956633664043	0.00804101649900254	0.012890793227084	0.00708248309858469	0.00704348316831853	0.0071673929292981	0.0149846666666606	0.00769842031873273	0.00679864444445048	0.00959550000000341
19.6585000000006	0.0114847954635201	0.00818932603551388	0.00753036831683846	0.00819460804829832	0.0127540003983987	0.00695973661971146	0.00707383960396209	0.00725987777778295	0.0148766969696909	0.00783542231076462	0.00690661414142019	0.0096165321931581
19.6690000000006	0.0116502688363012	0.00838503609468549	0.00765117029703648	0.00834819959759409	0.0126172075697135	0.00683699014083821	0.00710419603960566	0.0073523626262678	0.0147687272727212	0.00797242430279651	0.00701458383838989	0.00960132092555247
19.6795000000006	0.0118157422090822	0.0085807461538571	0.00773347272727447	0.00850179114688987	0.0124804147410282	0.00671424366196497	0.00713455247524922	0.00744484747475265	0.0146607575757515	0.0081094262948284	0.00702321420118005	0.00958610965794683
19.6900000000006	0.0119331857142909	0.00869005415821327	0.00776444242424416	0.00851708712871034	0.0123841880000009	0.00668433762376491	0.00716490891089279	0.00751954000000256	0.0146774836653455	0.00824642828686028	0.0069629479289907	0.0095708983903412
19.7005000000006	0.0120266142857195	0.00865895882352767	0.00779541212121386	0.00847176039603707	0.0123995180000009	0.00672966435643818	0.00704278993963008	0.00756532000000257	0.0147992167330745	0.00821361999999657	0.00690268165680135	0.00955568712273556
19.7110000000006	0.0121200428571481	0.00862786348884207	0.00782638181818356	0.0084264336633638	0.0124148480000009	0.00677499108911145	0.00690462092554557	0.00761110000000257	0.0149209498008036	0.00815250999999657	0.00684241538461201	0.0096610640000077
19.7215000000006	0.0122134714285767	0.00859676815415648	0.00785735151515326	0.00838110693069053	0.0124301780000009	0.00682031782178472	0.00676645191146106	0.00765688000000258	0.0150426828685327	0.00809139999999658	0.00678214911242266	0.00979840400000771
19.7320000000006	0.0123069000000051	0.00856567281947088	0.0079427060241024	0.00833578019801726	0.0124455080000009	0.00686564455445799	0.00662828289737655	0.00770266000000258	0.0151644159362618	0.00803028999999658	0.00679132941176644	0.00993574400000772
19.7425000000006	0.0123979139165061	0.00858716693227347	0.00804981445783735	0.00856049600001457	0.0124607626506033	0.00691144457831583	0.00656321948311757	0.00777644194831527	0.0151585199999974	0.00798800198807921	0.00682221176470762	0.0100730840000077
19.7530000000006	0.0124889278330071	0.00863276454183523	0.00815692289157229	0.00882005600001457	0.0124759433734948	0.00695740843373752	0.00685149980120903	0.00786745586481627	0.0151127399999974	0.0081245228628307	0.0068530941176488	0.0102073648111349
19.7635000000006	0.0125799417495081	0.00867836215139698	0.00826403132530723	0.00907961600001458	0.0124911240963864	0.00700337228915921	0.00713978011930049	0.00795846978131727	0.0150669599999974	0.0082610437375822	0.00688397647058997	0.0102376332007969
19.7740000000006	0.0126709556660091	0.00872395976095874	0.00837113975904217	0.00933917600001458	0.012506304819278	0.00704933614458089	0.00742806043739195	0.00804948369781827	0.0150211799999974	0.0083975646123337	0.00690665915492439	0.010267901590459
19.7845000000006	0.0127429	0.0087695573705205	0.00859587729084949	0.00955131515150821	0.0125214855421695	0.00709530000001273	0.00771634075548341	0.00814049761431926	0.0149754000000017	0.00853408548708519	0.00681454647886805	0.010298169980121
19.7950000000006	0.0127429	0.00893812772278252	0.00882407450200488	0.00942786060605365	0.012548001960786	0.00732193366337908	0.00791775857988505	0.00813071770623569	0.0150056683896637	0.00861037599999657	0.00672243380281171	0.010328438369783
19.8055000000006	0.0127429	0.00911964257426768	0.00905227171316026	0.0093044060605991	0.0125780607843154	0.00754856732674542	0.0079780248520744	0.00810008390341879	0.0150359367793258	0.00854926599999656	0.00663032112675537	0.0103405342052288
19.8160000000006	0.0127429	0.00930115742575283	0.00928046892431565	0.00918095151514455	0.0126081196078448	0.00777520099011177	0.00803829112426376	0.00806945010060189	0.0150662051689878	0.00848815599999656	0.00653820845069903	0.0102944778672006
19.8265000000006	0.0127429	0.00948267227723799	0.00943657795274743	0.00905749696968999	0.0126381784313742	0.00800183465347812	0.00809855739645311	0.00803881629778499	0.0150964735586498	0.00842704599999655	0.00651674117647735	0.0102484215291724
19.8370000000006	0.0127429	0.00963961999999567	0.00928631220471593	0.00903485301205513	0.0126682372549037	0.00821749315896325	0.00815882366864246	0.00804852574259651	0.0151397440643915	0.00836593599999655	0.00663656470588911	0.0102023651911443
19.8475000000006	0.0127429	0.00956317999999567	0.00913604645668442	0.00915756385542863	0.0126304921568602	0.0083865072434703	0.0081858	0.00844149603962623	0.0152320680080535	0.0082219479999879	0.00675638823530087	0.0101563088531161
19.8580000000006	0.0127429	0.00948673999999567	0.00898578070865291	0.00928027469880212	0.012585609803919	0.00855552132797734	0.0081858	0.00883446633665595	0.0153243919517155	0.0080081679999879	0.00687621176471264	0.0101948240556729
19.8685000000006	0.0127429	0.00941029999999567	0.00883551496062141	0.00940298554217562	0.0125407274509779	0.00872453541248439	0.0081858	0.00922743663368567	0.0154167158953775	0.00779438799998789	0.0069960352941244	0.0103163151093508
19.8790000000006	0.0127429	0.00933385999999567	0.00880955714286862	0.00952569638554912	0.0124958450980367	0.00889354949699143	0.0081858	0.00962040693071539	0.0155090398390394	0.00758060799998789	0.00713253225153004	0.0104378061630288
19.8895000000006	0.0128154702970357	0.00930347575757926	0.00901205714286861	0.00965725346535424	0.0124523427385883	0.00897137999999828	0.0081858	0.00980911204817447	0.0156078970178987	0.00736682799998788	0.00728736997972479	0.0105592972167067
19.9000000000006	0.012921301980204	0.00936520303030654	0.00921455714286861	0.00979323366337405	0.0124364402489618	0.00894092999999828	0.00815891287128541	0.00948715421684916	0.0157139407554732	0.00756233333335094	0.00744220770791953	0.0106807882703846
19.9105000000006	0.0130271336633723	0.00942693030303382	0.00941705714286861	0.00992921386139385	0.0124205377593352	0.00891047999999827	0.00812855643564184	0.00916519638552386	0.0158199844930478	0.00787263821139974	0.00759704543611428	0.0106605704225308
19.9210000000006	0.0131329653465407	0.00948865757576109	0.0096195571428686	0.0100651940594137	0.0124046352697086	0.00888002999999827	0.00809819999999828	0.00884323855419855	0.0159260282306223	0.00818294308944853	0.00775188316430903	0.0105836690140801
19.9315000000006	0.013238797029709	0.00955038484848837	0.009620666135453	0.0102011742574335	0.0123887327800821	0.00884957999999827	0.00806784356435471	0.00852128072287324	0.0160320719681969	0.00849324796749733	0.0078919940594137	0.0105067676056294
19.9420000000006	0.0132252199999983	0.00956455944881804	0.00952947091632949	0.0102600768611696	0.0123455019801937	0.00902061000001476	0.00805945805170448	0.0085391956175472	0.0159922479999939	0.00878418000000609	0.00802797425743351	0.0104298661971787
19.9525000000006	0.0131947699999983	0.00954947086614087	0.00943827569720597	0.0103061331991978	0.0122698188118769	0.00927996000001476	0.00831746998013391	0.0088433191235233	0.0158855679999939	0.00889107000000609	0.00816395445545332	0.010352964788728
19.9630000000006	0.0131643199999983	0.00953438228346371	0.00934708047808246	0.010352189537226	0.01219413564356	0.00953931000001477	0.00857548190856335	0.00914744262949941	0.0157788879999939	0.00899796000000609	0.00829993465347312	0.0104267851405666
19.9735000000006	0.0131338699999983	0.00951929370078654	0.00925588525895894	0.0103982458752541	0.0121184524752432	0.00979866000001478	0.00883349383699278	0.00945156613547551	0.0156722079999939	0.0091048500000061	0.00843591485149293	0.0105035321285184
19.9840000000006	0.0130946102615633	0.00950420511810938	0.00921945999999825	0.0104235840954205	0.0120427693069264	0.0100580100000148	0.00909150576542221	0.00975568964145162	0.0155655279999939	0.0092117400000061	0.00855852800000699	0.0105802791164702
19.9945000000006	0.0129870750502957	0.00954910606060958	0.00918879999999825	0.0103023017892575	0.0119766599999965	0.00987596799998782	0.00923217999999132	0.00986298000000261	0.0156424945674097	0.00928807952286369	0.00868074800000699	0.0106570261044221
20.0050000000006	0.012879539839028	0.00961083333333685	0.00915813999999825	0.0101810194830945	0.0119157599999965	0.00966239799998781	0.0090795099999913	0.00990876000000262	0.015734607243466	0.00930331809145216	0.00880296800000698	0.0107439803921637
20.0155000000006	0.0127720046277604	0.00967256060606413	0.00912747999999825	0.0100597371769315	0.0118548599999965	0.00944882799998781	0.00892683999999129	0.00995454000000262	0.0158267199195224	0.00931855666004063	0.00892518800000697	0.0108635980392225
20.0260000000006	0.0126644694164928	0.0097342878787914	0.00910767524752734	0.00993845487076843	0.0117939599999965	0.0092352579999878	0.00877416999999128	0.0100003200000026	0.0159188325955787	0.0093337952286291	0.00899268888888096	0.0109832156862814
20.0365000000006	0.0126095465863471	0.00978686831682738	0.00915300198020061	0.00991386760564344	0.0117330599999965	0.009079300000007	0.00862149999999126	0.010046099999986	0.0159673562624176	0.00934903379721757	0.00885374949494156	0.0111028333333402
20.0470000000006	0.0126401188755038	0.00971139306930262	0.00919832871287388	0.0100826704225449	0.0117668108433761	0.00920180000000701	0.00860479000000613	0.00980088915661248	0.0158306266401512	0.00937262977867379	0.00871481010100216	0.011222450980399
20.0575000000006	0.0126706911646604	0.00963591782177787	0.00924365544554715	0.0102514732394463	0.0118127746987978	0.00932430000000702	0.00871168000000613	0.00955567831323898	0.0156938970178848	0.00940326358149069	0.00857587070706275	0.0112671666666623
20.0680000000006	0.012701263453817	0.00956044257425311	0.00928898217822042	0.0104202760563477	0.0118587385542195	0.00944680000000703	0.00881857000000613	0.00931046746986549	0.0155571673956184	0.00943389738430759	0.00843693131312335	0.0111901666666623
20.0785000000006	0.0127318357429736	0.00948496732672836	0.00934520000000448	0.0105890788732491	0.0119047024096412	0.00956930000000704	0.00892546000000613	0.00906525662649199	0.015420437773352	0.00946453118712449	0.0083668	0.0111131666666623
20.0890000000006	0.0126748279999939	0.00945282682927362	0.00942320000000448	0.0106385108910874	0.0119506400000026	0.00963281999999913	0.00903235000000614	0.00892235800000874	0.0153506640000018	0.00949516498994139	0.0083668	0.0110361666666623
20.0995000000006	0.0125681479999939	0.00954587560976143	0.00950120000000447	0.0106083623762359	0.0119964200000026	0.00961769999999913	0.009069550503019	0.00907502800000876	0.0153813240000018	0.0097605900000184	0.0083668	0.0109591666666623
20.1100000000006	0.0124614679999939	0.00963892439024924	0.00957920000000447	0.0105782138613844	0.0120422000000026	0.00960257999999913	0.00908497303823026	0.00922769800000877	0.0154119840000018	0.0100812600000184	0.0083668	0.0109746515151551
20.1205000000006	0.0123547879999939	0.00973197317073705	0.00965720000000447	0.0105480653465329	0.0120879800000026	0.00958745999999913	0.00910039557344153	0.00938036800000879	0.0154426440000018	0.0104019300000185	0.0083668	0.0110363787878823
20.1310000000006	0.0122481079999939	0.00982502195122486	0.00974363564356955	0.0105179168316814	0.0121337600000026	0.00957233999999913	0.0091158181086528	0.0095330380000088	0.0154733040000018	0.0107226000000185	0.00853582816902733	0.0110981060606096
20.1415000000006	0.0122480952191244	0.0100289792079373	0.00983428910891609	0.0106462855983871	0.0121328042253477	0.00959800422535477	0.00913340039761957	0.00962522350597786	0.0155725649899476	0.0110193663366232	0.00876632112677382	0.0111598333333369
20.1520000000006	0.0122631549800805	0.0103161178217987	0.00992494257426263	0.0108166709939246	0.012055902816897	0.00964406056338294	0.00922441431412056	0.00965576135458344	0.0157107340040321	0.0108380594059301	0.0089968140845203	0.0112215606060642
20.1625000000006	0.0122782147410367	0.0106032564356601	0.0100155960396092	0.0109870563894621	0.0119790014084463	0.00969011690141111	0.00931542823062156	0.00968629920318902	0.0158489030181166	0.0106567524752371	0.00922730704226678	0.0112963811881232
20.1730000000006	0.0122932745019929	0.0108903950495215	0.0101062495049557	0.0111574417849997	0.0119020999999956	0.00973617323943928	0.00940644214712255	0.0097168370517946	0.0159870720322011	0.010475445544544	0.00945780000000965	0.0113718564356479
20.1835000000006	0.0123141365805213	0.0111775336633829	0.010014619999993	0.0112883399999859	0.0118251985915449	0.00978222957746745	0.00949745606362354	0.00974737490040017	0.0161252410462856	0.0102941386138509	0.00962559000000967	0.0114473316831727
20.1940000000006	0.0123901206759487	0.0110356188754861	0.00989260999999296	0.0110441099999859	0.0118862980198098	0.00977107733598321	0.00957776579477127	0.00967944337348777	0.0160141399999921	0.0101812485089524	0.00979338000000968	0.0115228069306974
20.2045000000006	0.0124661047713762	0.0107596248995824	0.00977059999999295	0.0107998799999859	0.0120224861386217	0.00975583876739475	0.00962382213279944	0.00957212409637933	0.0158767999999921	0.010287292246527	0.0099611700000097	0.0115896812749013
20.2150000000006	0.0125420888668036	0.0104836309236788	0.00964858999999294	0.0105556499999859	0.0121586742574336	0.00974060019880628	0.00966987847082761	0.00946480481927089	0.0157394599999921	0.0103933359841015	0.0101289600000097	0.0116049501992041
20.2255000000006	0.012618072962231	0.0102076369477752	0.00954825940594672	0.0103114199999858	0.0122948623762455	0.00972536163021781	0.00971593480885579	0.00935748554216246	0.0156021199999921	0.0104993797216761	0.0102178623781582	0.0116202191235069
20.2360000000006	0.0126521635814854	0.0099416030303173	0.00965388316832296	0.0102087972386693	0.0124310504950574	0.0097253800000053	0.00976199114688396	0.00925016626505402	0.0154974800000053	0.0106054234592507	0.0100543243664623	0.0116354880478097
20.2465000000006	0.0125906847082459	0.0101885121212264	0.0097595069306992	0.0103893889546456	0.0122861120481812	0.0098169400000053	0.00986909423460214	0.00944301463415803	0.0155890400000053	0.0107187080000071	0.00989078635476634	0.0116507569721124
20.2570000000006	0.0125292058350065	0.0104354212121355	0.00986513069307545	0.0105699806706219	0.0120868650602294	0.0099085000000053	0.0100360922465306	0.00964469146342634	0.0156806000000053	0.0108409280000071	0.00972724834307043	0.0116715642570299
20.2675000000006	0.0124677269617671	0.0106823303030446	0.00997075445545169	0.0107505723865983	0.0118876180722776	0.0100000600000053	0.010203090258459	0.00984636829269464	0.0157721600000053	0.0109631480000071	0.00956371033137453	0.0117021365461865
20.2780000000006	0.0124062480885276	0.0109292393939537	0.0100899951807318	0.0109311641025746	0.0116883710843258	0.0100916200000053	0.0103700882703874	0.0100480451219629	0.0158637200000053	0.0110853680000071	0.00947968414634507	0.0117327088353431
20.2885000000006	0.0124322200000053	0.011059395049497	0.0102432783132619	0.0109739171717118	0.0115081	0.0104379414343071	0.0105370862823159	0.0102049740157507	0.0159204	0.0112075880000071	0.00954178780488166	0.0117632811244998
20.2990000000006	0.0125237800000053	0.0109232069306851	0.0103965614457921	0.0108814323232269	0.0115081	0.0111982501992474	0.0104416181818065	0.0102500330708688	0.0159204	0.0111191636363529	0.00960389146341825	0.0117938534136564
20.3095000000006	0.0126153400000053	0.0107870188118733	0.0105498445783222	0.0107889474747421	0.0115081	0.0119585589641877	0.010241163636352	0.0102950921259869	0.0159204	0.0109341939393832	0.00966599512195484	0.0117774405940568
20.3200000000006	0.0127069000000053	0.0106508306930614	0.0107031277108523	0.0106964626262572	0.0115081	0.012718867729128	0.0100407090908974	0.010340151181105	0.0159204	0.0107492242424135	0.00972809878049143	0.0117321138613835
20.3305000000006	0.0127984600000053	0.0105146425742495	0.0107154051792767	0.0106039777777724	0.0115081	0.0134791764940683	0.00984025454544288	0.0103852102362231	0.0159204	0.0105642545454438	0.00972856237623585	0.0116867871287102
20.3410000000006	0.0128159	0.0104459	0.0106089410358504	0.0105846	0.0115479780487886	0.0132978219999527	0.00963980000001681	0.0104307156941677	0.0158920599999973	0.0103792848484741	0.00969820594059229	0.011641460396037
20.3515000000006	0.0128159	0.0104459	0.0105024768924241	0.0105846	0.0116875512195203	0.0124886919999527	0.00992865458169013	0.0104767720321958	0.0158462799999973	0.010374	0.00966784950494872	0.0115961336633637
20.3620000000006	0.0128159	0.0104459	0.0103960127489978	0.0105846	0.011827124390252	0.0116795619999526	0.0102175091633634	0.010522828370224	0.0158004999999973	0.010374	0.00963749306930516	0.0115626010100992
20.3725000000006	0.0128159	0.0104459	0.0102895486055715	0.0105846	0.0119666975609838	0.0108704319999526	0.0105063637450368	0.0105688847082522	0.0157547199999973	0.010374	0.00960713663366159	0.0115318434343416
20.3830000000006	0.0128073921874956	0.0104459	0.0102525636363627	0.0105868834645687	0.0121062707317155	0.0100613019999526	0.0107952183267101	0.0106149410462804	0.0157089399999973	0.010374	0.00970798072289875	0.0115010858585841
20.3935000000006	0.0127329488281206	0.0105885015936362	0.01023729090909	0.0106168539370096	0.0121621	0.00989177791164389	0.0110074938369746	0.0106390939759045	0.0153252230616044	0.010374	0.00983069156627225	0.0114703282828265
20.4040000000006	0.0126585054687456	0.0107711011952298	0.0102220181818173	0.0106468244094506	0.0121621	0.00984581405622221	0.0109467483101356	0.0106544855421696	0.014885183300173	0.010374	0.00995340240964574	0.0114689242424405
20.4145000000006	0.0125840621093706	0.0109537007968234	0.0102067454545446	0.0106767948818915	0.0121621	0.00979985020080052	0.0108860027832967	0.0106698771084346	0.0144451435387416	0.010374	0.0100761132530192	0.0117463787878951
[truncated: 723 more rows]
