# Supplementary material for: On the interdependence of insertion forces, insertion speed, and lubrication: Aspects to consider when testing cochlear implant electrodes
Source: PLoS One. 2024 Jan 24;19(1):e0295121. doi: 10.1371/journal.pone.0295121 (PMC10807833; doi:10.1371/journal.pone.0295121)
Supplement: S1 Data — Data of CI electrode array insertion testing. (ZIP) [file pone.0295121.s004.zip › Data/Fig4.dat]

pos_mm	per90_v01_mms_f_N	per90_v025_mms_f_N	per90_v05_mms_f_N	per90_v1_mms_f_N	per90_v2_mms_f_N	per50_v01_mms_f_N	per50_v025_mms_f_N	per50_v05_mms_f_N	per50_v1_mms_f_N	per50_v2_mms_f_N	per10_v01_mms_f_N	per10_v025_mms_f_N	per10_v05_mms_f_N	per10_v1_mms_f_N	per10_v2_mms_f_N
4.2025	-2.25754817240874e-05	-0.000151034317509605	-0.000103284730872577	-0.000301339418700794	-0.000414090851568781	-7.82367920935892e-05	-9.88256102584739e-05	4.26770750701887e-07	-0.000381131683269433	-0.000162395276768299	-2.49252336821772e-05	0.000271132532416885	-3.39613953262455e-05	-6.10150301939277e-05	-6.54287246894347e-05
4.213	2.96955996944335e-05	-0.00014603387355518	-0.000120569243697019	-0.000292567106682269	-0.000382956721000761	-9.3794286958213e-05	-9.97345007051806e-05	1.37273395535894e-05	-0.000332481963611482	-0.000153628335871262	3.16566110080459e-05	0.000190375802821701	-2.01614495572966e-05	-2.19167816663849e-05	-3.9197501147648e-05
4.2235	0.000119114598143567	-4.4539096714007e-05	-0.000135711616350697	-0.000283794794663743	-0.000343066678414481	-4.63856169193004e-05	-2.21395488294548e-05	2.95560638943709e-06	-0.000283832243953531	-0.000143778948993494	6.4624516082066e-05	-1.2214707746672e-05	-6.36150378834761e-06	1.71814668611578e-05	-1.34025716492233e-05
4.234	1.56189196665328e-06	4.68267902537225e-05	-0.000130111015387726	-0.000281822747195483	-0.000299246035208133	7.10090622604731e-05	0.000117241924247159	-3.24583011745075e-05	-0.00023518252429558	-0.000131764670154261	-7.51295063440669e-05	-9.27031333388539e-05	1.19679932003543e-05	5.62797153887005e-05	1.2383886120204e-05
4.2445	-5.09000692166161e-05	0.000104618716326237	-8.5054351495879e-05	-0.000283550843673691	-0.000255425392001785	-2.11536561288012e-05	0.000247243606436526	-8.46130435677647e-05	-0.000187004828160236	-0.000119750391315029	-5.54144680094114e-06	3.72882537479447e-05	-3.77905048195626e-06	9.50525677321783e-05	3.65469210426447e-05
4.255	1.94427049203739e-05	0.000122790157072148	-3.99976876040317e-05	-0.00028381509649977	-0.000211604748795437	4.83827687749626e-05	0.000321596015878008	-0.00012537982059804	-0.000140190755534645	-0.000107736112475797	2.75895863286061e-05	0.000180639903467463	-9.0222029292195e-06	0.000117067516596421	5.31035266100078e-05
4.2655	5.89357868972691e-05	9.31396686213431e-05	5.05897628781575e-06	-0.000270172834630666	-0.000162093162306904	-5.71467980978715e-05	0.000227932648488415	-0.000165383773306666	-9.33766829090541e-05	-9.57218336365646e-05	0.000292689252262372	0.000112871749368838	-1.35208378603392e-05	0.000139082465460663	6.69932582138557e-05
4.276	5.37743273390363e-05	-8.35636664225111e-06	4.01442478837788e-05	-0.000262883882196552	-0.000112900467975632	0.000142383054348115	4.46931405424781e-05	-0.000201679854966983	-4.26123484644374e-05	-9.63227559967511e-05	3.70675952796436e-05	2.48558108324542e-05	-1.80194727914588e-05	0.00015521703470576	8.08829898177036e-05
4.2865	-5.52022148190586e-05	-8.78324452830303e-05	2.86613309179007e-05	-0.000252555085911542	-6.62723907601768e-05	0.000166556930093895	-0.000144771289561011	-0.000211702664567667	6.19175433360361e-06	-0.000100681973574303	-0.000196174308437575	4.19923308740131e-05	-1.2983257937516e-05	0.000148690057209657	9.63008160157333e-05
4.297	2.0863503357668e-05	-6.50773722951343e-05	1.89066943506013e-05	-0.000216839957423645	-3.05451293581325e-05	0.000137717721198432	-0.000186083048118009	-0.0001719188325859	5.05918705310413e-05	-0.000103511946152762	3.78034800821265e-05	3.51443026054761e-05	4.66594340851233e-05	0.000138901633529213	0.000108845739690007
4.3075	-7.43319690342309e-06	-7.40121610058439e-07	9.15205778330188e-06	-0.000184122932686731	-1.1037257413451e-05	4.41619774226276e-05	-0.000112587126161243	-0.000121652343022176	7.77082370021352e-05	-0.000106341918731221	-0.000142354998474045	4.68455980625247e-05	6.47769246062937e-05	0.000128313264798165	0.000120608919273002
4.318	-0.000138580257596704	-1.12169377084523e-05	-6.02578783997505e-07	-0.000151405907949818	9.2879518704954e-07	0.000189048259407315	6.00343352668327e-05	-7.09228365685266e-05	9.53572002111708e-05	-0.000109360622105364	2.89711020531604e-05	6.28333481401176e-05	7.16857018793501e-05	0.000103127458147778	0.000132372098855996
4.3285	-8.83714802123914e-05	-9.5680930861273e-05	1.93781375782163e-06	-0.000118528499615019	1.28948477875501e-05	8.34294117632619e-06	6.70619451027496e-05	-2.01255491674423e-05	0.000113006163420206	-0.000113511710253612	-0.000146142201478883	3.29379861838693e-05	7.85944791524065e-05	7.79416514973923e-05	0.000144135278438991
4.339	-0.000198485566123034	-0.000121435084116398	5.57274618126607e-05	-8.24434193225503e-05	2.52938219974434e-05	4.95566639602006e-05	-7.33380654169728e-05	2.46021775986751e-06	0.000130655126629242	-0.000113041003525916	-0.000183790717620311	-4.7620075249427e-05	6.97318610557743e-05	5.27558448470061e-05	0.000147739192558392
4.34950000000001	-0.000234487527794484	-7.63132392577304e-05	8.90812209310194e-05	-4.63583390300812e-05	4.2616006610179e-05	7.50458934469778e-05	-0.000205533038937283	-4.58088040897729e-06	0.000151433050560439	-0.00011189483086663	-2.72228878714497e-05	-0.000135999046960528	3.43104493911229e-05	3.05067510679102e-05	0.000147421827628734
4.36000000000001	3.38839430098306e-05	-1.72148313026992e-05	0.000122434980049378	-2.27494110670027e-05	5.61996057792046e-05	0.000211513551403977	-0.000260563379196929	-1.79713490175818e-05	0.000174136488782193	-0.000119018523109462	-0.00025143874181459	-0.000162190274586083	3.00446332080507e-05	1.12508454076233e-05	0.00014182885605778
4.37050000000001	-0.000242919253099834	4.93095138368664e-05	0.000155788739167737	-1.32809178294303e-05	6.97832049482302e-05	0.000243309064598244	-4.20851948287567e-05	-2.08370408024145e-05	0.000192807988959901	-0.000126142215352295	-0.000230454205285131	-0.000115130520508898	2.66576786765082e-05	-6.81224484406662e-06	0.0001229778746952
4.38100000000001	-9.48062517132844e-06	0.000126422397400215	0.000168992040835072	-6.44028948493779e-06	8.33668041172558e-05	0.000146709901210273	0.000174981869473425	-1.60241195337495e-06	0.000191057949630569	-0.000133265907595127	-0.000236817558281462	-7.52451573669796e-05	2.32707241449658e-05	-1.27396137160283e-05	0.00010412689333262
4.39150000000001	-0.000275511672370726	0.000183054048947548	0.000162526594912757	-8.83426207426003e-06	9.69504032862815e-05	0.000120846010896281	0.000242579985571537	1.64195367357143e-05	0.000168417273657623	-0.000139966404994698	-2.98573132756862e-05	-6.67294876033208e-05	-1.76905761621656e-05	-1.68482509856262e-07	8.28688916714677e-05
4.40200000000001	-3.8047204382093e-05	0.000164379631771346	0.000159454506078776	-8.62425324474144e-07	0.000110534002455307	0.00044705429788845	8.06026907469888e-05	2.60371366004944e-05	0.000135240048690413	-0.000135339931839891	-5.91365027575925e-05	-8.56349674283375e-05	-6.9770828780966e-05	9.74286624201791e-06	5.84015296122292e-05
4.41250000000001	-6.73485207418081e-05	0.000129287975739609	0.000156382417244796	8.07594714841859e-06	0.000124117601624333	0.000199706700009508	-0.000119202062926232	3.16588142191236e-05	0.000119348825225956	-0.000127936768838833	-0.000201009376449543	-0.0001076591588992	-0.000121745509412877	2.25241322008636e-05	3.39341675529907e-05
4.42300000000001	-0.000220309409200201	3.6885558183985e-05	0.000153310328410815	1.70143196213113e-05	0.000122542050034971	0.000182620386810397	-0.000105934594757166	2.83817607847585e-05	0.000104893787251958	-0.000121851797447208	-2.1533810863979e-06	-0.000122810711771277	-0.000173720190044788	3.61508301969265e-05	9.14927864137525e-06
4.43350000000001	5.68900937291867e-05	-4.04250379896842e-05	0.000145473659476832	2.25424101704835e-05	0.00010911422373828	0.000331353868862492	-8.03312511370358e-06	1.05890236818913e-05	9.04387492779608e-05	-0.000125095566676108	-4.50286621314366e-05	-6.891189702235e-05	-0.000224297791218833	4.97775281929894e-05	-1.56969506849036e-05
4.44400000000001	-1.25195134968606e-05	-3.12032645895209e-05	0.000125041479465551	2.47245637379034e-05	9.56863974415889e-05	0.000423635734018291	0.000134887885288602	1.54503238645161e-05	7.59837113039384e-05	-0.000128339335905008	-0.000129154846724282	-5.09408231966915e-05	-0.000225251018917503	6.34042261890523e-05	-4.05431800111824e-05
4.45450000000001	-3.32645514385972e-05	-7.46713741038768e-06	0.00010460929945427	2.69067173053232e-05	8.22585711448978e-05	-8.71437097113026e-05	0.000239539982507006	6.07928439384108e-05	3.21425347160783e-05	-0.000131583105133908	-0.000235413463115254	-2.86034833971119e-05	-0.000230028957603628	7.5553256418337e-05	-6.22117197117657e-05
4.46500000000001	-4.27310677628792e-05	-5.20227596663644e-06	8.41771194429886e-05	4.65921274020684e-05	6.35808323675192e-05	0.000277454786233777	0.000305960057721827	0.000108009423943095	-1.16986418717817e-05	-0.000134826874362807	-0.000197235227442164	1.92331092417455e-05	-0.000246823381091037	8.74934857675352e-05	-7.43615428027601e-05
4.47550000000001	4.04870335368123e-05	2.63075184504483e-05	6.40840505428234e-05	6.60976631083865e-05	4.42256855281205e-05	0.000291675764083848	0.000353743506701208	0.000131925115058867	-4.26253948769507e-05	-0.000124712340555372	-5.70657008970708e-07	0.000112131689044048	-0.000263617804578447	9.99990007874975e-05	-8.65113658937545e-05
4.48600000000001	8.61676214648596e-05	5.9489791376248e-05	2.36769532706334e-05	8.52598435719587e-05	2.27487474446916e-05	0.000448301859150674	0.000330553587775491	0.000172377789831736	-5.12068809380895e-05	-0.000112901491436582	4.6029835863847e-05	0.000207489217497594	-0.000281025548742494	0.000110318631204596	-0.000102767155108172
4.49650000000001	-2.14608841200986e-05	6.75699130376521e-05	-1.51296509118125e-06	7.74482074874343e-05	1.00337839595058e-05	-9.66054295530646e-05	0.000191920572583484	0.000183951921428045	-4.28949856575355e-05	-0.00010808358058939	-0.000168668302876756	0.000243159603391952	-0.000280583359161252	0.00012296221382946	-0.00011599471594172
4.50700000000001	-2.8911870796945e-05	5.34304994094972e-05	-2.67028834529959e-05	5.08068334443758e-05	9.82144479314281e-06	2.8557338491052e-06	0.000139262087411777	0.000152262087700055	-3.76374123348321e-05	-0.000103265669742197	-0.000436937092343365	0.000191990937425706	-0.000228531302321683	0.000118330713928317	-0.000118688231811362
4.51750000000001	7.30095087291458e-06	4.15294066324621e-05	-5.18928018148105e-05	2.41654594013172e-05	1.667745369205e-05	0.000129331177804842	0.000112480559537969	0.000126503167063404	-3.68374197455655e-05	-9.87517295657665e-05	-0.000251928400345426	0.000131978568234089	-0.000160924988954515	0.000104786194039852	-0.000121381747681004
4.52800000000001	-0.000147911466765097	-5.46593727611095e-06	-6.72785797625229e-05	-2.47591464174127e-06	2.35334625909573e-05	0.000257645870478155	5.71188271360479e-05	0.000109744997284884	-3.60374271562989e-05	-0.000100317202804423	-4.47076337254988e-05	4.83468088609052e-05	-9.33186755873479e-05	9.12416741513876e-05	-0.000124075263550647
4.53850000000001	-0.000171646165741181	-3.5906095332119e-05	-5.44061352028034e-05	1.42293404790331e-07	2.67981122287383e-05	0.000127262918587466	0.00011004623078873	8.02836780039254e-05	-3.52374345670323e-05	-0.00010417784161575	-0.000123527561195156	5.85278984043754e-05	-1.64409812956913e-05	7.76971542629229e-05	-0.000118960660346577
4.54900000000001	4.60798033483373e-06	9.46517276406611e-05	-7.46216483875909e-05	4.85047160053905e-06	2.0653479379503e-05	7.19234007991081e-05	0.000460633392894153	6.86446602273445e-05	-2.08817884366594e-05	-0.000113274326889686	-0.000231128734363138	0.000274479483009822	5.33929580860103e-05	6.19694660576159e-05	-0.000108234695559905
4.55950000000001	4.9073643610537e-06	0.000243224338258786	-9.48371615723785e-05	1.06784368996275e-05	2.06776208796896e-05	0.000263398401889244	0.000752133482819741	6.04050100509666e-05	1.55017946978979e-05	-0.00011051204302454	-0.000876323829558733	0.00059610412773268	0.000106439130365812	3.99348471592499e-05	-9.65501932132455e-05
4.57000000000001	-0.000161143620403603	0.000218103790864506	-0.000115052674757166	1.87206175154835e-05	2.07017623798762e-05	0.000188454244050683	0.000565715745559743	3.81911602323569e-05	5.06958388822485e-05	-0.000107749759159393	-0.000466670639901743	0.000523347967510906	0.000159375681964054	1.48891380101238e-05	-6.51749749216841e-05
4.58050000000001	2.57773932607007e-05	9.08072176063161e-05	-0.000148086266447935	4.24460112376019e-05	2.07259038800626e-05	0.000345799350811542	0.000315228679299404	6.30695591045018e-06	6.94302470995599e-05	-0.000104987475294246	-0.000387326956436417	0.000358602600850772	0.000212312233562297	-2.97442649379551e-05	-3.37997566301227e-05
4.59100000000001	-9.52032678959087e-05	-1.5607636612834e-05	-0.000144556561697947	6.65313664393051e-05	2.07500453802492e-05	0.000193986030695734	0.000171645799202764	-6.81790663878591e-05	7.43453974905679e-05	-0.0001022251914291	-0.000233633371436229	0.000217111347697845	0.000254426275962912	-8.39066344584714e-05	5.45279529079587e-07
4.60150000000001	0.000225444683249836	6.64714608118643e-05	-0.00011138810005029	9.39583091837027e-05	2.07741868804358e-05	0.000195041077927656	0.000118034544678435	-8.98175136965901e-05	7.45446426971984e-05	-9.81465310092734e-05	6.07681447134319e-05	0.00010843102272013	0.000270719150104255	-0.000139640653716413	4.03483593368864e-05
4.61200000000002	1.81836250856422e-05	0.000171770334762667	-7.82196384026325e-05	0.000122068974541947	2.07983283806223e-05	5.02425132710706e-05	0.000133305325864387	-9.49773361269908e-05	7.30918112941982e-05	-0.000110272091552961	-8.00041652610618e-05	1.6945559829815e-05	0.00025301259901418	-0.00014436709251922	7.99229092134415e-05
4.62250000000002	-7.47371714173511e-06	0.000150355203675119	-4.50511767549755e-05	0.000150179639900191	2.74122735350866e-05	1.92532611849764e-05	0.000240349333810581	-6.45614975023198e-05	7.1638979891198e-05	-0.000117885924798444	6.22480989379715e-05	-7.05243611401199e-05	0.000235306047924106	-0.00014533477513956	0.000111727441427847
4.63300000000002	3.71954671106902e-05	5.85923542127499e-05	1.36228183891179e-05	0.000163398313194886	4.51809126868198e-05	-0.000188514258399713	0.000282278314889894	-2.71298069346791e-05	7.01861484881978e-05	-0.000116476303447579	-8.88055758240311e-05	-0.000122858822912297	0.000216651146139571	-0.000146302457759899	0.000143531973642253
4.64350000000002	0.000185152357349807	-6.18438408149037e-05	3.19305944915218e-05	0.000155144811886462	6.2949551838553e-05	0.000372664887647751	0.000287329085444813	3.77156631854856e-05	6.87333170851975e-05	-0.000115066682096713	-0.000240871130907079	-5.17752637755416e-05	0.000160600060279091	-0.000147270140380238	0.000175336505856658
4.65400000000002	-6.61570159253761e-05	-0.000115511478106136	4.52280099069394e-05	0.000146891310578023	8.07181909902862e-05	0.000297174917088937	0.000376431534994073	-1.36203028856843e-05	5.14559135361533e-05	-0.000113657060745848	-0.000294212007093635	-7.98639349035765e-06	6.86035192329921e-05	-0.000137060266339414	0.000199062773492123
4.66450000000002	9.47763927946807e-06	-0.000118771552372538	5.8525425322357e-05	0.000129260327989133	9.60630146412739e-05	0.000150398932214187	0.000400705462124834	-7.4518961710432e-05	3.37130813946049e-05	-0.000112247439394982	-3.988807009764e-05	-1.19641538879766e-05	-2.63433345039654e-05	-0.000122785826240018	0.000220614093814199
4.67500000000002	-7.5057528789282e-05	-1.81149678760121e-05	7.18228407378089e-05	0.000113271367086343	0.000109589976666719	0.000173223418898551	0.000128683006227798	-0.00014809228720187	2.79211891121909e-05	-0.000114422382359392	-0.000135318309179034	8.12445890397154e-05	-0.000121290188240923	-9.34345331168526e-05	0.000242165414136276
4.68550000000002	1.08243001595895e-05	9.08453494309973e-05	7.01958421597218e-05	9.6783691619177e-05	0.000125658115607277	0.000416097097058824	-0.000191769077682253	-0.000179440437499209	2.85467971930041e-05	-0.000119340636879888	-0.000247706863595969	0.000136366379766154	-0.000200363090632915	-5.74980377662542e-05	0.000265650405397093
4.69600000000002	-1.78323419661e-05	6.04758816996942e-05	8.47627164193931e-05	9.74700800626888e-05	0.000134628660986318	0.000289417840167828	-0.000119634746983881	-0.000175285042375905	3.6954641294995e-05	-0.000115768641743337	-0.000158789103258536	8.68457779569935e-05	-0.000185927147955186	-6.91680068589562e-06	0.000279812324271523
4.70650000000002	-3.31458199376524e-05	-4.79773424178692e-05	9.93295906790645e-05	0.000105967589112595	0.000134466183520277	0.000230753868512158	0.000126249467894508	-3.31763331096601e-05	5.25339911126822e-05	-0.000112196646606785	-0.000302764592775741	1.41330456912547e-05	-0.000133814167646926	2.47695562195506e-05	0.000285894248953187
4.71700000000002	1.63820483749784e-05	-6.53386884032373e-05	0.000113896464938736	0.000114465098162502	0.000123906746866462	0.000297739599810161	0.000266853499407527	0.000105750706865211	6.7065248061387e-05	-0.000107856248926821	-0.000277931833483704	-2.87819710452367e-05	-5.74555889713292e-05	1.96307476551227e-05	0.000291976173634851
4.72750000000002	-7.12943549351447e-05	2.59471576234458e-05	0.000122822504005692	0.000122962607212409	0.000113347310212648	0.000257136029922075	0.000224327278508574	0.000222499303765914	8.15965050100917e-05	-9.62160270846017e-05	-0.000164356429238149	-8.47013322088417e-05	1.89029897042675e-05	1.44919390906949e-05	0.000298058098316516
4.73800000000002	-0.000119547525773249	9.70498321527796e-05	0.000120186845693223	0.00013412277499248	0.000103646921068496	0.000173896628144111	0.000146216193274853	0.000291999631030961	9.61277619587965e-05	-8.60279010096076e-05	-0.00017084250321068	-5.38684884950186e-05	7.53266803632571e-05	9.35313052626704e-06	0.000301690170492629
4.74850000000002	4.28112073569231e-05	9.14473956268798e-05	9.58042718986039e-05	0.000145909450709054	9.66376262515123e-05	0.000190037752532324	0.000187532323655311	0.000309943213673429	0.000111336962522762	-7.97171024498052e-05	3.44918592414808e-05	1.1325851426575e-05	0.000133549376309364	3.6665761932682e-06	0.000301896602128747
4.75900000000002	4.99087090992162e-05	5.18243724071183e-05	7.14216981039853e-05	0.000155866962316376	8.48818497957919e-05	0.000246585684428391	0.000283702303078043	0.000245948196236958	0.000127563078509609	-7.57536408129955e-05	1.95239814132314e-06	5.0633597890517e-05	0.000186938976828026	-4.85536800052706e-06	0.000300392755993597
4.76950000000002	-0.000107718682478789	2.83152819289482e-05	4.70391243093667e-05	0.000163385588444682	7.31260733400714e-05	2.19044966164477e-05	0.000373208119975752	0.000181917535755867	0.000143338359935414	-7.17901791761857e-05	-0.000190447002361725	0.000194415304065398	0.000222764316118421	-1.65993696131824e-05	0.000289293332617524
4.78000000000002	-9.78518916331942e-06	7.3008375912687e-05	2.90027904583232e-05	0.000144264223734948	6.13702968843509e-05	0.000175746021288222	0.000493888746227965	0.000127980086530877	0.000134088725269006	-6.78267175393759e-05	6.49475686649304e-05	0.000362363349728565	0.000258589655408816	-3.24027484317286e-05	0.000271796857747556
4.79050000000002	1.56250544695652e-06	0.000106574172685319	9.28090730937454e-06	0.000123817424693392	4.96145204286305e-05	0.000222852469197515	0.00054777781233831	0.000104144096898163	0.000119727979499848	-6.38632559025662e-05	4.98730078485315e-05	0.000262704081806582	0.000265032907244237	-3.29425845179452e-05	0.000252063295031375
4.80100000000002	-1.92216071762094e-05	9.36829716804332e-05	9.73890105851885e-06	8.70695712134287e-05	3.785874397291e-05	0.0003081165324825	0.000380977789764501	0.000106391387705985	9.10395644141891e-05	-5.87015304071576e-05	0.000118419975674881	0.000103978240068208	0.000201981336098337	-3.28113889508804e-05	0.00022074951287615
4.81150000000002	5.64248224516493e-05	6.5821766488243e-05	1.01968948076631e-05	4.63976168839422e-05	2.61029675171895e-05	0.000216821461908055	0.000129165536806313	0.000136852172683077	7.20440251190146e-05	-2.10859144575065e-05	-3.6677245357673e-06	-1.05834128645273e-05	0.000143437679978592	-1.72261710728253e-05	0.000189435730720926
4.82200000000002	-3.56849673210331e-06	9.57089933555799e-05	1.06548885568074e-05	5.72566255445567e-06	1.14990447539694e-05	0.000553711513516815	0.00021466193928624	0.000170219624326847	5.7469160229571e-05	1.65297014921445e-05	-0.000101974352947783	-4.71209221998163e-05	8.48940238588469e-05	8.04666041007414e-06	0.000161168094564145
4.83250000000002	8.6002778212305e-05	0.000167145489061348	2.97342894700121e-05	-2.91665227980867e-05	-7.08346893494826e-06	0.000275989092268868	0.000426512072715353	0.000173785091832062	4.28942953401274e-05	4.42755011578595e-05	-0.000223153860403326	-5.20739332336311e-05	2.67820509074536e-05	3.33194918929736e-05	0.000134423531406571
4.84300000000002	0.000114093084344802	0.000230642701851039	9.26491780630736e-05	-4.96092857084305e-05	-2.56659826238659e-05	0.000439320479350714	0.000458472245739098	0.000134073131304187	2.83194304506838e-05	7.1829653905463e-05	-0.000149288453203044	7.92154659506303e-06	3.45963075369244e-05	5.85923233758731e-05	0.000107678968248997
4.85350000000002	-1.05436447632981e-05	0.000179391294799745	0.000153738071726265	-7.00520486187743e-05	-4.42484963127836e-05	0.000450920611298659	0.000366747295205033	0.000100592984675331	1.30534036943067e-05	9.93838066530664e-05	-6.21293086078896e-05	3.58786437327427e-05	6.02187520241273e-05	8.09539106724422e-05	8.96999332729584e-05
4.86400000000002	-1.62429491127257e-05	0.000133022336900963	0.000214826965389457	-7.86234637980692e-05	-5.96282758809192e-05	0.000209960149315303	0.000355730828477569	5.96888800694112e-05	-2.35562206901967e-06	0.00012693795940067	-0.000115710363622452	6.63675333970654e-06	0.000112475627691593	0.000101132064829284	6.47442319691001e-05
4.87450000000003	-1.82749575384088e-05	0.000180374323418783	0.000275915859052649	-8.17965706842895e-05	-7.18657502739777e-05	0.000137280060312713	0.000509262557319527	3.11569976857507e-05	-1.38482960216446e-05	0.000154941575464836	-9.94552763507637e-05	-4.77350044810234e-06	0.00016473250335906	0.000127244479131631	3.97885306652417e-05
4.88500000000003	-2.83994320636246e-05	0.000236770498825117	0.000295386137391471	-5.74508297790787e-05	-8.6228784958635e-05	0.000239176135510935	0.000624873227513294	7.52800486506882e-05	-5.55196487051471e-06	0.000183771232218893	-0.000199302979376388	2.71876897100514e-06	0.000207033054955231	0.000148184503267325	1.5845801568943e-05
4.89550000000003	-1.23297884238544e-05	0.000188157852392111	0.000262192896314183	-3.72102657474413e-05	-9.70262769504778e-05	0.000122630809157933	0.000516462444712382	0.000150527436764548	1.26633939875797e-05	0.000202316091046387	-0.000158416337003241	4.50701018623221e-05	0.000167331959292286	0.000146828676444942	-2.59717789786736e-06
4.90600000000003	2.7406100213095e-05	8.49035796591104e-05	0.000228999655236895	-1.56062196824186e-06	-0.000102461955808436	0.000286606990653513	0.000419521362092243	0.000174321483092554	2.67329136903726e-05	0.000218874113910831	-0.000278530959216352	0.000135787254651945	0.000144787438437956	0.000148085902454191	-1.74218312463721e-05
4.91650000000003	-3.75010946596954e-05	1.21390717296799e-05	0.000195806414159607	3.40890218109575e-05	-9.86326247786488e-05	0.000291232038148517	0.000405409978554579	0.00019779437295794	3.53774962637339e-05	0.000235432136775275	-0.00038196102070228	0.000111223498610331	9.43134317728396e-05	0.000120345662875572	-3.2246484594877e-05
4.92700000000003	-2.17530919819523e-05	2.61650258075067e-05	0.000157286816999949	6.9738665590157e-05	-9.48032937488621e-05	0.000321675660124257	0.000413633925184385	0.000203217050813536	4.36213936621166e-05	0.000249170922492116	-0.000208107938862193	-1.37107182957738e-05	4.3839425107723e-05	9.17205652954518e-05	-4.70711379433817e-05
4.93750000000003	-0.000133785695581087	5.00936296780734e-05	0.00014520104055393	9.64310994766744e-05	-8.98087106360656e-05	0.000304918506016714	0.000389166258904493	0.000164471443711477	5.18652910604994e-05	0.000265239966489858	-2.38719133698319e-05	-4.46535142648324e-05	2.25818351413753e-05	6.30954677153315e-05	-6.26500897285061e-05
4.94800000000003	-9.04998152204572e-05	5.37765768903185e-05	0.000167518040867911	0.000118644928416904	-7.38945046084739e-05	0.000155007369614641	0.000321557318974729	9.87282903331288e-05	6.13283784876686e-05	0.000290632250100031	-0.000129920180225357	4.14457969819202e-05	5.41208337558235e-05	3.54392253540848e-05	-7.82794628528595e-05
4.95850000000003	3.60792333557964e-05	5.08348759702516e-05	0.000189835041181892	0.000136385436578697	-6.3497040604129e-05	0.000357395965679172	0.000237052390571616	7.85047291029277e-05	7.4692874006898e-05	0.000309169917900343	-0.000104954265475975	9.34100739840238e-05	0.000111380178136422	1.35961143059513e-05	-9.01670721025178e-05
4.96900000000003	5.31475728067455e-06	3.49296954483384e-05	0.000212152041495872	0.00014703132645936	-5.37772267911474e-05	0.000296903538295157	0.000195891637369815	5.18728346511602e-05	8.78356011173704e-05	0.000327364854910184	8.47745139828274e-05	6.26919981638322e-05	0.000182613775529898	-1.34000929601438e-05	-0.000100091418204591
4.97950000000003	-0.000100997450045301	3.19804494718953e-05	0.000238320074489685	0.000157741997116313	-4.40574129781659e-05	0.000140609308272463	0.000140617380675915	2.64040851311822e-05	7.89275791282062e-05	0.000345559791920024	0.000164039703016108	0.000120820237957631	0.000253847372923374	-5.08263395878345e-05	-0.000109762440029563
4.99000000000003	-0.000150286268195768	4.14697033103048e-05	0.000252619096257317	0.00014776558633726	-3.43375991651843e-05	0.00011471590197661	7.06065005281049e-05	2.33877534636428e-05	6.69961766931125e-05	0.000363754728929865	0.00025062566353499	0.000210281500937973	0.000329580069567259	-8.89502266344261e-05	-0.000119433461854534
5.00050000000003	7.65023309962977e-06	0.000108566410248399	0.000250449252105082	0.00014817889248473	-2.46177853522027e-05	0.000440755837101978	9.7355449796422e-05	7.01372311171097e-05	6.18770649556537e-05	0.000378010976135178	0.000130716916573416	0.000195892608156811	0.000384347750510897	-0.000128119378736456	-0.0001192493017806
5.01100000000003	6.35852665728362e-05	0.000153206802039728	0.000248279407952848	0.000149053353090361	-1.48979715392212e-05	0.000415804250481135	0.000152159099952515	8.67982739474905e-05	5.75486206548574e-05	0.000360230959680187	-0.000220251518371876	0.000151409381458765	0.000401739228324305	-0.000134198388766478	-0.000116746275377553
5.02150000000003	5.53352545331186e-05	6.30234024273258e-05	0.000246109563800614	0.000149927813695992	-5.16990173550253e-06	0.000129451349159556	0.000208996801619258	0.000109903481581763	4.66395297377185e-05	0.000340115793091414	0.000345570956731032	0.000145019306817267	0.000418786554684064	-0.000128325145257473	-0.000113111055851911
5.03200000000003	-1.92867521865371e-05	-4.18447021478413e-05	0.000248591919765559	0.00014943370104952	3.31184928714552e-06	0.000253539042595383	0.000249854403875523	0.000115739773241331	3.57304388205795e-05	0.000322826879797444	-0.000102761102664329	0.00013626392076486	0.000435833881043755	-0.000122451901748468	-0.000108909739764979
5.04250000000003	8.0906072050949e-06	-1.36050575071283e-05	0.000215998634290038	0.00013925430077304	1.17936003097936e-05	0.000377358400271176	0.000278247235182381	9.733320890561e-05	2.48213479034405e-05	0.000305679279168205	-0.000162102332094499	0.000202003316605108	0.000402611754984095	-0.000116578658239462	-0.000104708423678046
5.05300000000003	-0.000134632527140742	0.000163916934487212	0.000170992159129233	0.000129074900496561	2.02753513324417e-05	0.000453351235907204	0.0003157167859106	3.38819823476915e-05	1.24743119095004e-05	0.000288531678538965	-0.00011677225561775	0.000289727393595927	0.00036476600862307	-0.000116200080291571	-9.88854440146724e-05
5.06350000000003	3.89278862589575e-05	0.000308233239020257	0.000125985683968429	0.000130831753653396	2.90417842836678e-05	9.39824346663886e-05	0.000330105661270978	-9.21747597189995e-06	-1.70229962392242e-07	0.000271384077909726	-1.45156484605053e-05	0.000340065821113645	0.000324081866758641	-0.000120448589131931	-8.44209284089754e-05
5.07400000000003	5.83377193935322e-05	0.000240369742056342	8.09792088076242e-05	0.000133226985333079	3.8377581092042e-05	0.000191801639863334	0.000220117365952638	-4.02998470371911e-05	9.51170733557717e-07	0.000250056605614628	-0.000122624210526288	0.000291035571247723	0.000283397724894212	-0.000119887301444198	-6.67025063734494e-05
5.08450000000003	-0.000134222971896545	0.000161937586737195	1.54860462958385e-05	0.000140028280007849	4.66317791836311e-05	0.000306723857778412	0.000116509114476712	-2.04663906885686e-05	2.97644946909264e-05	0.000223155971098457	-2.05877187024341e-05	0.000276971673494965	0.000242890173963007	-0.000116338196456437	-4.95872273215486e-05
5.09500000000003	-5.34808877165092e-05	0.000110270128175656	-1.39959731743026e-05	0.000152483550257094	5.35241851045488e-05	9.26332531131189e-05	0.000234868422507559	3.76861376002472e-05	5.01657771706669e-05	0.000212444526945237	0.000131506022825905	0.00034149565006873	0.000204628748517175	-8.99513573825413e-05	-3.3135405551627e-05
5.10550000000003	-0.000162898478066881	6.72186953194252e-05	-4.34779926444436e-05	0.000145278019269191	6.12014436609085e-05	0.000126875438298928	0.000420903020986807	7.30600503514336e-05	5.98897476804846e-05	0.000203822010580719	-9.20734410868295e-05	0.000356317396789354	0.000163449338985844	-6.32647996762394e-05	-1.66835837817053e-05
5.11600000000003	-8.74729042268009e-05	2.21571082555171e-05	-7.29600121145846e-05	0.000138072488281288	7.33873459335153e-05	0.00012487823954084	0.00053009419955366	0.000104439709411788	7.15791789709402e-05	0.000195199494216201	-9.59363701341898e-05	0.000211589990862051	0.000131155764217017	-7.75092340503233e-05	-2.31762011783696e-07
5.12650000000003	-6.92410437485675e-05	3.25784602220401e-05	-0.000101230322831979	0.000130866957293385	8.55732482061221e-05	0.00019861584573889	0.000546055870674381	0.000119990881026389	8.40739468160617e-05	0.000186584255581663	-0.000169729923369756	3.81193220528877e-06	9.88621894481907e-05	-9.17536684244071e-05	1.6220059758138e-05
5.13700000000004	6.20321883987662e-05	3.46634486755398e-05	-8.04807514492622e-05	0.000141998291301467	9.77591504787289e-05	0.000391123261748793	0.000526636773119908	9.08554868250007e-05	9.65687146611833e-05	0.000177970729354179	-6.1987087166106e-05	-0.000128115469794076	7.46203444516755e-05	-0.000105998102798491	3.29113811967172e-05
5.14750000000004	0.000164747173679019	1.70174472763661e-05	-2.29627974282812e-05	0.000164413849922302	9.46172807914686e-05	0.000326169421949473	0.000500166700491575	5.84562841602433e-05	0.000109617474729895	0.000168267466071474	8.14277053055965e-07	-0.000139036952216434	7.74436985223352e-05	-0.000120242537172575	5.02014518069304e-05
5.15800000000004	-6.49610112759065e-05	-6.56210290561248e-06	3.45551565926998e-05	0.00017985062999858	0.00010360097946476	0.000284720679831712	0.000503793418354606	0.000105282618750843	0.000123774219245769	0.000164228553114989	-0.000106036356937682	-0.00010948729113713	0.00012015563698399	-0.000132045004714146	6.13765393619668e-05
5.16850000000004	2.22232007355671e-05	3.84056760751581e-05	9.20731106136808e-05	0.000180060984159703	0.000115006317345862	0.000245897115460509	0.000448977189970878	0.000148856102905446	0.000137930963761644	0.000160795348110824	-0.000167290090937556	-5.47223514178684e-05	0.000162658312537307	-0.000143531196430276	7.51040595957598e-05
5.17900000000004	0.000264253038184868	6.07934735403982e-05	0.000148498287645047	0.000181607256691081	0.000126411655226965	0.00031287952096579	0.00032974199406267	0.00018781041526747	0.000155902139513901	0.000157362143106659	-0.000236293804004384	3.84563816967334e-05	0.000205160988090625	-0.000152025088798758	9.26722740803525e-05
5.18950000000004	-6.59044706124425e-05	4.65501047543757e-05	0.000177218930150606	0.000164926049523712	0.000137816993108068	0.000455180034392698	0.000258889899828396	0.000236736424564375	0.000172498967786075	0.000153928938102494	-0.000208388958109995	-3.37808912834046e-06	0.000222120734415383	-0.000179141975045978	0.000110240488564945
5.20000000000004	3.18435426773791e-05	5.94414897850709e-05	0.000185886170237043	0.000154672691532637	0.00014922233098917	0.000444899390559734	0.000417229241069121	0.000266925029187438	0.000198186995009098	0.000156084557073878	-0.000340721858521013	-0.000126279528227811	0.000218071150399305	-0.000227036619719412	0.000125483146301948
5.21050000000004	9.01079517277937e-05	9.35319554593638e-05	0.00019455341032348	0.000149833929258127	0.000160627668870273	0.000390079603841914	0.00052053792694184	0.000255870542820878	0.000226348130282631	0.000158301470318665	-4.57728384680447e-05	-0.000222502332000738	0.000198299917657578	-0.000254705391243142	0.000140073513731713
5.22100000000004	5.21901742915969e-05	9.88991515139644e-05	0.000203220650409918	0.000144995166983616	0.000172574502764354	0.000511527536590454	0.000436614825755028	0.000260274543823086	0.00025276916989536	0.000160518383563452	-0.000191107657853753	-0.000294673961150372	0.000178727657418998	-0.000258484756022815	0.000153288866796811
5.23150000000004	0.000107225902805741	3.36938755459909e-05	0.000204891849469677	0.000138824449187893	0.000186929608563353	0.00038359728182569	0.000385190038926814	0.000283481375156566	0.000279190209508088	0.000164806591282292	-0.000118800852815767	-0.000380155977163403	0.000159155397180419	-0.000262264120802489	0.000164871390303892
5.24200000000004	-0.000132890783052668	-7.69221846582345e-05	0.000165940971314248	0.000106014620970066	0.000201284714362352	0.000420486962363424	0.000408528136594557	0.000287359175179143	0.000305611249120817	0.0001691350183113	-4.417926656713e-05	-0.000338986731353221	0.000189825235885582	-0.000266043485582162	0.000176453913810973
5.25250000000004	2.54004831711108e-06	-7.72439459542282e-05	0.000127167349509847	7.32047927522394e-05	0.000215639820161351	0.000674424582111842	0.00053582510550125	0.000284675186570737	0.000327077671449569	0.000173463445340307	-3.03229576643744e-05	-0.000233318638938119	0.000205245708536193	-0.000266392229394065	0.000182272623222909
5.26300000000004	6.34193255086346e-05	-4.61501804288439e-05	8.83937277054466e-05	5.35940579119494e-05	0.000228424969972951	0.000273887254159929	0.000683158477809173	0.000285811002345996	0.000346742414766001	0.000177791872369315	2.17172807404026e-05	-0.000135019010006701	0.000199807869951598	-0.000262507440947931	0.000179022809555391
5.27350000000004	0.000153251437682079	-4.25522933455675e-05	4.96201059010462e-05	3.57384745778144e-05	0.000237285229816129	0.000347665407115837	0.000764460487999853	0.000267964146045429	0.000360417652748638	0.000187765774599266	7.80639673454835e-05	-8.38737048849283e-05	0.000194370031367003	-0.000266227103140874	0.000172806830829937
5.28400000000004	-0.000275399555943468	-5.86769308545031e-05	3.46197292122166e-05	2.81939980157041e-05	0.000247612907375241	0.00028978101844662	0.000756682855738598	0.000246286249438451	0.000359687138966634	0.000206913574030602	-0.000247453558093086	-0.000117272360016077	0.000188351227318955	-0.000271728993861773	0.000166809214387364
5.29450000000004	-0.000217736345765423	-1.48089929399861e-07	5.04441536809478e-05	3.83382547236525e-05	0.000259255251149069	0.000376489380305243	0.000578892932461682	0.000246105143643478	0.000356976795272628	0.000217700947709514	-9.81353480761002e-05	-0.000157229662898456	0.000156838246823333	-0.000257396209270991	0.000158580304184495
5.30500000000004	-4.94486454583292e-05	4.89560459782761e-05	6.52708206466806e-05	4.12009443216812e-05	0.00027030522595886	0.000486802217774544	0.000381222647964974	0.000282719095120687	0.000356131766469593	0.0002270949170964	-3.37515664045098e-05	-0.00013859382681182	0.000120206611256894	-0.000265835160294285	0.000148731524030621
5.31550000000004	-7.3243100398379e-05	5.23419335827329e-05	8.00974876124133e-05	4.40636339197099e-05	0.000266160037372749	0.000308025922771028	0.000295634095835468	0.000321246256282531	0.000367757216163494	0.000236488886483285	-5.9711516059644e-05	-9.11257755008507e-05	0.000100388279484943	-0.00031256661705094	0.000138882743876747
5.32600000000004	-0.000111964123870911	0.000115791125247595	9.49241545781804e-05	4.69263235177386e-05	0.000262014848786638	0.000380399496247531	0.000405191105901687	0.000353457055665816	0.000383005896575649	0.000243133658571354	-7.43427522553245e-06	-1.31234847158448e-05	8.0569947712992e-05	-0.000359992575645548	0.000129033963722873
5.33650000000004	1.43927263137166e-05	0.000178930153790159	9.31191010463245e-05	5.70910679444179e-05	0.000257869660200527	0.000398403785560267	0.00052065142419339	0.000357060694777614	0.000398254576987805	0.000249131560706778	-3.53831527209254e-05	5.60381648930177e-05	5.81331692409843e-05	-0.000407418534240157	0.000119790867276408
5.34700000000004	1.59319909195777e-05	0.000207292900609034	8.49463265808345e-05	7.27323534924944e-05	0.000257909009337988	0.000320417253374085	0.000497795731943911	0.000362574118310126	0.000412426989393239	0.000244689742091963	-0.000149520141601169	3.42954045898276e-05	3.97294609344286e-05	-0.000454844492834804	0.000112485958693606
5.35750000000004	-4.24066420358796e-05	0.000213805803533635	7.67735521153447e-05	8.67557047910276e-05	0.000246227388272172	0.000349745549711998	0.000466474249444418	0.000301408000308278	0.000422538936137052	0.000237672863569512	-0.00029013056333645	7.67830903510043e-06	6.37220174065257e-05	-0.000511626271321885	0.000105636483435412
5.36800000000004	-0.000189119816577558	0.000211929670845848	6.86007776498548e-05	9.56016664911417e-05	0.000232330929472621	0.000454758242523118	0.00041772945833364	0.000246993389807884	0.000432650882880866	0.000230172908842328	-0.000140150524110951	-5.70205022554794e-05	8.76381193005536e-05	-0.000566273249203659	9.83735523889854e-05
5.37850000000004	2.69188888903348e-05	0.000197905711264053	6.43974003062848e-05	0.000105933177238997	0.00021843447067307	0.000402666175004682	0.000383216209310876	0.000216810739043078	0.000443626058298209	0.000222672954115143	-0.00011419685213283	-0.000135294344571945	0.000111554221194581	-0.000612358178013507	9.06962900973707e-05
5.38900000000004	-9.15871091359593e-05	0.000126867529982148	8.82690118649359e-05	0.000101393287148534	0.000204538011873519	0.000461229222464509	0.000334382376393831	0.000205563440054718	0.000444334017886479	0.000215172999387959	-6.5547690424848e-05	-0.00012994957138436	0.000112744348353993	-0.000638348445452922	8.3019027805756e-05
5.39950000000005	7.08563963372971e-05	4.64537002691385e-05	0.000122264201967306	8.07986850276787e-05	0.000190641553073968	0.000524415752803367	0.000182643040925243	0.000195839655876156	0.000436611506955548	0.00020810317091698	-0.000171596345238742	-2.19523857328585e-05	7.62207335877405e-05	-0.000593115691322119	7.27911543121737e-05
5.41000000000005	2.59466599652194e-05	-5.75463176988076e-05	0.000156259392069677	6.59607890285869e-05	0.000176745094274417	0.000334962113712023	-1.76580967838517e-05	0.000220954044111802	0.000410004461399063	0.000200536353635037	-0.0002096065624733	9.36225977533309e-05	2.29582333821272e-06	-0.000512648224025497	6.1287975217632e-05
5.42050000000005	3.80559796433835e-05	-7.08753048348861e-05	0.000190254582172047	5.11228930294951e-05	0.000163062881438764	0.00032954254699301	0.00014075121861674	0.000237570584162547	0.000375157734257231	0.000192946563368403	-8.67750914821683e-05	0.000110723354540389	-7.39065434569043e-05	-0.000415680573334525	5.33592873655021e-05
5.43100000000005	-0.000122467765118597	-4.6831448437953e-05	0.000206326642877951	3.62849970304033e-05	0.000150864616489921	0.000296452302921869	0.000418123027077467	0.000232641177619989	0.000340311007115398	0.000180276094314639	-0.000423824742167869	3.1736793527685e-05	-0.000150108910252021	-0.000318712922643553	4.65476280265989e-05
5.44150000000005	-0.000262339695689624	9.68820946287351e-06	0.000177767635912619	1.32757965911845e-05	0.000138666351541078	0.000385345944889275	0.000459164106682252	0.000212094109045942	0.000305464279973565	0.00016675884546305	-0.000136410810412987	-0.000139385726518176	-0.000172531823438642	-0.000221745271952581	3.97359686876957e-05
5.45200000000005	-9.01055295384485e-05	8.56953508222661e-05	0.00014599177097711	-1.01419690700008e-05	0.000126468086592234	0.000229378016695292	0.00034216973164493	0.000210950484630768	0.000278734299238465	0.000153241596611461	-4.12105421436862e-05	-0.000284858843158566	-0.000155515372941257	-0.000120343237624198	3.7498217309026e-05
5.46250000000005	-7.29563302479001e-05	0.000143406291333795	0.000114215906041601	-3.29602681223395e-05	0.000115360353024792	0.00034339784198101	0.000274652026107157	0.000206147299367473	0.000254955862651202	0.000139724347759872	-0.000112300750895543	-0.000378708405775783	-0.00011966976416686	-1.40633812947509e-05	3.67818201526393e-05
5.47300000000005	-1.33493595760062e-05	9.3341365113181e-05	8.24400411060921e-05	-5.58539615744227e-05	0.000109523521133948	0.000219976083701884	0.000370957333798933	0.000208445187055964	0.000227461969424428	0.000124155338922554	-0.000237341404308001	-0.000214528773611298	-8.3824155392464e-05	8.42737432857375e-05	3.50057381043466e-05
5.48350000000005	-0.00018732140681545	4.86726089415758e-05	6.33069353710752e-05	-7.54902394767534e-05	0.000102269353232384	0.000149422562757132	0.000464429008611616	0.000233852708633365	0.000209450860983053	0.00010345693012103	-0.000284180350877351	2.8768062134907e-06	-5.21949279718073e-05	0.000161939275777112	3.26672328162035e-05
5.49400000000005	-0.000209354781540692	6.86519847917437e-05	9.20986678900236e-05	-7.71671764997657e-05	9.29306073120916e-05	0.000213552554730329	0.000315059563680997	0.000230936407346547	0.000200710307424491	8.31165301959103e-05	-0.000225383322545293	1.47837966722076e-05	-6.81903927754022e-05	0.000160153264531621	2.66047798322593e-05
5.50450000000005	-0.000171051467846029	9.34779739713985e-05	0.000120638142188204	-5.68469190442646e-05	7.77442438350899e-05	-0.00010223400039693	5.55486820972521e-05	0.000170166495821369	0.000203532394475588	6.28138154156737e-05	-0.000196086772169909	-0.000131046974240305	-0.000110753022338968	0.00014009356383553	1.222520295693e-05
5.51500000000005	-0.000162710800556713	6.84708570492597e-05	0.000149177616486385	-3.65266615887634e-05	7.40421564960279e-05	1.11906963526433e-05	-0.000111876404839045	0.000104291727501273	0.000207702983009691	4.2511100635437e-05	-8.90988505424149e-05	-0.00024029354551367	-0.00016001198649564	7.49627245278351e-05	-2.15437391839923e-06
5.52550000000005	-0.000291820147539711	-9.13266378930871e-06	0.000177717090784565	-1.62064041332622e-05	7.15489403293144e-05	7.19430435424898e-05	-8.48782745604273e-05	2.68484445517241e-05	0.000211871156663784	2.64064500132907e-05	-0.000264278743937114	-0.000263171525218849	-0.000209270950652312	7.99908892250383e-06	-1.65339507937284e-05
5.53600000000005	-0.00025775240051372	-5.87067512492183e-05	0.000186005182806591	1.91441502303812e-05	6.9055724162601e-05	9.66775527306952e-05	-9.29759417875032e-05	-7.29849749971009e-05	0.000216039330317876	1.16136944405134e-05	-0.000172676983090524	-0.00021260274979804	-0.000240358087930443	-5.89645466828274e-05	-3.17040321255823e-05
5.54650000000005	-0.000175996380298221	-1.13842563938402e-05	0.000155256525442802	6.57674272749094e-05	6.88789693123633e-05	0.000291141038791477	-0.000193706878343997	-0.000111131294288952	0.000219883997545659	2.71853343845263e-06	-0.000206662576822081	-7.4912184554293e-05	-0.000188999782190517	-0.000125928182288159	-5.16171401963972e-05
5.55700000000005	-0.000200504006357789	4.27759075768296e-05	0.000124507868079012	0.000109290389429597	7.51233028680211e-05	0.000379744579914406	-0.00029145211415912	-0.000119437477901834	0.000222353762461672	-2.245718640616e-06	-0.000233377048780199	2.73465013445188e-05	-0.000119003345538972	-0.000196714924582289	-6.85347172673992e-05
5.56750000000005	-0.000209186474028136	-1.74468570676374e-05	9.3759210715222e-05	0.000145062564359864	8.44670424360311e-05	0.000185927298802118	-0.00021468173169733	-0.000127458512999858	0.000224823527377685	-6.95309201736903e-06	-0.000265881987551498	-3.42581310938912e-05	-6.06078171129838e-05	-0.000267779416339374	-8.49639508019662e-05
5.57800000000005	-6.95439254571691e-06	-9.54975159546794e-05	6.14538691748832e-05	0.00018006288132212	9.38107820040412e-05	0.000172319450850766	3.20126785371049e-05	-0.000122762801324409	0.000227891893665964	-1.16604653941221e-05	-0.000236397141893457	-7.24629526167834e-05	-2.21228868699576e-06	-0.000326636195706828	-0.000101932098187974
5.58850000000005	-8.66707238969034e-05	-0.000127029804522103	5.13159941851276e-05	0.000212124536511824	0.000103154521572051	-1.15897548767469e-05	0.000228612924884422	-0.000135801293151154	0.000217393722062225	-1.63678387708751e-05	-0.00016339070274508	-2.30400050104788e-05	1.9543722994541e-05	-0.000342808837482275	-0.000118900245573982
5.59900000000005	9.00262150745725e-05	-5.0972464532032e-05	3.34772469569372e-05	0.000239184527365081	0.000112498261140061	0.000195103294726783	0.000141523110889243	-0.000140412238689828	0.000196314766808948	-2.50215078525923e-05	-0.000266948823718087	2.81895496585707e-05	-2.6910290152566e-05	-0.000344672913609815	-0.000128736225090786
5.60950000000005	-7.26153708400562e-05	1.32317822349164e-05	1.56384997287469e-05	0.000263748955185841	0.000121842000708071	8.55399499632602e-05	-2.2352883785102e-05	-0.000131846154134809	0.000185878886564172	-1.87708052409075e-05	-0.000420775138769491	2.24463846717809e-06	-1.82617005672148e-05	-0.000337364906158133	-0.000135978689018856
5.62000000000005	-7.017137189936e-05	3.57659733299583e-05	-2.20024749944351e-06	0.000288313383006601	0.000130862262889083	0.000111672346474687	-6.77266018005327e-05	-0.000113454038944458	0.000170758997944216	-8.9403966439577e-06	-0.000452126980152153	-1.84339638384153e-05	-2.99374869556031e-06	-0.000320432895356116	-0.000143977257510617
5.63050000000005	-1.674281496663e-05	4.05089432881342e-05	-1.35758903063674e-05	0.000312877810827186	0.000127868013025766	5.46976524170935e-05	-3.60379961956638e-05	-0.000107149453809488	0.00015563910932426	3.73472346472166e-06	-0.000119226407765722	1.88716163861131e-05	1.22742031760943e-05	-0.000303500884554099	-0.000152479895711495
5.64100000000005	3.82740596093605e-05	-1.28584037380673e-05	-1.08075233226711e-05	0.000303569229903635	0.000124873763162448	5.67162892615403e-05	1.92593463009985e-05	-8.91411532229483e-05	0.000140519220704305	1.69593901154189e-05	-0.000321539003544368	1.79283503686703e-05	6.06580851404097e-05	-0.000286568873752081	-0.000160982533912373
5.65150000000005	-0.000133554456935767	-3.32494619817268e-07	1.18978492850618e-05	0.000294260648980085	0.000121879513299131	5.77033878018618e-05	2.24857319556907e-05	-0.000126075736247915	0.000118901425780497	3.01840567661162e-05	-0.000450370747989359	2.70519196749555e-05	0.000118648110719644	-0.000272409194104779	-0.000168673864859325
5.66200000000005	-9.15067570986353e-05	4.8891299668469e-05	3.46032218927947e-05	0.000295069913174473	0.000117954849623616	6.48018668876535e-05	1.87712500255997e-05	-0.00016586991271849	9.27770184202437e-05	4.34087234168134e-05	-0.000448469743637588	1.97726267983366e-05	0.000112059410748943	-0.000261299078727598	-0.000173044386286812
5.67250000000006	-0.000157408156577199	-2.67087724140009e-06	5.73085945005276e-05	0.000304275059172402	0.000110713058443847	-4.63406431359578e-05	6.69604463823364e-05	-0.000216230196024642	6.66426558211393e-05	5.63879173629442e-05	-0.000320466661949856	-2.53026378440452e-05	0.000105470710778241	-0.000250958578876572	-0.000176334440893078
5.68300000000006	-3.548469644909e-05	-8.08895224340735e-05	6.84877193365603e-05	0.000302815534372085	0.000107293901249468	-2.97671409881675e-05	0.000101095087403046	-0.000210204184878067	3.81919056889523e-05	6.74646978487843e-05	-0.000276659064420514	-0.000125717104783485	9.89793441408909e-05	-0.000254055881309185	-0.000179968039279515
5.69350000000006	-0.000199234700986626	-9.29102478565003e-05	7.88046454221901e-05	0.000287859442177353	0.00010816337993213	-0.000131966241934114	6.98338076591709e-05	-0.000177485547979877	2.60261753281452e-05	7.29297626740271e-05	-0.000255954079806369	-0.00022602597900618	6.52702245477722e-05	-0.0002805144095945	-0.000184546383061352
5.70400000000006	-0.000221449645342667	-8.56847740735575e-05	8.89620365180209e-05	0.000264942260628441	0.00011739433287184	6.54040204576338e-05	-2.79651760873689e-05	-0.000150931325201778	2.30050975397922e-06	7.38474027399193e-05	-0.000349138686626038	-0.000238709882889214	7.5937889750842e-06	-0.000298301389038936	-0.000181202012363662
5.71450000000006	-0.000191599272455766	-0.000133092081463191	9.91194276138517e-05	0.000242025079079528	0.000121184093135707	-9.24553892663839e-05	-0.000113477164478707	-0.000131675215814639	-1.89016334026427e-05	7.47650428058114e-05	-0.00033459793203146	-0.000190557179490912	-4.25803346844352e-05	-0.000287643668788504	-0.000177857641665971
5.72500000000006	-0.000234364022575651	-0.000160207561977128	0.000109178687562113	0.000219107897530615	0.000124868199172889	0.000116242234041155	-0.000102317845022095	-0.000112408075523612	-3.34377765593788e-05	7.45074513799376e-05	-0.000329395667422818	-0.000126121261879733	-9.27544583439546e-05	-0.000278558475496743	-0.000174513270968281
5.73550000000006	-0.000171108007646138	-0.000148552524824428	0.000124337519948128	0.00020563913561166	0.000128552305210071	0.000348669621883142	-4.104957811823e-05	-0.00016539437925738	-4.7973919716115e-05	7.37346899850838e-05	-0.000240520213471026	-0.00010441366657709	-0.000140179188799316	-0.000269473282204982	-0.00017089320045942
5.74600000000006	-0.000165394935669894	-8.09096437637609e-05	0.000136252928827868	0.000201440521253967	0.000128907012654474	0.000179823558324928	1.01589085828914e-05	-0.000214830977758264	-6.17408929212914e-05	7.15133703973539e-05	-0.000355113134337476	-9.2539629598785e-05	-0.000154433947071716	-0.00026038808891322	-0.000166232989753909
5.75650000000006	-0.000283586199498032	-7.33572181757864e-05	0.000148168337707608	0.000196018001172321	0.000130115795446371	5.89738277892794e-05	8.81241122558468e-05	-0.00021236047727724	-6.01244670971568e-05	6.68944656368556e-05	-0.000334444193337212	-0.00011658287280686	-0.000162204531620092	-0.000240339668579721	-0.000160729403446854
5.76700000000006	-0.000226612677654319	-9.30233261897404e-05	0.000160083746587347	0.000183252046747289	0.00012792194715521	0.000194885419062218	0.000170378423838904	-0.000207020036482571	-5.85080412730223e-05	6.14686891667542e-05	-0.000295479384109951	-9.60412287584344e-05	-0.000174481435868844	-0.000216865239795782	-0.000153237783170034
5.77750000000006	-0.000235556503311529	-6.08901738904557e-05	0.000175159301175201	0.000172509226453498	0.000125728098864048	0.000233190423315784	0.000248119626556106	-0.000198540782663938	-5.83736275935928e-05	5.60429126966527e-05	-0.000325723018490156	-3.81255598359837e-05	-0.000186758340117595	-0.000179172982023002	-0.000141830297470815
5.78800000000006	-6.95456419678911e-05	-3.67705305698696e-05	0.000167188856004209	0.000187066170561311	0.000123534250572887	8.20366520712046e-05	0.00027549941606583	-0.000193222197796392	-6.19786699151367e-05	5.06171362265512e-05	-0.000386172952976683	-3.68913299883706e-05	-0.000206462579904908	-0.000119641557069026	-0.000130422811771597
5.79850000000006	-5.01995625382178e-05	-5.06911027015732e-05	0.000132106911851128	0.000199186138475783	0.000121340402281725	4.11992975200032e-05	8.04541334866676e-05	-0.000202848495557798	-8.52731268708138e-05	4.81658182715868e-05	-0.000352292091694939	-0.000103707831839939	-0.000224381238015565	-7.55826316689322e-05	-0.000124567729280587
5.80900000000006	-0.000226779946763636	-6.71081298503921e-05	9.70249676980464e-05	0.000199792716775893	0.000119146553990564	1.6103077877861e-05	-0.000136811612417595	-0.000222008247850786	-8.98150145969691e-05	3.1141387425552e-05	-0.000491434364963141	-0.000183077605618516	-0.000219078286517657	-5.08569518230781e-05	-0.000122876949195636
5.81950000000006	-0.000145472869471078	-6.39460198675431e-05	6.19430235449654e-05	0.000200399295076002	0.000118261039024533	-5.05078981770265e-05	-0.000171268161731743	-0.000240064123650628	-0.000110703765929133	1.2110434461679e-05	-0.000295939737797156	-0.000301102473050806	-0.000213257644222885	-4.54474456408364e-05	-0.000123962941236449
5.83000000000006	-8.08970499067813e-05	-8.07281413899873e-05	1.82764732520162e-05	0.000201005873376132	0.000130960162098104	-6.67167397737271e-05	-0.000140232424135332	-0.000248080595620156	-0.000131592517261297	-1.02926311307835e-05	-0.00038211730914604	-0.000366032223148986	-0.000207437001928113	-4.00379394585948e-05	-0.00012905265122594
5.84050000000006	-0.000187271688290833	-5.87229745223258e-05	4.41401459482342e-06	0.000204987274655533	0.000143659285171675	-0.000135850667823448	-0.00013502340537552	-0.000221909246315698	-0.000152481268593461	-3.40445417746432e-05	-0.000274469608287869	-0.000223800531892556	-0.000194093933567559	-3.46284332763531e-05	-0.000134142361215431
5.85100000000006	-0.000184882914942811	2.94074297275534e-05	-1.00423431165664e-06	0.000208968675934935	0.000156358408245246	3.8164856749038e-05	-0.000104814788951462	-0.000200322509909092	-0.000174410055999845	-5.77964524185029e-05	-0.000151149844094259	-9.18175983263548e-06	-0.000161028055432841	-3.2639660129333e-05	-0.000141928561867586
5.86150000000006	-1.85686920683195e-06	9.65128562928454e-05	-6.42248321813676e-06	0.000210396971001886	0.000168976448163953	0.000171621281801854	-3.92176904041727e-05	-0.000211929994157611	-0.000197060158748009	-8.15483630623626e-05	-0.000131608988470825	0.00013323365409876	-5.11877783694844e-05	-3.74923530525744e-05	-0.000147573799662129
5.87200000000006	3.40837580647565e-05	5.99588375486431e-05	-1.18407321246169e-05	0.000211386724664512	0.000179972824985598	-2.46414277727972e-05	7.8931312523273e-05	-0.000227404145072837	-0.000216864584369764	-0.000103844731216987	-0.000205877367272299	0.00015308753481192	5.89918320271352e-05	-5.24192283170517e-05	-0.000150198140946055
5.88250000000006	-0.000330944341040735	1.90090753166922e-05	-1.61893542070248e-05	0.000212886211441471	0.000188403960237286	-0.000206879984862678	0.000218087747754147	-0.000241583301383768	-0.000226417952032188	-0.000119955043792605	-1.13164550283229e-05	2.04755844285585e-05	0.00016878164116389	-9.5390756872543e-05	-0.000152109098790315
5.89300000000006	-0.00010252885865395	-1.93193981556574e-05	4.01511997933522e-06	0.000200311530798835	0.000194756365251302	-1.68577351075046e-05	0.000185487198551068	-0.000277078654595926	-0.000214477825929848	-0.000130710208916195	-0.000267976440775077	-8.55448994595119e-05	0.000255679816338789	-0.000148527091130941	-0.000151474604516859
5.90350000000006	-4.02600106608796e-06	-7.0020776947276e-05	4.3502883390044e-05	0.000197125280640534	0.000187882718749268	0.000157404400515124	0.000103511321729073	-0.000255677729766561	-0.000191449314261537	-0.000136211267105847	-2.10929319330968e-05	-0.000130449526110196	0.000263256742782732	-0.000191301837294231	-0.000147260317480555
5.91400000000006	0.000167865202079881	-0.00010502521015478	8.29906468007529e-05	0.000195269148024755	0.000173675426969422	0.000118508334861029	6.85317984508504e-05	-0.000200870708308688	-0.000188908456951079	-0.0001417123252955	-1.10787882091397e-05	-9.91436965857342e-05	0.000217492087201112	-0.000224043046419921	-0.000143046030444252
5.92450000000006	2.52431590399166e-05	-8.68516967362486e-05	0.000121898048989493	0.000193413015408976	0.00015934691505553	-7.85435321147604e-05	9.00884130165793e-05	-0.000141800575739673	-0.000194416427209681	-0.000151689412271314	-0.00032437430050709	-0.000167034964261409	0.000171727431619492	-0.000256077975525111	-0.000138831743407948
5.93500000000007	-0.000145259272761282	-8.49405224151612e-05	0.000156569429514234	0.000184711830277905	0.000145018403141638	0.000235176577946549	8.7547420510309e-05	-8.40468874300263e-05	-0.000199924397468282	-0.000164420978500078	-0.000178448661837479	-0.000320523458643291	0.000130226688554168	-0.000288112904630302	-0.000134617456371624
5.94550000000007	-0.000105841285403094	-8.69575062978757e-05	0.000136393717243511	0.000168481087380201	0.000132042210089332	0.00018624759013199	0.000115605072883209	-2.50684097345626e-05	-0.000205592983052145	-0.000182578619624094	3.08574681505834e-05	-0.000257703750433868	0.000119093629132861	-0.000320147833735492	-0.000127035020957298
5.95600000000007	-0.000134607560837119	-1.6817513617445e-05	0.000116218004972789	0.000153457762076233	0.000116263569324297	0.000213814901257507	0.000218748998219022	-5.26033311497858e-05	-0.000214473875140803	-0.000200875679269044	-0.000162388803827699	-5.54156815780547e-05	0.000130844081320691	-0.000354157298618848	-0.00012086478997949
5.96650000000007	-8.39806103279664e-05	4.53579262161584e-05	9.60422927020661e-05	0.000149904903911916	0.000107410523104459	0.000363291111112073	0.000255169645913146	-8.37614547726689e-05	-0.00022335476722946	-0.000217757984474235	-0.000393627109148298	-1.73598502371522e-05	0.000150980394848356	-0.000388783805932859	-0.000117517934330431
5.97700000000007	8.10209786244704e-06	1.59137766450922e-05	7.79094045173818e-05	0.000136431426354217	9.85574768846216e-05	0.000178244605127443	0.000218542894951873	-0.000102822313980341	-0.000233580365604033	-0.000234640289679425	-0.000377464732420314	-0.000119820731186605	0.000171116708376022	-0.000406008117024331	-0.000121790781372677
5.98750000000007	-4.09149265991215e-05	-1.14986802392106e-05	5.89573683363029e-05	0.000111352304456624	8.97044306647837e-05	6.42033301377011e-05	0.000188916051932585	-0.000121020984158475	-0.000239115244307137	-0.000251522594884616	-0.000271242469027166	-0.00023090186719847	0.000173274695774675	-0.000397929281810565	-0.000126063628414924
5.99800000000007	-0.000124339815498039	-3.34204349565343e-05	1.44820249390613e-05	9.1033067573556e-05	8.08513844449459e-05	4.96370075866295e-05	0.000218498152504969	-6.45569748186111e-05	-0.000264475905534591	-0.000268400441739911	-0.000381563308427378	-0.000239118152427378	0.00012383738912539	-0.000371011638005915	-0.000130559367671207
6.00850000000007	-7.90758621470932e-05	-5.81298716698915e-05	-2.99933184581803e-05	6.99046365973233e-05	7.1998338225108e-05	0.000156297643736682	0.00014474285838732	-2.8159963951664e-06	-0.000275387569475063	-0.000263540885112474	-0.000245148129872269	-0.000231238756887887	3.15103732044299e-05	-0.000349822662809216	-0.000135222276088012
6.01900000000007	-0.000152049092969904	5.04622077451909e-06	-7.44686618554219e-05	4.87762056210907e-05	6.41731423004265e-05	0.000137116864889635	4.56181921387017e-05	4.7845522971062e-05	-0.000234851155049853	-0.000254143992489993	-0.00046042909150368	-0.000240055941737949	-6.03483500487208e-05	-0.000331049235010666	-0.000136822012747347
6.02950000000007	-0.000128023542315196	5.70767115580838e-06	-9.79514218177972e-05	2.76477746448581e-05	6.71491781698044e-05	-0.000140454946934799	-3.14420651916767e-06	8.00457081152555e-05	-0.000194314740624644	-0.000236139281778198	-0.000322884180557769	-0.000153559359602532	-0.000152207073301871	-0.000312275807212116	-0.000133020893939716
6.04000000000007	-6.79272587396217e-05	-9.65944473957778e-05	-7.48183761550501e-05	1.0325092039242e-05	7.01252140391824e-05	-2.2994328907311e-05	7.44209242283061e-06	8.27254209163725e-05	-0.000153778326199435	-0.000217023884861402	-0.000285159474333141	-0.000100203390619998	-0.000207195957445128	-0.000293502379413566	-0.000129219775132086
6.05050000000007	-0.00011371115887983	-9.51698869115476e-05	-4.01055597738493e-05	-6.59698547476074e-06	7.31012499085604e-05	1.41135987506652e-05	6.11443047875871e-05	5.19694193545282e-05	-0.000122259619953806	-0.000197908487944606	-0.000430473174602615	-0.000175764923716718	-0.000206705980303933	-0.000272328500499275	-0.000128068202528705
6.06100000000007	-1.72908731373268e-05	-5.41025686735386e-05	-5.39274339264865e-06	-3.50857678582929e-05	7.60772857779384e-05	0.000273645900796972	0.000103837727968601	7.50953981468507e-05	-9.69951306712622e-05	-0.000178793091027811	-0.000175949912410158	-0.00028240232462942	-0.000164863546549747	-0.000246742981696727	-0.000134424708253298
6.07150000000007	3.26137982656326e-05	-4.81368404722988e-05	2.93200729885521e-05	-7.37904026366551e-05	8.4875634168169e-05	0.000208736998751469	4.53052610784292e-05	8.97270887102467e-05	-7.34938421247315e-05	-0.000160485883260765	-0.000343076389895781	-0.000241496155656506	-0.000122733295802165	-0.000227355729225934	-0.000149243391866405
6.08200000000007	-5.22399020328171e-05	-0.000123104534365084	2.79604956368931e-06	-7.88892766847438e-05	9.63740439044558e-05	0.000175798517720686	-5.14328801247804e-05	9.18096817615044e-05	-6.91728816067634e-05	-0.000149856472415753	-0.000219309742762698	-0.000109323227207696	-8.06030450545827e-05	-0.000218362191228961	-0.000162938096614805
6.09250000000007	-1.52401861009483e-05	-0.000145590854612677	-7.09382305670715e-05	-7.71821900571754e-05	0.000110410648926903	0.000315694273090238	-8.09758815521508e-05	0.000108399975657719	-7.07202146241951e-05	-0.000137518486800458	-0.000312386515276916	-5.90192758075197e-05	-5.64986247741887e-05	-0.000227395807875029	-0.000173109892247711
6.10300000000007	-0.000234166666666771	-0.000132714236293241	-0.000151473393034911	-5.91045550926156e-05	0.000136757060254461	0.000145590158261661	-1.98384908844587e-05	8.1195953891485e-05	-7.09753788257931e-05	-0.000123504163674744	-0.000287773707004367	-8.48131560237425e-05	-2.49961752733293e-05	-0.000236124041878893	-0.000186187607161993
6.11350000000007	-0.000149195442197883	-0.000130426129509011	-0.00023200855550275	-3.96578392219346e-05	0.000172117906748663	0.000192803703702582	1.53867127491475e-05	3.36967614016051e-05	-9.50969934949333e-05	-0.00010948984054903	-0.000205873487951906	-9.56048593879633e-05	-1.19646496017876e-06	-0.000208604539631153	-0.000199265322076275
6.12400000000007	-0.000110848057001122	-0.000114627953942652	-0.00031254371797059	-2.02111233512537e-05	0.000207802132177309	0.000140592860952336	-0.000108342196115777	2.1057568912032e-05	-0.000130149934807146	-8.70737183841998e-05	-9.32660823524624e-05	-0.000146453887859489	2.26032453529718e-05	-0.00017886486390679	-0.000212343036990557
6.13450000000007	-8.3137277062122e-05	-0.000107464589653386	-0.000326954758250509	-1.56195237708823e-07	0.000243486357605954	0.000272647535608131	-0.000269867097754353	1.73220596737193e-05	-0.000165202876119358	-5.94872583492961e-05	-0.000244990354083299	-0.000281509189965239	4.54436597365183e-05	-0.000149125188182427	-0.000225420751904839
6.14500000000007	-4.46123449383355e-05	-7.34995075544772e-05	-0.000257135982426909	2.09711070934851e-05	0.000277403071692216	0.000122880440451404	-0.000199389610440245	3.76491414137457e-07	-0.000199463255696961	-2.89060032233966e-05	-0.000213655177994367	-0.00030383193489233	6.18902649460878e-05	-0.000119385512458063	-0.000242744152822669
6.15550000000007	-0.000168723705819	2.0774803022891e-05	-0.000187317206603309	4.28518131099568e-05	0.000306090356347605	0.000162279515983083	-3.67366336656696e-05	8.90004379418877e-06	-0.000222627770991298	7.07250457186583e-06	-0.000403814770554166	-0.000189009315540234	7.13077079470654e-05	-8.64225490015264e-05	-0.000262687457141455
6.16600000000007	-2.22829798155192e-05	9.87957490998605e-05	-0.000117498430779709	9.03482444193763e-05	0.000329419928691098	0.000122916533397042	-5.49091645142823e-06	2.16207827572671e-05	-0.000245792286285635	4.47204557752449e-05	-0.000252606159359942	-1.79456959500125e-05	7.11930061774871e-05	-5.24523081287243e-05	-0.000282878567141813
6.17650000000007	2.23981859156128e-06	7.7570946294744e-05	-4.82657213987505e-05	0.000131719232674672	0.000352749501034592	6.94287354785463e-05	-0.000122307261386773	-1.13689964091393e-05	-0.000254534141304327	8.23684069786239e-05	-0.000266430390917084	2.75414307812501e-05	7.10783044079088e-05	-2.6439117242642e-06	-0.000296390319171152
6.18700000000007	-0.000155094288309977	5.5331724584619e-05	-7.12841530460103e-06	0.000168138885985737	0.000376079073378085	0.000205839874782181	-0.000220628081154834	-4.08738200722605e-05	-0.000253217315059883	0.000120016358182003	-0.00024034428735285	-6.30309248170921e-05	6.71711356640228e-05	5.74020084144755e-05	-0.000309902071200491
6.19750000000008	-3.43649534239288e-05	-2.07817563355452e-05	2.89894726709245e-05	0.000205290788141091	0.000399408645721578	0.000193464811635129	-0.000112269703350725	-5.99513729521974e-05	-0.000255364645167754	0.000155539903802748	-0.000178247801530047	-0.000176940708036932	4.50095647519123e-05	0.000105256678324813	-0.000323288084396498
6.20800000000008	-4.91061102079025e-05	-0.000108397528550451	6.51073606464499e-05	0.000234806364209005	0.000422738218065072	-8.9882100737422e-05	-5.10927298757896e-05	-0.000118141031669393	-0.00024936385119419	0.000166484932791363	-0.000189672343767619	-0.00018148073096333	1.25091418828702e-05	0.000133252832364192	-0.00033642261992585
6.21850000000008	-4.71547019386219e-05	-0.000187364448703013	0.000101225248621975	0.000264321940276918	0.000444720861801519	3.39337369612392e-06	-5.80574662377936e-05	-0.00016098641577001	-0.00024949123820288	0.000176219121306414	-0.000230947776604653	-0.000106898262502886	-5.89256039717264e-06	0.000140728066637979	-0.000350462300925831
6.22900000000008	1.41523559978051e-05	-0.000153711687992991	0.00013331679685806	0.000293837516344831	0.000432256202478297	-0.000130549115818034	-8.24643537254053e-05	-0.000153227319414295	-0.000249618625211569	0.00018255988049518	-0.000338118130999426	-7.94363910908925e-05	-2.42942626772155e-05	0.000148203300911765	-0.000367398447431713
6.23950000000008	3.4966689342274e-05	-8.7224711145206e-05	0.00013507036858925	0.000327960746547279	0.000418024782937973	-0.00019737340726578	-9.66189874012575e-05	-0.000158280587898933	-0.000249746012220259	0.000185167867425142	-0.000390202850613392	-0.000115883045986452	-4.71867803284133e-05	0.000155678535185551	-0.000384334593937594
6.25000000000008	-4.21564355455805e-05	-1.01954769257262e-05	0.00013562513187952	0.000362568992974374	0.00040379336339765	-7.94403764388206e-05	-0.000122981285370117	-0.0001600790037777	-0.000243786434300905	0.000187775854355105	-0.000213279145581833	-0.000113385357730155	-8.13673302155142e-05	0.000160396612483168	-0.000397628461710289
6.26050000000008	4.47584344870453e-05	5.04897722684143e-05	0.000136179895169789	0.000384827014978845	0.000389561943857327	5.81177600533562e-05	-0.000117695889896332	-0.000145816612090004	-0.000231131194960904	0.000190383841285067	-0.000213406839694249	-2.4236547817001e-05	-0.000149188448821684	0.000153396772632626	-0.000403147909518782
6.27100000000008	0.000129301689688751	5.26340657962337e-05	0.000136734658460058	0.000394405735656941	0.000375765812203475	-0.000219841146779555	-0.000108613679650761	-0.000159945328766431	-0.000219654187790182	0.000194106626100802	-0.000339994191679169	-6.43906828308756e-05	-0.000221669264274484	0.000147320891641657	-0.000397601321993791
6.28150000000008	1.15310430821167e-05	3.85105760433379e-05	0.000154862068363292	0.000386243064828225	0.000356479140177707	-5.97184967289078e-05	-8.69701960894368e-05	-0.000193247091150618	-0.000232999586199425	0.000206469094530645	-0.000199669875384139	-0.000199438764496878	-0.000294150079727284	0.000132679916917343	-0.000393690370825713
6.29200000000008	0.000103910260248032	-4.10525274889198e-07	0.000145595504326249	0.000378425038806209	0.000334188050542323	6.11132996359537e-05	-5.9388111112603e-05	-0.00020412789556199	-0.000252959822375291	0.000213023453790813	-1.08288561603499e-05	-0.000275027224516125	-0.000333498698576737	0.000122173690096204	-0.000392437328737472
6.30250000000008	0.000317168409804315	-2.9520454305791e-05	0.00011193660114457	0.00035581324612378	0.000307418194459625	4.56365753028097e-05	-9.51205147605774e-05	-0.000185962230179587	-0.000267755217253836	0.000212680683412201	-0.000353800099376257	-0.000328543832298459	-0.000326721155303194	0.000125568434840751	-0.000382757866228651
6.31300000000008	3.31945549727615e-05	-4.04977554703352e-05	7.82776979628902e-05	0.000332170032518635	0.000281074243344459	-0.000152848203625368	-0.000131689670305634	-0.000162674118646277	-0.000277911693959604	0.000212337913033589	-0.000311314616308212	-0.000315013138691415	-0.000270439933348509	0.000117022674985512	-0.00037307840371983
6.32350000000008	0.000314901045004489	-4.95346131048484e-05	4.46187947812108e-05	0.000308526818913489	0.000255381845545821	7.32484140019784e-06	-2.4914478021982e-05	-0.000135391489867317	-0.000284852443744472	0.000204001832795363	-0.000161612111580413	-0.000328296699645175	-0.000214158711393825	0.00010908768061074	-0.000363398941211008
6.33400000000008	0.00026888276777309	-9.53202620310863e-05	1.42112941560403e-05	0.000286485307906495	0.000229689447747183	6.99234626644657e-05	0.000112412582203349	-0.000137592241321311	-0.00029179319352934	0.000188399107230438	-0.000210295107726889	-0.000369721504432214	-0.000159771881228626	0.000101152686235968	-0.000353621679990767
6.34450000000008	0.000216487584700887	-0.000116355259152854	7.03215157855748e-05	0.000267046563621416	0.000206095020792799	-3.80881939294794e-05	0.000146371571173646	-0.000131237812809831	-0.000298784190587389	0.000171686933064776	-0.000163753161043763	-0.000281292187490474	-0.000151703998009888	9.32176918611961e-05	-0.000338807785134448
6.35500000000008	0.000196173420130185	-4.38796289763529e-05	0.000128302066505608	0.000247607819336337	0.000195594156061377	-4.12296044725327e-05	0.000118807980258144	-0.000193325802882978	-0.000308362922213208	0.000149935027760768	-0.000152975785871137	-0.000166261758861455	-0.000147761693466769	9.24641085690443e-05	-0.000324432800641117
6.36550000000008	0.000163075135473059	2.0608594536894e-05	0.00018628261722564	0.00024834961434785	0.000191586516974539	6.51192685313587e-05	0.000116114419775637	-0.000263085549394587	-0.000317941653839027	0.000121632517517293	-0.000144996272695055	-0.000135603377030267	-0.000138629633500877	9.39547162401153e-05	-0.00031077935301725
6.37600000000008	0.000224327021531261	5.44424040976938e-05	0.000243529161211546	0.000255672221903368	0.000187578877887702	4.46207016540713e-06	0.000118664524168383	-0.000298750339086503	-0.00031540092577175	9.33300072738188e-05	-0.000187845415212802	-0.000210527267242718	-0.000129497573534985	9.05886623167257e-05	-0.000300189916154601
6.38650000000008	0.000420330739298229	8.83758091071541e-05	0.000265639666524822	0.000258522633017747	0.000183571238800865	-0.00018928758696632	0.00012510436334151	-0.00032721088192122	-0.000280600020013177	6.50274970303441e-05	-0.000254996787841072	-0.000286192026461337	-0.000114914956576354	8.67394710555712e-05	-0.000289600479291952
6.39700000000008	0.000161714717884742	8.34328625347478e-05	0.000236893882493348	0.000266231277353368	0.000179563599714027	-8.69975500396824e-05	-1.07114228255476e-05	-0.000359628761128186	-0.000235577349671126	3.67249867869328e-05	-0.000103609772120774	-0.000269273194125487	-8.25038547749492e-05	7.22365910010733e-05	-0.000279723064617641
6.40750000000008	8.77847787581839e-05	6.22300317558987e-05	0.000208148098461874	0.000287138063353534	0.00017555596062719	-0.000110105760972478	-0.000200151707442124	-0.000341896580830356	-0.00018765842473502	1.85243264393949e-05	3.94686260150453e-06	-0.000232672194557681	-0.000104563734144007	7.15174212949222e-05	-0.000270795012861084
6.41800000000008	0.000229533108357978	2.10955719489209e-05	0.000179402314430399	0.0003080448493537	0.000171548321540353	-0.000194926330584702	-0.000301741089133481	-0.000326647930672367	-0.000144826166465542	-9.06509465068812e-07	-0.00025541599566743	-0.000118466426297642	-0.000149481760237876	8.15616082672272e-05	-0.000261140289508788
6.42850000000008	-0.000151529041000286	6.87629115495863e-06	0.000150863725549483	0.000328951635353867	0.000183087445968716	-0.000245125061533949	-0.000262604203853439	-0.000322804862539005	-0.000101993908196063	-1.91195956885938e-05	-0.000208372869592599	-8.652078643006e-05	-0.000194399786331744	9.16057952395322e-05	-0.000249668887167219
6.43900000000008	-0.000227379783494325	4.82942505031248e-06	0.000147546678561851	0.000345796967311481	0.000198443811991627	-1.39268585903991e-05	-0.000176028135046929	-0.000301996331348353	-5.91616499265842e-05	-3.59931572631293e-05	-0.000236081503268382	-0.00015681739328444	-0.00021855497321182	0.000101649982211837	-0.00023819748482565
6.44950000000008	-0.000163919126725577	8.28483768031352e-05	0.000178078534782068	0.000361686663023839	0.000213800178014537	7.55699390798727e-06	-3.93677354879995e-05	-0.000293810200231709	-3.16939975602352e-05	-5.28667188376648e-05	-0.000337285211839825	-0.000233158308734158	-0.000206944719945087	0.000112132678363318	-0.000227725996906663
6.46000000000009	-0.00017435048851689	0.000155514912591389	0.000208610391002285	0.000371098586519386	0.000228011194318219	-8.22109647069712e-05	2.43540765183177e-05	-0.000270132833800982	-2.11274116867806e-05	-6.97402804122002e-05	-0.000474231722317674	-0.000200160786204711	-0.000167520292382726	0.000123882178810144	-0.000227143296186838
6.47050000000009	-0.000298764840623226	0.000204123224154203	0.000239142247222502	0.000369984130163034	0.000235350112306987	-7.13442577023393e-05	-4.56360906257066e-05	-0.000256784772030299	-1.12065529286246e-05	-8.68310166336003e-05	-0.000390627082103405	-0.000149154602245706	-0.000124448682175412	0.0001349000109352	-0.000232641560055032
6.48100000000009	-0.000246503337946926	0.000233772964156503	0.000252772882668163	0.000374163935265562	0.000246541487887908	1.18509014950533e-05	-9.44384423840312e-05	-0.000253852137552358	-2.34218931375644e-05	-0.000115106247163647	-0.000170918411309548	-0.000230490696270152	-8.13770719680977e-05	0.000143289603424468	-0.000238287645482348
6.49150000000009	-0.000452836734694764	0.000200019294577326	0.000217488744159916	0.000370473676453034	0.000259748368491942	-0.00012960193338732	-0.000134053688595398	-0.000248989913303221	-5.79097530099903e-05	-0.000140479164496759	-0.000269489008638173	-0.000350030161656633	-7.62511851956954e-05	0.000144322271396959	-0.000248959663918315
6.50200000000009	-0.000314911394465363	0.000119107382893199	0.00017666537407254	0.000341119806553295	0.00026879996452956	-0.000116997173296475	-0.000164713594609547	-0.000254923409922342	-0.000106638249107421	-0.000161135822885018	-0.000345571633987126	-0.000236853200081435	-0.000100143004486744	0.000133095239107107	-0.000270281471722864
6.51250000000009	-0.000327344225726732	4.84019369628669e-05	0.000135842003985164	0.000307800039410593	0.000276020040120364	-0.000278778670135887	-0.000179294136304087	-0.000261360298103275	-0.000157391334789717	-0.000181792481273276	-0.000350573001503666	-1.70299996671908e-05	-0.000145541740320935	0.000112698181894107	-0.000294109112319887
6.52300000000009	-0.000400073706831831	5.87414934657432e-05	9.50186338977886e-05	0.000274480272267891	0.000282507507532472	-0.00123945541928672	-0.000149437370006177	-0.000244940871067256	-0.000205037849629036	-0.000197527562686366	-0.000319309602183763	8.66766252059862e-05	-0.000190940476155125	9.37580083951625e-05	-0.000317936752916909
6.53350000000009	-0.000401825245309596	6.97246716445261e-05	9.88619358476803e-05	0.000247838596523193	0.00028899497494458	7.25419969478951e-05	-0.000115437753466417	-0.00023369427175674	-0.000252684364468354	-0.000208433927067377	-0.000308648943228396	6.9420003965444e-05	-0.000234232661575537	7.48178348962179e-05	-0.000342153182877133
6.54400000000009	-0.000362297855331099	5.10331511392995e-05	0.000174517233467314	0.000232971450348234	0.000290836917170886	-3.59269910730326e-05	-8.16634140095884e-05	-0.000204884945567628	-0.000300330879307673	-0.000218248959165391	-0.000356485029239072	-2.36239300494619e-05	-0.000234651907422798	5.58776613972733e-05	-0.000369382730401924
6.55450000000009	-0.000208837130067164	5.0616521107401e-05	0.000256760192825497	0.000218104304173274	0.000276080757648716	-0.000110014184885742	-5.78749228314045e-05	-0.000216444054063635	-0.000317481361284982	-0.000223679873486799	-0.00026523367196579	-6.24163612457839e-05	-0.000195812851207228	3.2297253724107e-05	-0.000388489680355039
6.56500000000009	-0.000320598238276418	3.07564971345899e-05	0.000339003152183679	0.000207770920953892	0.000247131145869237	-0.000185832965606882	-2.22601955477029e-05	-0.000233690823614045	-0.000333734901119564	-0.000222720224755378	-0.000178470059910363	-0.000124268380110894	-0.000142692720322281	7.41531695335759e-06	-0.000397125391027967
6.57550000000009	-0.000411376805042138	-1.72337929224117e-05	0.000420306687441287	0.000188624716960434	0.000218181534089757	-9.98442979749443e-05	2.33189240790813e-05	-0.000247943977869122	-0.000344144888490611	-0.000221760576023957	-0.000180291035188342	-0.000196958309276662	-8.95725894373328e-05	-2.21271129608331e-05	-0.000407495740639989
6.58600000000009	-0.000150685563121355	-5.48492417077499e-05	0.000412453626094892	0.000177748670364162	0.000189231922310277	4.77710843819133e-05	7.01257595722206e-05	-0.00025101393050651	-0.000349716664100331	-0.000220800927292537	-9.99946529709505e-05	-0.000274328729110436	-5.2287822236435e-05	-6.1567642649572e-05	-0.000417866090252012
6.59650000000009	-0.000123048750945108	-4.26928201361947e-05	0.000303737189635734	0.00018075635084682	0.000160282310530797	-0.000120436506836405	-3.86175200092841e-05	-0.000269734894630027	-0.000334403931269519	-0.000219841278561186	-0.00014897717807402	-0.00028170567061979	-5.58104086312504e-05	-7.26868865072081e-05	-0.000422887345658693
6.60700000000009	-0.000404275438028906	-1.8788490743743e-05	0.000195020753176577	0.00019313426278112	0.000131332698751317	-0.000190111898916847	-0.000196301720118745	-0.000241292073878651	-0.000324151539462407	-0.000233824937724252	-0.000286793003152081	-0.000187206346415849	-4.35977985778898e-05	-6.82509904690991e-05	-0.000415705979909936
6.61750000000009	-0.000468696986459336	-8.91124499313075e-06	8.63043167174194e-05	0.00020551217471542	0.000102383086971837	-9.27052635006803e-05	-0.000223145954218088	-0.000213098930420787	-0.000303523002650904	-0.000247305428840046	-0.000354001877221553	-0.000141820592540881	-2.60027516973689e-05	-6.83069904148779e-05	-0.000408847141176987
6.62800000000009	-0.000294405767140102	1.85531107455052e-05	-1.52393922336986e-06	0.00021789008664972	7.3267754403695e-05	-0.000117151523062672	-0.000103880311511139	-0.000192629373571511	-0.000281985691438313	-0.000261723373838343	-0.000332800724392855	-0.000160719307830352	-8.40770481684808e-06	-6.83629903606568e-05	-0.000403359042261148
6.63850000000009	-0.000260399749134293	4.70006814855609e-05	3.19499550659631e-05	0.000186381895830811	4.34713218480661e-05	-0.000138726740560429	-5.0399253840803e-06	-0.000202805267256471	-0.000260448380225722	-0.000276900979741401	-0.000260777366828379	-0.00019313992183995	3.17146427328675e-05	-6.84189903064356e-05	-0.000397870943345309
6.64900000000009	-0.00013856280591576	9.98860530424719e-05	0.000106785940182929	0.000141159297902186	1.36748892924372e-05	-1.36424328872084e-05	-0.000127052463663488	-0.000220732774107548	-0.00024024410693289	-0.000292078585644459	-0.000202905686031413	-0.000155331766623363	6.84432464958001e-05	-6.84731200651956e-05	-0.000391824523980608
6.65950000000009	-0.000158962580260952	0.000142861066487549	0.000181621925299896	9.56077724570804e-05	-1.61215432631916e-05	-0.000310046359778605	-0.000262893167474591	-0.000266364050914562	-0.000222039390519623	-0.000307256191547517	-0.00047636443146185	-0.000112076409997718	0.000104219948767944	-6.8517568855859e-05	-0.00038126041794667
6.67000000000009	-0.000103550140984778	2.86010952676723e-05	0.000256457910416862	5.11732655616446e-05	-4.05849177462984e-05	-5.8942228531349e-05	-0.000294085894000199	-0.000313438161430687	-0.000203688610454695	-0.000322433797450575	-0.000205610838158862	-0.000125654143634336	0.000140633460759365	-6.69540811385256e-05	-0.000366051814700233
6.68050000000009	-0.000321035904562881	-8.62482317104372e-05	0.000307260713274777	2.27791453904364e-05	-6.51807087356045e-05	5.07188061781991e-05	-0.000240804542535362	-0.000338129907922925	-0.000177962605121544	-0.000329987529468401	-0.000241139206349181	-0.000185019461460647	0.000177046972750786	-4.86095302361848e-05	-0.000348701413124499
6.69100000000009	-0.000225299710546002	-8.24221673584284e-05	0.000277317266516568	2.05953415992069e-05	-9.07657372597106e-05	-1.68496140714917e-05	-0.000201713960451975	-0.000342110944895553	-0.000156795465411899	-0.00033410146160988	-0.000252145959173005	-0.000262046561613438	0.000182010418640215	-2.58297137560127e-05	-0.000327067414890343
6.70150000000009	-0.0001775383803131	-1.35206362593302e-05	0.000250198248624169	9.23448138958047e-06	-0.000114562061461508	-0.00026561942716352	-0.000173986092922771	-0.000338582380269244	-0.000136504095378102	-0.000335323188112929	-0.000311481961987905	-0.000300801958615341	0.00017504974676637	-3.49662110172636e-05	-0.000300800545234631
6.71200000000009	-0.000388253492509115	1.83253981793973e-05	0.00022307923073177	-6.94848188108066e-06	-0.000134416693055421	0.00017671938073649	-0.000155336511824429	-0.000333411016396348	-0.000114123458100088	-0.000336544914615979	-0.000331196428741297	-0.000322892755914398	9.88858492858914e-05	-7.14427876809518e-05	-0.000274443716910581
6.7225000000001	-4.78924537004363e-05	-0.000105983150850952	0.000195960212839371	-2.31314451517418e-05	-0.000152813894561055	7.24581828567287e-05	-0.000178683516806765	-0.000330622393413266	-0.000109700948538273	-0.000337756672666161	-0.000352285835339387	-0.000259687227329426	2.27219518054127e-05	-0.00010758294617679	-0.000248086888586532
6.7330000000001	-0.000197706952425358	-0.000210227260850005	0.000213957363347717	-2.88758904512155e-05	-0.00017121109606669	-6.11109834093366e-05	-0.000192288030099231	-0.000346042572514521	-0.000105278438976458	-0.000338943509584175	-0.000244323440641665	-0.000131445275995238	-5.32966123416862e-05	-0.000143723104672628	-0.00022173006026247
6.7435000000001	-0.000181958163143426	-0.000204197914471716	0.000238200565667043	-5.91441133125936e-06	-0.000189229216466762	-3.56723152417022e-05	-0.000235040743497749	-0.000362859244315529	-0.000100855929414642	-0.000339716486714341	-0.000560440596908518	-7.06511702547691e-05	-9.21404783687745e-05	-0.000179863263168467	-0.000194094834955505
6.7540000000001	-0.000168393209852155	-0.00014977605176358	0.000256219956139145	1.75246845205799e-05	-0.000203239131982614	-2.39256670269908e-05	-0.00024139909977674	-0.000335874824575486	-0.000106461407780979	-0.000341274919565671	-0.000310012980300486	-2.02688822405239e-05	-0.000107697705300804	-0.000212774808802964	-0.000171377546161452
6.7645000000001	-0.000215670498043746	-9.79325250919093e-05	0.000274239346611246	5.05161150081441e-05	-0.000203316343151254	-0.000115267322886495	-0.000193430283645116	-0.000294903973098246	-0.000113122463823851	-0.000347137547929283	-0.000218559237479967	1.372991760389e-05	-9.79571514814096e-05	-0.000242967522554327	-0.000166193770151623
6.7750000000001	-6.79315647423471e-05	-6.86408958842807e-05	0.000292258737083347	7.90896061015255e-05	-0.000202850652096693	-0.000218844357615834	-5.93532581266423e-05	-0.000266607788287798	-0.000124240728037186	-0.000353000176292895	-0.000267230790883812	2.2659998085663e-05	-8.82165976620152e-05	-0.000278847717452545	-0.000158776469951361
6.7855000000001	-0.000182829230462847	-3.28501161962233e-05	0.000297793584714241	7.35032426673689e-05	-0.000202384961042132	-0.000116488686240822	1.96077506352498e-05	-0.000258912943430212	-0.000140959557698901	-0.000358862804656506	3.29313791997062e-05	-4.41689320476195e-05	-7.93124975684432e-05	-0.000335856062875354	-0.000151070973081392
6.7960000000001	-0.000178059167526234	-5.11628879728849e-05	0.000357305796695465	4.72574434729194e-05	-0.000201919269987572	2.91079512280301e-05	-0.000167617918440658	-0.00025977106580048	-0.000149912274690556	-0.000364725433020118	0.000160865254086794	-0.000191515533147254	-8.1956538895281e-05	-0.000380675190096879	-0.000143365476211423
6.8065000000001	-0.000199815395140253	-0.000102839553669306	0.000416818008676689	3.73639143474606e-05	-0.000201453578933011	-5.24240710258751e-05	-0.000314475445033583	-0.000264536222881524	-0.000181502932100659	-0.000359144668248159	-0.000118983401469764	-0.000248196503902692	-0.000106080120763522	-0.000406304814063227	-0.000142248142179485
6.8170000000001	-0.000135664933811866	-0.000175182838158711	0.000476330220657914	2.74703852220018e-05	-0.00020098788787845	2.08742162361289e-05	-0.000302960821933954	-0.00027524559558353	-0.000199320831399993	-0.000346014605050002	-0.000272402875330365	-0.000261138842554217	-0.000125013957465271	-0.000416623958895101	-0.000156484198313723
6.8275000000001	-9.68672157625176e-05	-0.000176544776459084	0.000511923643097575	1.7576856096543e-05	-0.00019839601395703	-0.000133580179782667	-0.000202053880958607	-0.000279839686363751	-0.000215442064032828	-0.000333082603089732	-0.000213171336883747	-0.000243200092156687	-0.00014394779416702	-0.000426943103726975	-0.000172097865141345
6.8380000000001	-0.000174157753466526	-0.000156200298089517	0.000431205468232419	6.28506413118861e-06	-0.00019412506668455	-9.95592810447219e-05	-0.000144792929164397	-0.000253545615096015	-0.000231563296665663	-0.000320385798849443	-0.000223280806100868	-0.000241386612645522	-0.000160096444305757	-0.00043726224855885	-0.000187711531968967
6.8485000000001	-0.000313683222064517	-0.000102549676761598	0.000332338489091225	-5.33573085529742e-06	-0.000189854119412069	1.36910080103745e-05	-0.000225725291775489	-0.000258980175322425	-0.000245479152214617	-0.000307688994609155	-0.000217917300146858	-0.000200190797045172	-0.000138636041246922	-0.000447973312582676	-0.000203527295022275
6.8590000000001	-0.000176502176449122	-7.92583469026865e-05	0.00023347150995003	-1.93897159264654e-05	-0.000185746864399731	-5.15936174475298e-05	-0.00030440320418354	-0.00031164188301619	-0.000256454504985178	-0.000294992190368866	-0.000456990177618402	-6.72806832155215e-05	-5.88461777148627e-05	-0.000461721750343843	-0.000218417000078517
6.8695000000001	-0.000282743001882908	-6.39965786814639e-05	0.000134604530808836	-4.01349737301799e-05	-0.000184913454589543	-4.92488338573776e-05	-0.000294951619337444	-0.000348283260499852	-0.00026738116987185	-0.000282295386128577	-0.000488366698927214	0.00012896133703864	2.61785747057952e-05	-0.000473621228651825	-0.000229718832881675
6.8800000000001	-0.00033414619219707	-3.65076486952074e-05	8.76267253196838e-05	-5.64392864858789e-05	-0.000182679126061079	-0.000163837146633176	-0.00028068629199907	-0.000345635849076313	-0.000268692965588651	-0.00027326224348693	-0.000538480767466545	0.000491315395282773	0.000111203327126453	-0.00047548271919045	-0.000241020665684833
6.8905000000001	-0.00022310487161777	6.26679832367651e-06	8.81208969291478e-05	-5.1088094610389e-05	-0.00017922722398973	-6.22574456623482e-05	-0.000261254429605434	-0.000341914185258033	-0.000265463894315213	-0.000266091881108398	-0.000312032104539873	0.000804959713142165	0.000177740679139181	-0.000444150886727342	-0.000256896062824452
6.9010000000001	-0.000213211734167706	6.42309151086776e-06	9.33238264671742e-05	-3.05712253335935e-05	-0.000174993032014271	-6.89135803718933e-05	-0.000263620194096947	-0.000273626021992474	-0.000268204100605496	-0.000263120511687726	-0.00048953309425407	0.000579074141038548	0.000179144200554033	-0.000416101349071718	-0.000266220714582724
6.9115000000001	-0.000364508165934789	-2.46860014382959e-05	9.85267560052005e-05	-9.2948950195234e-06	-0.000176337730762216	0.000141753319724158	-0.000233225112979418	-0.000157060092705703	-0.000261643888264128	-0.000260149142267053	-0.00038914459080224	0.0001975728589793	0.000114407797268948	-0.000382760471472115	-0.000275416442992406
6.9220000000001	-0.000341060662931974	-0.000119241609998695	0.000103729685543227	1.19814352945467e-05	-0.000180127970649073	5.34638306757228e-05	-0.000208446735868933	-6.09537487351962e-05	-0.000253010038356655	-0.000254881495814464	-0.000245154735536225	-0.000125895043293878	4.88501828287666e-05	-0.000348729198488591	-0.000284612171402089
6.9325000000001	-0.000132293498178737	-0.000183645739543085	8.22646978399388e-05	3.08607300354112e-05	-0.00018391821053593	-6.44847420823956e-05	-0.000167109018384566	-5.37127324825817e-06	-0.000244376188449182	-0.000246887020386581	-0.00046773926241421	-0.000266016949310596	-1.63909220715066e-05	-0.000314697925505068	-0.000293807899811771
6.9430000000001	-0.000103725325881537	-0.000156505187974227	5.11066019571601e-05	4.37474358435521e-05	-0.000183632030911448	-8.05007002717298e-08	-0.00020218602844305	8.00473664918302e-05	-0.000235742338541709	-0.000238750326665971	-0.000351826899312927	-0.000276898435081505	-8.09855390250319e-05	-0.000280666652521545	-0.000301373092588789
6.9535000000001	-0.000181763399750379	-0.000153354713213141	1.20318282203051e-05	5.66341416516931e-05	-0.000171648297876416	-0.000156642437225794	-0.000315970857418094	9.75658871177249e-05	-0.000221524248130339	-0.000228564997517474	-8.02157686681628e-05	-0.000182680776022864	-0.000101024590401195	-0.000249897467756945	-0.000305975909437709
6.9640000000001	-0.000135124568260871	-0.000118438419501746	-2.70429455165499e-05	7.21076850098982e-05	-0.000160687572072458	-0.00018043322440105	-0.000387104560045935	9.71586808494513e-05	-0.000206150797614795	-0.000212089915974536	-0.000290874236342403	-0.000249500761727287	-0.000104471903911775	-0.000220978422579117	-0.000306986125414576
6.9745000000001	-0.000244661241444895	-4.75017540355456e-05	-6.61177192534049e-05	9.59660269384469e-05	-0.000149726846268499	-0.000152036556647859	-0.000251853914530486	7.31712604619293e-05	-0.000188736931968625	-0.000195614834431598	-0.000328463361063914	-0.000352105576801204	-0.000107919217422356	-0.000192586242668916	-0.000311220533468593
6.98500000000011	-8.51575754298843e-05	2.48916820654765e-05	-8.49348464480368e-05	0.00013303596584622	-0.00013876612046454	-9.40378019713334e-05	-0.000131004839809728	5.88418179091924e-05	-0.000187251139048842	-0.000179139752888659	-0.000304582601258658	-0.000316178951908873	-0.000117550677635315	-0.000174037431645351	-0.000315616151126431
6.99550000000011	-0.000156360565285999	-6.93393840486246e-05	-8.56645209296597e-05	0.000148713161153743	-0.000127805394660582	-0.000340756353181299	-0.000215172040170232	3.73212900662309e-05	-0.000172664157188383	-0.000162664671345721	-1.12448526076253e-05	-0.000213651301145844	-0.000105948242502454	-0.000181881422678892	-0.000320011768784269
7.00600000000011	-0.000129647451851557	-0.000175547949823893	-8.63941954112826e-05	0.000151349874868437	-0.000116844668856623	-0.00030384761827033	-0.000289163414613733	2.10197356455801e-05	-0.00015047738650894	-0.000149253633985379	-0.000267344662692324	-0.000149228978002129	-9.9771945706609e-05	-0.000197391552974142	-0.000320627500360801
7.01650000000011	-0.000296103991819336	-0.000168762697347662	-8.71238698929056e-05	0.000153986588583132	-0.000105883943052665	-0.000252553561661606	-0.000333962621139704	1.05499204186056e-05	-0.000130196331625278	-0.000144425882949909	-0.000369910525290065	-9.84203855337101e-05	-0.00011567425361155	-0.000215992679295965	-0.000319858876295178
7.02700000000011	-0.00023328652182522	-0.000151108697947047	-8.61939597613241e-05	0.000156623302297827	-9.50564385221175e-05	-0.000383979501008809	-0.000339942441618773	2.38129937806514e-05	-0.000110273101912427	-0.000138235932445887	-0.000206846735135319	-0.000278165708223723	-0.000131576561516491	-0.000234593805617789	-0.000317712641536172
7.03750000000011	-0.000326599238125841	-0.000157631081325751	-6.95483235552287e-05	0.000161931410105867	-8.49579757713201e-05	-0.000230068736982427	-0.000340341483539987	-1.05335283123457e-06	-9.03498721995762e-05	-0.000130428370073028	-0.000371589580324246	-0.000519175842553417	-0.000146279243236355	-0.000253194931939612	-0.000315566406777166
7.04800000000011	-0.000238679410367387	-0.000146009768026526	-8.20836629603443e-05	0.000168693070582282	-7.48595130205226e-05	-0.000153234034521004	-0.000291397395373796	-6.36851349019696e-05	-7.01965402396765e-05	-0.000122620807700168	-0.000365504480128219	-0.000610498001795022	-0.000175068826801072	-0.000269759623204964	-0.00031342017201816
7.05850000000011	-0.000223458098673903	-0.000119133503412002	-9.46190023654598e-05	0.000176657194453657	-6.47610502697252e-05	-0.00026856250475875	-0.000196764098854329	-0.000114934040847313	-4.93784684550049e-05	-0.000114813245327309	-0.000547767595808316	-0.000542732246909511	-0.000153498907235509	-0.000275782768296434	-0.000318681996960533
7.06900000000011	-0.000139286793182232	-5.1516925618999e-05	-0.000107154341770575	0.000187627476812285	-5.34002576492393e-05	-0.000341789958600404	-5.89785804315706e-05	-0.000159289914762441	-2.85603966703333e-05	-0.000106475186785209	-0.000435139837336096	-0.000448661837962332	-0.000111760215039663	-0.000279842987647997	-0.000329345939399582
7.07950000000011	-0.00024475661286661	2.94047847654826e-05	-0.000129080650123084	0.00017111953219751	-3.88033590731989e-05	-0.000180611458020235	-1.352121971899e-05	-0.000185282195165209	-1.44990225021358e-05	-9.40257829319121e-05	-0.000274957265550665	-0.000299145564632009	-7.00215228438175e-05	-0.0002801753005812	-0.000339461244311029
7.09000000000011	-0.000359633948691609	8.98922240983461e-05	-0.000161374080316965	0.000137725241279377	-2.11274003196091e-05	-3.1180546626127e-06	-2.01147068045217e-05	-0.000193263455696351	1.56617711524638e-06	-8.15763790786155e-05	-0.000266341004277896	-0.00016289020159446	-1.3841958469034e-05	-0.000271559811885258	-0.000342924319201278
7.10050000000011	-0.000484931111111553	-1.45788798839208e-05	-0.000176433131772529	0.000113867862718823	-1.39487590942206e-06	0.000198519656341457	-7.4511318127218e-05	-0.00015747216639306	1.84857886094054e-06	-6.76592963663089e-05	-0.000261046818097029	-0.000155941387562782	4.98351956793409e-05	-0.000253911093294343	-0.000353631678798176
7.11100000000011	-0.000265876426115934	-0.000128229887875892	-0.000191492183228093	9.72859411184697e-05	2.00428303403162e-05	-0.00024782278657234	-0.000125106549163703	-9.69942884784744e-05	4.48288812572654e-06	-5.26414545097915e-05	-0.000312164917229122	-0.000142757367359002	5.15192240465049e-05	-0.000233103122058302	-0.000365546419179413
7.12150000000011	-0.00021390682871783	-0.000234196774739953	-0.000206551234683657	8.0704019518116e-05	4.23861113208168e-05	-0.000215440230043596	-0.00026396990808118	-5.21794434777837e-05	5.33193775904867e-06	-4.27041602839825e-05	-0.000248588895783529	-8.39713640708116e-05	5.11890377023842e-05	-0.000215230914064604	-0.00037746115956065
7.13200000000011	-0.000206114331139038	-0.000301471229756806	-0.000189589529138281	6.73726642777711e-05	6.47293923013175e-05	-0.000122117152311954	-0.000327106084795392	-1.13560754029949e-05	6.18098739237086e-06	-4.54682351342863e-05	-0.000305932483659603	-2.80417839377556e-05	5.08588513582634e-05	-0.000197358706070906	-0.000389375899941886
7.14250000000011	-0.000258065510206624	-0.000279910492583572	-0.000134400058443097	6.78562160665187e-05	8.65714636545706e-05	-2.49526981021105e-05	-0.000216786264184568	5.35631417576217e-05	7.030037025693e-06	-4.86757818748295e-05	-0.00036598488355727	-4.98975827040727e-06	-1.91792172793847e-05	-0.000179486498077208	-0.000404393441141472
7.15300000000011	-0.00026543179854891	-0.000204484498066681	-6.65977034972774e-05	6.83397678552662e-05	9.4970356091076e-05	-4.52239797460777e-05	-8.26601990875065e-05	6.74283341223794e-05	9.22496865951129e-06	-5.40996398600977e-05	-0.000130446056092086	-0.00010519034510831	-9.64091874935312e-05	-0.000167384605764928	-0.000418448089212626
7.16350000000011	-0.000182306253986069	-0.000127893616255583	1.20465144854244e-06	6.03268821405432e-05	0.00010333392083637	-7.13606313666161e-05	-3.11857936728079e-06	5.71039184680606e-05	1.184048841846e-05	-6.27827743441111e-05	-8.06187980897028e-05	-0.000211523995053269	-0.000148486401656815	-0.000162976467694204	-0.000425307640670305
7.17400000000011	-0.00012323775702498	-6.58078547332684e-05	6.90070063943623e-05	4.99579311153261e-05	0.000111697485581664	-3.72204751920821e-05	-3.73422398187153e-05	3.22890645665478e-05	1.61215318224788e-05	-7.14659088281246e-05	-0.000321020227307901	-0.000266983722143628	-0.000200563615820098	-0.000163910887513656	-0.000432550319806918
7.18450000000011	-0.000316996764461413	-7.54552056942252e-06	0.000114423458188644	5.93167436557006e-05	0.000120061050326958	-8.65352401521792e-05	-9.82129793281194e-05	-3.54898725142695e-05	2.89378353894149e-05	-8.01490433121381e-05	-0.000358391603263454	-0.000327420123692099	-0.000246155814475604	-0.000162149509557833	-0.000439867012245137
7.19500000000011	-0.000333781046609301	-6.31743487968281e-05	0.000104406245647297	7.10508099216138e-05	0.000128424615072252	-5.92031008332605e-05	-0.000175363416315971	-0.000103775999402038	4.24072160282052e-05	-8.88321777961515e-05	-0.00037574353080799	-0.000421289011069959	-0.000223329971544162	-0.000168658663956453	-0.000446472347033253
7.20550000000011	-0.000391187209973507	-0.000165158033989273	9.43890331059506e-05	6.60430002645106e-05	0.000136788179817546	-1.98846681378991e-05	-0.000184743070522441	-0.000156706535315343	5.78324893784543e-05	-0.000101399710700775	-0.000254870721083245	-0.000331528788226048	-0.00020928031563776	-0.000175725023194834	-0.000443118674721633
7.21600000000011	-0.000394232304139257	-0.000226932563985994	8.4371820564604e-05	6.10351906074075e-05	0.000145151744562839	1.21259707699492e-05	-0.000155620283669332	-0.000204492038388623	6.87019313532125e-05	-9.90654374635414e-05	-0.000239929445608335	-0.000235676732859097	-0.000206705147291261	-0.000168777157901862	-0.000439765002410036
7.22650000000011	-0.000305611134226334	-0.0001870664546674	6.99341599360092e-05	5.60273809503043e-05	0.000156516858169925	-0.00013976103097805	-0.000173891342922313	-0.000208559247449705	7.8990535004654e-05	-9.59091007900569e-05	-0.000360490306295809	-0.000209763994178807	-0.000204129978944762	-0.000158417790886237	-0.00043853733411448
7.23700000000011	-0.000203734825755277	-0.00012712595515577	8.63246735545534e-06	2.92167345552822e-05	0.000165192157655286	-9.09567584159126e-05	-0.000215699002257857	-0.000184931342148731	8.92791386560955e-05	-9.19462113112298e-05	-0.000318964336908334	-0.000172663627395088	-0.000202391908837748	-0.000148058423870611	-0.000437309665818924
7.24750000000012	-0.000195501514218467	-9.02408258578489e-05	-4.14085559829768e-05	-6.31504653444119e-06	0.000173867457140647	5.41901315619053e-05	-0.000162477169618182	-0.000175295336663624	9.08986032969663e-05	-8.79833218324027e-05	-0.000277228797596453	-5.98440965115824e-05	-0.000199407787218475	-0.000137699056854883	-0.000435102485894812
7.25800000000012	-0.000243388468626122	-5.58628894064396e-05	-9.1449579321409e-05	-3.97998841752553e-05	0.000182542756626008	-0.000186308667594024	-0.000132039529380977	-0.000173660007918994	7.65855962434968e-05	-8.40204323535756e-05	-0.000351932685309685	8.22045694113183e-05	-0.000211944055754263	-0.000117929313039433	-0.000429243277784796
7.26850000000012	-0.00027942555555621	-8.96275101157212e-05	-0.000141490602659841	-6.7655627331884e-05	0.000189399912060611	-0.000274429454854534	-0.000100277121504995	-0.000182193209505174	6.22725891900273e-05	-8.00575428747486e-05	-0.000340877369119189	2.83104106709837e-05	-0.000230340950516836	-9.93663851938806e-05	-0.000420375946888327
7.27900000000012	-0.000248356846797062	-0.000140583218176725	-0.000176372385640603	-9.18340626423053e-05	0.000193140883420644	-0.000191478903751235	-2.45289802524684e-05	-0.000210879275283428	4.79372935785624e-05	-8.38888258464779e-05	-0.000207927509670554	-0.00024974730997345	-0.000248737845279408	-8.43177124103329e-05	-0.000411508615991858
7.28950000000012	-0.000158860419167502	-0.000187436861003962	-0.000114220636757167	-0.000116318301537429	0.000187879742569587	2.73523846514877e-05	3.13189808745044e-05	-0.000215548208508914	2.22024335523614e-05	-8.93138804725998e-05	-0.000136363642986975	-0.00042369205937609	-0.000262156639631597	-8.05922692029226e-05	-0.000410120031079072
7.30000000000012	-0.000198979134383021	-0.000232182143835766	-6.02067835423026e-05	-0.000121520938128161	0.000176996115900807	2.14446447856927e-05	-9.0807272517958e-05	-0.000219629056919423	-1.07632070335874e-05	-9.93352094206318e-05	-0.000154221771067773	-0.000247328440045805	-0.000254426263359394	-7.88333770587598e-05	-0.00041001783229372
7.31050000000012	-0.000303913602831172	-0.000264258011753184	-6.19293032743789e-06	-0.000127048153130637	0.000166651956969096	-0.000130357675396947	-0.000219002352039596	-0.000211072616217599	-3.32718947253818e-05	-0.000109356538368664	-0.00024222710803422	-1.93964724929212e-05	-0.000199063614028504	-9.4324035244305e-05	-0.000410016066835166
7.32100000000012	-0.000440653574169347	-0.000247531472770131	4.78209228874268e-05	-0.000132575368133112	0.000159713279366781	-0.00022808447903196	-0.000213194381439945	-0.000210714450130978	-5.15437560699374e-05	-0.000115641247962555	-6.42436328837817e-05	-2.86219796274436e-05	-0.000140346110145377	-0.000125950228605477	-0.000410014301376613
7.33150000000012	-0.000228117333977854	-0.000237686068686476	8.47232933164794e-05	-0.000135079840664907	0.000152774601764466	1.51834547158804e-05	-0.000156121638888376	-0.000239604097583862	-6.9815617414493e-05	-0.000111650254333153	-0.000339886229223616	-0.000189075356641599	-8.16286062622487e-05	-0.000157576421966649	-0.000410012535918059
7.34200000000012	-7.83822195593047e-05	-0.000194506319635064	4.57543474629303e-05	-0.000119447858374277	0.000146244474025572	-7.43511615671052e-05	-0.000146305833956045	-0.000273282134127625	-8.80874787590486e-05	-0.000107658679615226	-0.000132759445465037	-0.000332526862228464	-8.90118496112645e-05	-0.000189202615327821	-0.000405939039356808
7.35250000000012	-0.000382923238292012	-8.12861349417093e-05	1.94870830146573e-05	-0.000103815876083648	0.000143706823091064	-3.07842523668817e-05	-0.000149582370870438	-0.000286456401263946	-8.85632096445278e-05	-0.000104873954471345	-0.000123135768885682	-0.00024763742128337	-0.000121491446163583	-0.000228806238680472	-0.000400360361908176
7.36300000000012	-0.000351048049439445	6.15947231480263e-05	-6.78018143361565e-06	-9.39200771930817e-05	0.000137735790415631	3.07249672212288e-05	-0.000129616859303497	-0.000300849835441445	-8.40473429625484e-05	-0.000109348374697026	-0.000378069119061087	-0.000205029953159932	-0.000170860483123366	-0.000275662071115955	-0.000396526658932143
7.37350000000012	-0.000231588776391836	0.000185943563299059	-3.30474458818886e-05	-8.69353621252129e-05	0.000129546129911016	-0.000121733014059849	-9.92025243300811e-05	-0.000282179586641603	-8.91278113867463e-05	-0.000113822794922707	-0.000265517759246768	-0.00033396419766433	-0.000220229520083149	-0.000318775569451864	-0.000382957998764335
7.38400000000012	-0.000342045476230002	0.000298140124714703	-3.9111573906528e-05	-7.20019195677024e-05	0.0001213564694064	-9.43587212943894e-05	-4.70242964558192e-05	-0.000221204033413071	-9.90105316110013e-05	-0.000118297215148387	-0.000215499457871192	-0.000442536151402162	-0.00026474599940131	-0.000352759684316361	-0.000368693984511528
7.39450000000012	-0.000367052187802055	0.000204774863959261	-2.34998108164191e-05	-6.72722013800374e-05	0.000113166808901785	-8.13886155586591e-05	-0.000168672753838816	-0.000170416237986326	-9.62026395421098e-05	-0.000122771635374068	-0.00024382751431973	-0.00037842413120064	-0.000223432661608882	-0.000386752636031979	-0.000354773819365798
7.40500000000012	-0.000426361231094332	7.31835801660351e-05	-7.89880052217968e-06	-7.24980483027947e-05	0.00010497714839717	0.000206614727213355	-0.000288995084361207	-0.000132091428186693	-0.000107043726325254	-0.000137432317864274	-0.000356754932986806	-0.000268489151140641	-0.000188788116861195	-0.00041975388578248	-0.000347730636359861
7.41550000000012	-0.000361459772801154	-6.54408808149748e-05	7.70220977205974e-06	-7.7723895225552e-05	9.67874878925546e-05	4.67771817425627e-05	-0.00029773549580727	-9.54942355859405e-05	-0.000129087432272486	-0.000159050957306332	-0.000275765803426676	-0.000215415749194024	-0.000158220945322343	-0.000419875341753133	-0.000340699726255058
7.42600000000012	-0.000274608779128076	-0.000198861890331584	2.39564187196576e-05	-8.29497421483092e-05	8.00468379893725e-05	-0.000229787599595843	-0.000164672137309977	-8.24021085914123e-05	-0.000152944182420361	-0.000180787423181186	-0.000375266306029016	-0.000272007891606964	-0.000127653773783491	-0.000419996797723787	-0.000334086094788613
7.43650000000012	-0.000332085020227247	-0.000310381071339441	2.43044586406968e-05	-9.46413742469434e-05	5.58700056102596e-05	-8.48497369743304e-05	-6.21311861509413e-05	-9.95677766429191e-05	-0.000176800932568236	-0.000204880417711354	-0.000487410463743224	-0.000340176093441313	-0.000108325083626648	-0.00042011825369444	-0.000327472463322168
7.44700000000012	-0.000316348769257858	-0.000194678972048289	1.12163596357314e-05	-0.000109167323134848	3.16931732311467e-05	6.71907800535817e-05	-6.38941039965281e-05	-0.000159674625237786	-0.000198702323782128	-0.000228973412241523	-0.000473523397907981	-0.000295121441112561	-0.000116565493269831	-0.000420239709665094	-0.000320858831855723
7.45750000000012	-0.000176231044484204	-5.58990090966586e-05	-1.87173936923402e-06	-0.000119949756456902	7.51634085203373e-06	-0.000154446220010334	-8.50973462199696e-05	-0.000227265888769318	-0.000213226679018333	-0.000253066406771691	-0.000396170057381645	-0.000196652808618155	-0.000135836373568242	-0.000403450773153505	-0.00031390594149489
7.46800000000012	-0.000172043408666513	-2.1915208481424e-05	-1.49598383741994e-05	-0.000122564519453911	-1.63890827599408e-05	-6.67528317699041e-05	-0.000107694219831045	-0.000299412339850719	-0.000227751034254539	-0.000277159401301859	-0.000154564543858671	-0.000107690849216929	-0.000154462692366881	-0.000386058237732736	-0.000305589291958901
7.47850000000012	-0.000258223071571256	-8.46446816540424e-05	-4.21780464062812e-05	-0.000131680212866159	-3.93509671731155e-05	-2.57614818882683e-05	-0.000106265849492504	-0.0003803931447692	-0.000213369265544713	-0.000294068416116615	-0.000387325148521888	-6.08723171045683e-05	-0.000173089011165521	-0.000369819148259177	-0.000297272642422911
7.48900000000012	-0.000231211518285691	-0.000118292662486681	-6.08872918602841e-05	-0.00013989996491946	-5.88795536217929e-05	0.000127886542173119	-0.000155985770710745	-0.000429652143718264	-0.000191434725026348	-0.000309190865158995	-0.000449545979817564	-6.83106818640734e-05	-0.000183015137172662	-0.000357603126312513	-0.000284501201950512
7.49950000000012	-0.000253693883160413	-7.21758661250794e-05	-7.92178003862889e-05	-0.000130372789038767	-7.46373752758662e-05	8.61192766954224e-06	-0.000264909336445043	-0.000437239305202055	-0.000164408467989371	-0.000321041915660917	-0.000165811083541804	-0.000159539128834801	-0.000209816842241275	-0.000325772781211735	-0.000266542272126782
7.51000000000013	-0.000161906030438526	-2.88346541666161e-05	-9.75483089122938e-05	-0.0001174593230213	-9.13038201152662e-05	1.48182806548944e-05	-0.000363318896733824	-0.000394240492644104	-0.000125477322932147	-0.000332892966162841	-0.00018265659875881	-0.000242075120726033	-0.000250615266832353	-0.000306313599577771	-0.000246331074359009
7.52050000000013	-0.000157491107759666	-4.83332168348051e-05	-0.000115878817438299	-0.000104545857003833	-0.000111322257449505	-2.03461351095826e-05	-0.000309670806317685	-0.00033436931272855	-7.9868209341061e-05	-0.000346436396463384	-0.000231855016283823	-0.000266278375790511	-0.000292200529314829	-0.000299844329789995	-0.000226119876591235
7.53100000000013	-0.000126140897052983	-9.21789591337582e-05	-0.000107051140418226	-9.12671554748889e-05	-0.000131340694783745	-2.0281809909969e-05	-0.000232611599658338	-0.000272696492266546	-3.42590957499745e-05	-0.00036463387120985	-0.000310245037393244	-0.000209810960691914	-0.000333785791797305	-0.000293375060002218	-0.000205908678823462
7.54150000000013	-0.000108967038339641	-0.000171298095974644	-7.87541848525181e-05	-6.55704465611031e-05	-0.000151443803530829	-6.20455628479807e-05	-0.000176915957639435	-0.000177409517067805	1.13500178411121e-05	-0.000382831345956315	-0.000168203841302549	-0.000167207050601469	-0.000343855706895833	-0.000286905790214442	-0.000189090592801722
7.55200000000013	-0.000348872944855405	-0.000193337145435302	-3.41132571021991e-05	-3.98737376473173e-05	-0.000176411741882209	8.3436603348235e-06	-0.000108870842702753	-0.000163434203108725	3.71367003587542e-05	-0.000402594708194924	-0.000238725946396714	-0.00014962688358264	-0.000265095392744878	-0.000283711631202186	-0.000174990946687168
7.56250000000013	-0.00013552992756826	-0.000187186723171498	1.05276706481199e-05	-2.1521618861571e-05	-0.000199674939647003	1.1659699879456e-05	-4.34350915532441e-05	-0.000215436146659582	5.30121673402113e-05	-0.000412763440067198	-0.000402596204941592	-0.00019282429750469	-0.00013785506304171	-0.000284884286557075	-0.000163701481666657
7.57300000000013	-0.000275447461512657	-9.35133266633922e-05	5.51685983984388e-05	-7.68924784655788e-06	-0.000221768640607346	-0.000100423657146287	-2.06001907271473e-05	-0.000281887430144677	6.42979353650499e-05	-0.000422932171939472	-0.000246104468311812	-0.000209667357650099	-1.06147333385428e-05	-0.000282994800744783	-0.000159389399754683
7.58350000000013	-0.00035768448610788	-2.56108165510965e-05	5.73691603596418e-05	7.41865787065136e-06	-0.000243862341567688	-0.000107704772054889	-2.06064621378892e-05	-0.000362085154707722	6.25178514690942e-05	-0.000433100903811745	-0.000217009969302721	-0.000215215574710007	0.000114812184494632	-0.000266065372416524	-0.000166415565393495
7.59400000000013	-0.000179029492987625	-0.000100952961572965	2.11676113929933e-05	2.23726729422254e-05	-0.000265956042528031	-0.000143541598863944	-0.000156401959237451	-0.000507763995214515	4.44503651163941e-05	-0.000443269635684019	-0.000372461910606676	-0.00022219837156983	0.000184272151330421	-0.000251795899921508	-0.000173441731032307
7.60450000000013	-0.000295823180618747	-0.000216765983989777	-1.90740858814251e-05	4.21609545062096e-05	-0.000288049743488374	-0.000170384552912479	-0.000290470276394017	-0.000492155632802433	2.14780771289463e-05	-0.000444189227039681	-0.000396248951496658	-0.000157308890982251	0.000185980109277044	-0.000250705027745808	-0.000178925775204544
7.61500000000013	-0.000302242220551744	-0.000253868622826616	-5.93157831558435e-05	6.19492360701937e-05	-0.000310143444448716	-0.000145156969065286	-0.000312242754048659	-0.000448808194169182	-1.22419471002859e-05	-0.000439077263965044	-0.00033772257139678	-0.000104710372064851	0.000161870599373205	-0.000239257381228646	-0.000184054507931575
7.62550000000013	-0.000195221820339817	-0.000238702158927123	-9.87414080597614e-05	8.17375176341779e-05	-0.000319892235331177	-0.000295652404764089	-0.000141802867577708	-0.000387886319701879	-5.13348817098506e-05	-0.00043421128302301	-0.000265689292561258	-9.06455417741855e-05	0.000137761089469365	-0.000225725286082752	-0.000182621823088362
7.63600000000013	-0.000284239755889634	-0.000238094084586991	-0.000115888426760759	9.59492622550205e-05	-0.000319936803811486	-0.000135654216643795	2.3665568833513e-05	-0.000324227611964442	-9.04278163194154e-05	-0.000429960257412448	-0.000235321053749843	-0.00012957620488352	0.000122838837476082	-0.000212193190936858	-0.000181189138245148
7.64650000000013	-0.000223802610190926	-0.000278913911877032	-8.88342826429203e-05	0.000107126714715789	-0.000319981372291796	-8.92998201664363e-05	2.19541749459162e-05	-0.00025731758507725	-0.000126920106766565	-0.000425709231801885	-0.00031233922247061	-0.000149082979712079	0.000129501824814863	-0.000198661095790963	-0.000179705610737349
7.65700000000013	-0.000248479449149648	-0.000292923429321523	-6.1780138525082e-05	0.000121285892121742	-0.000320025940772105	-0.000183164023360518	-7.12974486540114e-05	-0.00029467682391463	-0.000152359659524342	-0.000421458206191323	-0.00016845483329108	-0.00014915661144928	0.000138429250172821	-0.000180208736352716	-0.000177881488034571
7.66750000000013	-0.000218544909837031	-0.000214856489066088	-3.47259944072436e-05	0.00014607556715758	-0.000317427109239302	-0.000149675441240157	-0.000182775701362286	-0.000333909958571477	-0.000177799212282118	-0.000417207180580761	-0.000232924940818241	-0.000220557297160637	0.000153326760881589	-0.00016180611975551	-0.000176441653957235
7.67800000000013	-0.000214168718051624	-9.37888181794623e-05	-3.63404629641216e-06	0.000163747963172579	-0.000311963622517632	-0.00019104478219457	-0.000304677543692396	-0.000373485067527585	-0.000203665510680155	-0.000419363389645104	-0.000321134396652912	-0.000300313675415274	0.000168224271590359	-0.000162906077902207	-0.000175001819879898
7.68850000000013	-0.000119768582727655	-2.82212769943727e-05	5.13147641418167e-05	0.000167189682717351	-0.000301808898426064	-0.000108180125998954	-0.000394998481484195	-0.000379015282603348	-0.000224263917770254	-0.00042405246614222	-0.000354810584837197	-0.000357503957764956	0.000144638435553745	-0.000194648073041739	-0.000172644091448737
7.69900000000013	-3.59320036844955e-05	-0.000100345004025159	0.000100189380466176	0.000137013219699783	-0.000294373542198655	-5.84650349207245e-05	-0.000359988996371748	-0.000448020068183485	-0.000249369392837545	-0.000424905615605865	-0.000263231141022134	-0.000349231904999705	8.71988458633465e-05	-0.000230346367741599	-0.000173043346605515
7.70950000000013	-0.000279778913767449	-0.00018374564305601	0.000149063996790535	9.50659335122159e-05	-0.000286341340128556	-0.000266136833703703	-0.000248651954176492	-0.000509614455135798	-0.000270565040549085	-0.000425758765069511	-5.43993156132033e-05	-0.000334686015005485	-6.89990004103568e-06	-0.000261000182565073	-0.00017417769383975
7.72000000000013	-0.000260130383595442	-0.000168463321429686	0.000197938613114894	5.3118647324649e-05	-0.000275768869070191	-0.000222618807388051	-0.000213448845784703	-0.000565768842087958	-0.000266105958764126	-0.000425827931181374	-0.000210708130687052	-0.000322933248238307	-0.000108932210295544	-0.000292459419728312	-0.000175312041073984
7.73050000000013	-8.91790334352235e-05	-0.00012973836600459	0.0002449088955043	1.06873292008247e-05	-0.000265196398011825	-0.000213564660220213	-0.00016121657025197	-0.000635896210042794	-0.000261646876979167	-0.000421193197183024	-0.000207486405746519	-0.000298470233746256	-0.000210964520550052	-0.00032391865689155	-0.000176446388308219
7.74100000000013	-0.000356361094962591	-9.69790657959269e-05	0.000178701062272928	-4.14246276454252e-05	-0.000254302592437387	-0.000163366679750235	-9.86475526231485e-05	-0.00069065520183677	-0.000257187795194207	-0.00041613000001525	-0.000379520936486268	-0.000200783571620687	-0.00023098326070185	-0.000355377894054789	-0.000177123398225045
7.75150000000013	-0.000175039069101506	-4.59936706703822e-05	7.62893775602949e-05	-9.35365844916751e-05	-0.000232043389603452	-0.00015039288892671	-0.000114029334300684	-0.000566197389155489	-0.00024821096378055	-0.000408862304066535	-0.00035008001957438	-0.000158062618071954	-0.000192482252440788	-0.000386238092856458	-0.000177535447982957
7.76200000000013	-0.000188099508251893	2.17475644861983e-06	-2.61223071523377e-05	-0.00014946930129483	-0.000203810721888648	-6.2501804593281e-05	-0.000184074327778268	-0.000445497328215941	-0.000235127087250106	-0.000403792289529574	-0.000363397735436698	-0.000166164074417361	-0.000142262746650721	-0.00041599735629098	-0.000179089074770084
7.77250000000013	-0.000291629501603495	-3.93903781090478e-05	-0.00012853399186497	-0.000206921823351782	-0.000176332226139342	-6.87461611293847e-05	-0.000270508343279067	-0.000349568600610184	-0.000221239907789823	-0.000398722274992612	-0.000573946227429253	-0.000216136378734097	-9.20432408606532e-05	-0.00043703559546189	-0.000167386201780798
7.78300000000014	-0.000167204381200222	-8.88480024174002e-05	-0.000227863496739118	-0.00025975336369994	-0.000148853730390036	-0.000168331521597706	-0.000249248285928062	-0.000265240127323428	-0.000208619888911094	-0.000393652260455651	-0.000306546853612137	-0.000248316903225847	-4.90000887564395e-05	-0.000433557079287727	-0.000152564152373794
7.79350000000014	-0.000179812730500847	-0.000102229558013243	-0.000157450316619235	-0.000276196583828509	-0.00012137523464073	-0.00035082555373862	-0.000148841623140736	-0.000240187574284114	-0.000197667697239676	-0.00038858224591869	-0.000342400496374667	-0.000235861774403548	-4.20323706760707e-05	-0.000413503539940161	-0.000137742102966925
7.80400000000014	-0.000317673034367452	-9.47017852545996e-05	-7.8714213981318e-05	-0.000229159236517635	-9.38967388914233e-05	-0.000215477351928922	-5.54741237532151e-05	-0.00029680075904732	-0.000176266693711864	-0.000388428284398018	-0.000344839507882548	-0.000195592057404129	-6.41681726695729e-05	-0.000397053699856898	-0.000133360192185482
7.81450000000014	-0.000422986657006647	-8.44626537415789e-05	2.18886565985928e-08	-0.000176740862091794	-6.64182431421171e-05	-0.000106965733776345	-8.504350528973e-06	-0.000355968995198744	-0.000170242025892282	-0.000385022474763639	-0.000247202274699244	-0.000144082970991352	-3.51423566090971e-05	-0.000383961567141715	-0.000128978281404038
7.82500000000014	-0.000247614240448706	-6.28511204112363e-05	7.87579912944927e-05	-0.000124322487665953	-4.47219230460588e-05	-0.000134189021974053	-1.41715480679878e-05	-0.00036938073477343	-0.000172713163423504	-0.000382225027554816	-0.000213433789491445	-8.90442848312436e-05	-6.11654054862128e-06	-0.000371358769229156	-0.000127915457531341
7.83550000000014	-0.000147815354700775	-3.85285133770954e-05	0.000136819473592993	-6.25134521077376e-05	-2.866919896872e-05	-6.52078113563328e-05	-2.82587045849356e-05	-0.000351627348463781	-0.000175184300954726	-0.000380500219359414	-0.000289407845317408	-1.84604206929634e-05	2.62373785161123e-05	-0.000358755971316597	-0.000127732391634386
7.84600000000014	-0.000225549605576706	-4.80261368159105e-05	9.60774332501481e-05	8.50906229685289e-06	-1.26164748913813e-05	-0.000160258335779861	-0.000187004320724105	-0.000330397782004495	-0.000179460653905574	-0.000378775411164013	-0.000262586539814795	-5.17528976000752e-05	5.69066063056691e-05	-0.000346153173404038	-0.000127705833145575
7.85650000000014	-0.00042611736150198	-4.78805875152531e-05	5.5335392907303e-05	7.90020051925588e-05	3.43624918595747e-06	-0.000296572058600551	-0.000397577430804079	-0.000271014241539035	-0.000191409172389177	-0.000377050602968611	-0.000195705117009466	-7.5594888635125e-05	7.62062185182222e-05	-0.000335516834308539	-0.000132945378676715
7.86700000000014	-0.000337831129722917	-6.40411296915159e-05	1.45933525644579e-05	0.000138903517913647	1.75751027951683e-05	-0.000280736509187231	-0.000422286283721858	-0.000215891802625241	-0.00020335769087278	-0.000375325794773209	-4.57072507660219e-05	-8.01472197568711e-05	7.94315534287495e-05	-0.000325432062929976	-0.000137412854246027
7.87750000000014	-0.000276413576138663	-0.000118368861007061	-2.01824552224885e-05	0.000202378778657838	2.74287574138828e-05	-3.2123138864491e-05	-0.000238245856314506	-0.000195463281484867	-0.000218593315860985	-0.000365520970619878	-0.000147312686259678	-0.000130293459639209	8.26568883392769e-05	-0.000329420861325224	-0.00014188032981534
7.88800000000014	-0.000234200226755387	-0.000146925562855361	-3.98424026386681e-05	0.000255068067365083	3.24675334608501e-05	-1.77448533363468e-05	-5.87219221902936e-05	-0.000178950684240091	-0.000236565244394617	-0.00035319114148002	-0.00037858719863701	-0.000171236321738237	9.42650931555908e-05	-0.000328756678484029	-0.00014824472640209
7.89850000000014	-0.000269184315505457	-0.000141948417832572	-3.1425830290266e-05	0.000268595379292075	3.95031949057679e-05	-0.000137343317261598	-3.58728253978814e-05	-0.000153574831262046	-0.000239878877380702	-0.000351484029726608	-0.000229340621126916	-0.000182560593695487	0.000109972561799236	-0.000323011169804366	-0.000154593362677541
7.90900000000014	-0.000267547632683233	-0.000128432640014472	-2.30092579418639e-05	0.000251653037154867	4.90538948682019e-05	-1.70133757949883e-05	-0.000114999703704491	-0.000139990456971265	-0.000239390247662048	-0.000349776917973196	-0.000311442237343391	-0.000269040838267655	0.00011507372808462	-0.000327031204844712	-0.000160763775941194
7.91950000000014	-0.000256180772657675	-0.000111977509531674	-1.45926855934618e-05	0.00023471069501766	6.03818098448093e-05	-0.000141323973867587	-0.000178320283195666	-0.000118006082680189	-0.000240409862210568	-0.000348048816852657	-0.000549431764708386	-0.000350301857243811	0.000117894759145753	-0.000333927189544926	-0.000166934189204848
7.93000000000014	-0.000300861174001711	-9.10885964038782e-05	-1.65875196433672e-05	0.000217768352880453	7.17097248214166e-05	-0.000227779362145726	-9.88217932886396e-05	-9.29468997010615e-05	-0.000241429476759089	-0.000345900928389708	-0.000410671319297722	-0.000350285580869059	0.000120715790206886	-0.000340823174245141	-0.000173104602468502
7.94050000000014	-0.000346753457496362	-8.79977759130227e-05	-1.40579551554129e-05	0.00018895658011842	8.3037639798024e-05	-0.000186721009222496	-3.31443939858305e-05	-8.004244490381e-05	-0.00024244909130761	-0.000343753039926788	-0.000339775533345013	-0.000246000387101514	6.39408866482443e-05	-0.000347719158945355	-0.000179675789640403
7.95100000000014	-0.000339949844050557	-4.99249291720796e-05	-2.26450899749893e-05	0.000159296990883368	8.36499881495423e-05	-0.000362037144259746	-8.96835074354793e-05	-0.000126482495905189	-0.000244581852170785	-0.00034383646218858	-0.000418185138327722	-0.000149150660424679	-1.46549759241222e-05	-0.000357271184462036	-0.000186687828111354
7.96150000000014	-0.000344533895986118	-1.57293303101052e-05	-3.12322247945657e-05	0.00014119736320028	7.33839072951971e-05	-0.000190742199586702	-0.000205554377899129	-0.000181355065823867	-0.000247271186191253	-0.000345099265125236	-0.000246168120935834	-0.000115578979860822	-0.000106281487686078	-0.000374496216781298	-0.000191576629596521
7.97200000000014	-0.000388444603173868	2.04387746567228e-06	-3.9819359614142e-05	0.000125654284521297	6.26882456007524e-05	-1.75846393322574e-05	-0.000193446645189123	-0.000243579857964928	-0.000248982118964737	-0.000346362068061892	-0.000540450154956912	-0.000126967265941835	-0.000198232644563055	-0.000380438784119157	-0.000196971841032138
7.98250000000014	-0.000308721603431503	9.02191730785445e-06	-5.24135818524598e-05	9.17394913576625e-05	5.19925839063076e-05	-0.000196784246074911	-0.000127686777467709	-0.00028765181155727	-0.000229522034896468	-0.000347624870998548	-0.000376374633860208	-0.000131059654206413	-0.000288728912550449	-0.000383551363446869	-0.000202733684760431
7.99300000000014	-0.000268635416817026	1.54784125661863e-05	-5.42488820351014e-05	5.00447534243438e-05	4.12969222118628e-05	-0.000138813707953777	-0.000184912917026138	-0.000309406436964799	-0.00019623477200977	-0.000348887673935204	-0.000247221470183159	-9.30532132253161e-05	-0.000316472963278961	-0.000392815679846534	-0.000208495528488725
8.00350000000014	-0.00039304644526645	3.63619233065755e-05	-5.0893958213787e-05	-9.40646019474376e-06	3.06012605174171e-05	-7.10187388090044e-05	-0.000327004574177053	-0.00026724429136122	-0.000204377677036112	-0.000348055105232474	-0.000367406075062104	-6.3308426494817e-05	-0.000326539493545996	-0.000397896930619868	-0.000207325537261969
8.01400000000015	-0.000335982130631195	4.14567452038298e-05	-4.7539034392473e-05	-6.9738435202577e-05	1.99055988229723e-05	-0.000306117740780477	-0.000402784497669627	-0.000240923396939585	-0.000211294239018093	-0.00034978225375871	-0.000378981015450188	-6.30622524553965e-05	-0.000321360414318968	-0.000370054447723462	-0.000201347983082792
8.02450000000015	-0.000404806575960664	-0.000110018634199311	-4.41841105711589e-05	-0.00013007041021041	1.07645295884621e-05	-0.000375192247472802	-0.000276700973988502	-0.000220483951210198	-0.000212662484965664	-0.000350298578487202	-0.000424195105399859	-0.000145330255540492	-0.000316181335091941	-0.000342462735297206	-0.000195370428903615
8.03500000000015	-0.000274270143995065	-0.000264224833012538	-7.74213416742262e-06	-0.000184422358763053	4.72018281358901e-06	-0.000278125136598318	-0.000168929782843846	-0.000246109288504303	-0.000214030730913236	-0.00034566890207575	-0.000271372165695217	-0.000272620382613759	-0.000314629644150977	-0.000314871022870949	-0.000189392874724438
8.04550000000015	-0.000357304575161866	-0.000331356850053839	1.6832088579583e-07	-0.000232907111548663	-1.3241639612841e-06	-0.00019338370011098	-0.000196748944467547	-0.000313013413322467	-0.000215883089429733	-0.000341039225664298	-0.000345034552031622	-0.000320530701293267	-0.000302298528845432	-0.000287279310444693	-0.000183415320545261
8.05600000000015	-0.000229949905090197	-0.000313333052052495	8.07877593901425e-06	-0.000281391864334498	-7.36851073615722e-06	-0.000308354107470456	-0.00022977831789397	-0.000379245532304787	-0.000227417699321775	-0.000336409549252846	-0.000234157189924536	-0.000261994674579015	-0.000314659866239424	-0.000247090264372142	-0.000168903071901942
8.06650000000015	-0.000345331897044083	-0.000222258104714149	1.59892309922327e-05	-0.00034587795531363	-1.23211571149354e-05	-0.000407966073955656	-0.000214601598333402	-0.000441932372192148	-0.000238952309213817	-0.000331779872841393	-0.0002133033492691	-0.000249881854809578	-0.000315840592100558	-0.000205862262947527	-0.000156645067155054
8.07700000000015	-0.000279870194932101	-0.000186751663303953	1.6517967428288e-05	-0.000386886519134865	-1.56779630304873e-05	-0.00030355673738757	-0.000261596965114339	-0.000487623303966396	-0.000248205203873548	-0.000331327080825265	-0.000104766573201759	-0.000276219352510884	-0.000317021317961692	-0.000187972365121907	-0.000144708958629995
8.08750000000015	-0.000360530574562023	-0.000152914290543022	-3.0809864418212e-05	-0.000389293811904827	-1.62299702432492e-05	-0.000304118770430726	-0.00035462133628665	-0.000466594321115019	-0.000278163471232403	-0.000333201612956022	-0.000120339703600499	-0.000301532341215538	-0.000314966466714263	-0.000169719361160274	-0.000136091965694149
8.09800000000015	-0.000370668608046223	-0.000129045830425982	-6.3841128539587e-05	-0.000344641083421704	-1.44858833657663e-05	-0.000336335624510397	-0.00037826833456106	-0.000405247912825911	-0.000292228426062621	-0.000326811892588182	-0.000258338557073633	-0.00030168368537837	-0.000282147442674412	-0.000147381589297369	-0.000129287176770494
8.10850000000015	-0.00032953445523014	-7.21759996420711e-05	-9.68723926609621e-05	-0.000274619127698017	-1.02915149103642e-05	-0.000338189601522056	-0.000331162858267357	-0.000320675379591638	-0.000283859956047493	-0.000320422172220342	-0.000289564215789412	-0.000258750464967656	-0.000222936897721953	-0.000135814494970893	-0.000122485495170629
8.11900000000015	-0.000241582992729488	-9.83138627683987e-05	-0.000129903656782337	-0.000204597171974329	-1.15408495581078e-05	-0.000250988576996795	-0.000284442254830512	-0.000228762959014443	-0.000277082374606951	-0.000314200352994558	-0.000392217939864375	-0.000195014692521208	-0.000173827877066259	-0.000126817603552505	-0.000115683813570765
8.12950000000015	-0.000240678898107398	-0.000196435263118889	-0.000142207520884202	-0.000134575216250641	-1.27901842058514e-05	-0.000195090737781203	-0.000253137956684292	-0.000143904438156046	-0.00027030479316641	-0.000313687172595752	-0.000300569747208071	-0.00011456114360372	-0.000124718856410564	-0.000117820712134118	-0.000108882131970901
8.14000000000015	-0.000148323824814955	-0.00023038589745819	-8.2949797182505e-05	-8.06062499451965e-05	-1.4039518853595e-05	-0.00031737428571459	-0.000236873869111265	-0.000117674702354217	-0.000263527211725868	-0.000313249394297948	-0.000187147306378294	-0.000129562697009805	-0.000106592839495013	-0.00010882382071573	-0.000101799908635259
8.15050000000015	-0.000350133663272573	-6.43358532185136e-05	-2.59077967515317e-05	-2.83270719992872e-05	-5.6456996751193e-06	-0.000233694796312333	-0.000286267944801882	-0.000109892028714004	-0.000246618880584021	-0.000313624227004361	-0.000300510326485332	-0.000237784482656449	-0.000139520126016791	-0.000101331362794963	-9.41566018280974e-05
8.16100000000015	-9.71037847846749e-05	8.20856225872367e-05	3.11342036794415e-05	3.01591406819695e-05	9.38975421407331e-06	-0.000146109924824677	-0.000337081228191735	-0.000143884165555406	-0.000219384977631823	-0.000317272955233114	-0.000440008809019584	-0.000344001568963991	-0.000146532958405074	-9.81850460892188e-05	-8.77597233500553e-05
8.17150000000015	-0.000309615746878924	4.99391751005456e-05	8.81762041104147e-05	9.46041154511194e-05	2.46693119558499e-05	-0.000404370779883901	-0.000266185074315861	-0.000194289107677749	-0.000201419372028104	-0.000320921683461867	-0.000372963359607658	-0.000408316629046143	-0.00015129398277266	-9.04986903574824e-05	-8.41553699772342e-05
8.18200000000015	-0.000253643918127712	-1.42680778594941e-05	0.000123921550645823	0.000122531817961937	3.99488696976266e-05	-0.000425910015237164	-0.000124984959108482	-0.000242084376320296	-0.000230908563772217	-0.00032457041169062	-0.000314034781004502	-0.000470865080485032	-0.000156055007140246	-7.60303581898269e-05	-8.27943125151505e-05
8.19250000000015	-0.000353702792387325	-6.68380767116722e-05	0.00011082265288771	0.000123030713545362	5.52284274394032e-05	-0.000370883756024055	-0.000132657160502773	-0.000267604162321654	-0.000255105086951209	-0.000328219139919373	-0.000464074424775699	-0.000424632592590952	-0.000128281578440585	-6.2752149902477e-05	-8.14332550530669e-05
8.20300000000015	-0.000163275705769802	-0.000111866981184622	8.72247975773898e-05	0.000100060576899196	7.05079851811798e-05	-0.000171928641899715	-0.000307486439106206	-0.000293850867760322	-0.000291188181179403	-0.000333460165930382	-0.000498237896048469	-0.000267199470545448	-0.000103971324157911	-5.43441258404432e-05	-7.94511617853125e-05
8.21350000000015	-0.000362483818766458	-0.000169898902602261	6.36269422670699e-05	7.58626662208246e-05	8.57875429229565e-05	-0.000405770799424154	-0.000475265400213379	-0.000302861652230267	-0.000326712643660565	-0.000343482878832035	-0.000342230789644876	-0.00015947404511726	-0.000128635342593055	-5.26706292523761e-05	-7.72749948283014e-05
8.22400000000015	-0.000128540385708552	-0.000142996740262621	4.002908695675e-05	5.16647555424532e-05	0.000102414760223707	-0.000235312206076088	-0.00040390694657986	-0.000300293447906801	-0.000360437061140663	-0.000354597958834355	-0.000236123028324182	-0.000211773029785843	-0.000153299361028199	-5.60283271509562e-05	-7.4014250756844e-05
8.23450000000015	-0.000193754427599261	-0.000114212038816711	-2.0395776854943e-05	3.19966587390447e-05	0.000119360371523204	-0.000176562713973353	-0.000305637122519349	-0.000290718373906679	-0.000394161478620761	-0.000370992813156032	-0.000313119388370458	-0.000277838411524034	-0.000170645341136943	-5.93860250495363e-05	-7.05727438330004e-05
8.24500000000015	-0.000224080404608017	-7.38940005054351e-05	-6.10832137951622e-05	1.96895094819935e-05	0.000136305982822701	-0.000152349673931703	-0.000214243700976739	-0.000295739522353919	-0.000428739146289901	-0.000387387667477708	-0.000144121395157634	-0.000226509566343836	-0.000222664713461881	-6.27437229481163e-05	-6.71312369091567e-05
8.25550000000015	-0.000291931731802928	-0.000107179390999012	-9.9736509712939e-05	6.89455584186081e-06	0.000153251594122198	-0.00020864671939043	-0.000156916939930689	-0.000316779859550953	-0.000467733638466545	-0.000403782521799385	-0.00019005568257627	-0.000127858381999636	-0.000269022080004458	-6.9401365567599e-05	-6.94788730261247e-05
8.26600000000015	-0.000179057777775801	-0.000185426023860203	-0.000138389805630716	-2.24857468141875e-05	0.000166136289099732	-0.000160694009573517	-0.000180990087060493	-0.000343865341993718	-0.000506728130643188	-0.000420177376121062	-0.000111284461082914	-9.15666840962572e-05	-0.000303318027185138	-7.69846024379869e-05	-7.36056422991599e-05
8.27650000000015	-0.000190076183395464	-0.000219890907611463	-0.000174632989336549	-4.40114690723532e-05	0.000175036688818217	-9.67061720733478e-05	-0.000249584942221181	-0.000381701319767509	-0.000513822501273516	-0.000437321201351522	-0.000200336466755403	-0.000158558131549121	-0.000337613974365818	-7.56212526234507e-05	-7.78555431172469e-05
8.28700000000016	-0.00036946358406882	-0.000218984197186299	-0.00013494579859078	-4.23357872055598e-05	0.000174651219874879	-0.00020632682513611	-0.000281680673634404	-0.000413957954290505	-0.000480198529276732	-0.000455451834049853	-0.000319301434722034	-0.000258743261687067	-0.000368879498900746	-8.81990629366432e-05	-7.45439591613594e-05
8.29750000000016	-0.000326733632994259	-0.000123178028901863	-0.000107948034468937	-2.73212200803561e-05	0.000164999901552685	-0.000141569590077909	-0.000254717895321952	-0.000429698969241459	-0.000463868106778461	-0.000473180572793232	-0.000229754362220473	-0.000320638132359104	-0.000374075631729934	-0.00010541531498196	-6.84413895901375e-05
8.30800000000016	-0.000255290074044434	-5.60111314693461e-05	-8.09502703470939e-05	-1.18499919238047e-05	0.000149896880269717	-0.000288952905239853	-0.000280362410108699	-0.000446550965368305	-0.000437032109130025	-0.000490909311536612	-0.000134448483563568	-0.000346213874514664	-0.000382851811132368	-0.000128146073036976	-6.20568035790451e-05
8.31850000000016	-0.000348336872384243	-6.92569099932488e-05	-5.39525062252506e-05	3.62123623274659e-06	0.000135854337186443	-0.000213848713920849	-0.000306901927867873	-0.00045703784684939	-0.000417808276785609	-0.000508638050279992	-0.000335765630937158	-0.000226766012006357	-0.000389688848954709	-0.000159491947406851	-5.56722175679528e-05
8.32900000000016	-0.000368976104911547	-2.06019546099069e-05	-3.47885307049205e-05	1.90924643894099e-05	0.000121811794103168	-0.000185594294182249	-0.000305487353161338	-0.000462175946974151	-0.000398584444441194	-0.000522514928631656	-0.000396890424661483	-0.000125986545146187	-0.000396525886777051	-0.000190837821776725	-4.92876315568604e-05
8.33950000000016	-0.000217723638339243	2.83529684324003e-05	-5.72404139075423e-05	4.20871885503844e-05	0.000107769251019894	-0.000217431197811287	-0.000318985185151321	-0.000468956533250007	-0.000379360612096778	-0.000533502911689708	-0.000316713277853885	-0.000136126322044	-0.00039277010372745	-0.0002221836961466	-4.00529228325715e-05
8.35000000000016	-0.000366617066479472	-7.54340858502339e-05	-6.24989501260703e-05	6.50819127113589e-05	9.00113537880681e-05	-0.000378094896111133	-0.000323379302752937	-0.000441203570295182	-0.000357024783357535	-0.000537342155588079	-9.94327748223364e-05	-0.00024065325844833	-0.000361846535687392	-0.00025300224418513	-2.55801507438351e-05
8.36050000000016	-0.00038445851095969	-0.000206032152948389	-6.77574863445982e-05	9.60753310895618e-05	6.96688020962947e-05	-0.000310397852822521	-0.000312141782642935	-0.000388756376586178	-0.00033084861864193	-0.000535972121122093	-0.000258950140239155	-0.000253642603513908	-0.000308205724139482	-0.000281831333791951	1.98867169927695e-06
8.37100000000016	-0.000154514535889639	-0.00021986326347626	-7.30160225631262e-05	0.000134340289664808	5.1032998992489e-05	-0.000330180955336619	-0.000308029976055908	-0.000342481040619785	-0.000305272597878109	-0.000534265346417197	-0.000449149890430883	-0.000164595229967181	-0.000255692314220446	-0.000314250931494961	3.36500098777903e-05
8.38150000000016	-0.000253648308089703	-0.000142797664397917	-5.96095860476587e-05	0.000160227595135263	3.23971958886833e-05	-0.000170301355891991	-0.000283998550156146	-0.000292655336996958	-0.000294041472215129	-0.000532558571712301	-0.000432061594421414	-0.000175014304325934	-0.000203178904301409	-0.000337973925580171	6.38497794287821e-05
8.39200000000016	-0.000349509296171619	-2.70655726692697e-05	-5.34485433980276e-05	0.000164930232616211	1.37613927848777e-05	-0.00021078181450211	-0.000299438617535065	-0.000262015012299924	-0.000273672098579134	-0.000530851797007405	-0.000257225955686314	-0.000247467140984935	-0.000171594102149112	-0.000333460929953262	9.08606719744967e-05
8.40250000000016	-0.00036016574540449	-3.85356535335646e-06	-5.86852814992756e-05	0.000181630803783112	-4.87441031892795e-06	-0.00026919357571997	-0.000419642468486772	-0.00028082294367483	-0.000248503070746441	-0.000528275105839442	-0.000225111226981191	-0.00028267596586309	-0.000174691279702267	-0.000335668209532986	0.000113498257880147
8.41300000000016	-0.000185739836177916	5.61803904506673e-06	-6.39220196005237e-05	0.000196565331140291	-2.35102134227336e-05	-0.000307240550181381	-0.000524333560333067	-0.000324252398133821	-0.000229111376796843	-0.000520689936721691	-0.00036658103692379	-0.000248200056602054	-0.000162659114666899	-0.000325313970877539	0.000134545550462262
8.42350000000016	-0.000206508666322259	1.7238881606617e-05	-6.91587577017718e-05	0.00021149985849747	-4.027572373042e-05	-0.000295689616362484	-0.000416757380439771	-0.000362346531187803	-0.000213694013202416	-0.000513349281367327	-0.000123609433052869	-0.000189470371796862	-0.000150626949631532	-0.000309208778270813	0.000156514425607769
8.43400000000016	-0.000157234551139117	4.44454385457191e-05	-8.5385368195333e-05	0.000219383194141351	-5.81391584524387e-05	-7.01978594920435e-05	-0.000243945572356497	-0.000419566447195238	-0.000198276649607988	-0.000507047809507247	-0.000121166375884778	-0.000161072165104697	-0.000140068654141147	-0.000293103585664087	0.000178851933778607
8.44450000000016	-0.000209685082671322	-3.67981345007258e-06	-3.40666760862734e-05	0.000215808343251867	-7.60025931744573e-05	-9.67811328978369e-05	-0.000146948686310578	-0.000474124723693339	-0.00018432452902691	-0.000500746337647168	-8.96983999571297e-05	-0.000185093808633138	-0.000120454022981117	-0.000276998393057361	0.000201189441949445
8.45500000000016	-0.00027315231191698	-7.60432863995418e-05	2.19245813958894e-05	0.000212233492362383	-9.3866027896476e-05	-0.000225133999515148	-0.000122142761012091	-0.000501879972940708	-0.000190885810627652	-0.000494444865787089	-0.000298263554494094	-0.000208288896745808	-0.000135366836721672	-0.00025955874478282	0.000222207584103873
8.46550000000016	-0.000286291892797203	-5.68872606047237e-05	7.79158388780522e-05	0.000200348489997939	-0.000106001881476594	-0.000185548072149594	-8.30475859437025e-05	-0.000520970642267788	-0.000197447092228394	-0.00048814339392701	-0.000175442916277634	-0.000187029083644633	-0.00016724061045092	-0.000241744797967339	0.00025065327247608
8.47600000000016	-0.000199036706294502	1.01632433820649e-05	0.000133669225574567	0.000191375495441659	-0.000109879362247986	-0.000248360935851806	-7.17842612271939e-05	-0.000575824899083463	-0.000202205727452352	-0.00047911196279542	-0.000119843939866462	-0.000217805045400261	-0.000199114384180168	-0.000225550516621268	0.000279327703721453
8.48650000000016	-0.000228405875836808	5.15713000888397e-05	0.00016743814573745	0.000187663476447728	-0.000104157028204399	-0.000217820802929985	-5.46828239244571e-05	-0.000619449642439685	-0.000211365109143281	-0.000468532196554719	-0.000169897157987689	-0.00030156431120766	-0.000223702002902121	-0.000223929934406049	0.000304146120774875
8.49700000000016	-0.000214642835695085	3.06391136944359e-05	0.000153350985548179	0.000183351347573979	-9.26128287916425e-05	-0.000281174275222077	-8.31642676024916e-05	-0.000622461600856583	-0.000223454264381756	-0.00046338299858597	-0.000311710533972923	-0.000294864869028175	-0.000216758761414294	-0.00021648540113726	0.000326043485926043
8.50750000000016	-0.000311443493031051	6.6873849044153e-06	0.000139263825358908	0.000166211370110304	-7.5887298934085e-05	-0.000300820224657256	-0.000126579204387369	-0.000638638214131874	-0.000247682763414321	-0.000459138895329097	-0.000187350917107305	-0.00024342277420513	-0.000133430966614763	-0.000195971515503699	0.000347930798333894
8.51800000000016	-0.000268201172873033	-5.80705473377758e-05	0.000125176665169638	0.000149071392646629	-5.81726145834087e-05	-0.000373460734597542	-0.000208963262979737	-0.000640781294643608	-0.000255656390558805	-0.000454894792072225	-0.00019174008035096	-0.0001651702067358	-4.16338596273147e-05	-0.000167357080463988	0.000369818110741745
8.52850000000016	-0.000443528041238989	-0.000127625631810484	0.00012151178986199	0.000131931415182953	-4.04579302327324e-05	-0.000214845533305601	-0.000237885584171183	-0.000604214959686088	-0.000261333133632475	-0.000452036046291128	-0.000156524211443311	-0.000107398670914462	5.01632473601336e-05	-0.000138742645424277	0.000391705423149595
8.53900000000016	-0.000301937891317093	-0.000135195906082155	0.000107039941978084	0.000117352335014126	-2.27432458820561e-05	-0.000289728893977292	-0.000252969455140943	-0.000531757018399971	-0.000267009876706145	-0.000449931097960034	-0.00015729127540397	-0.000169177344205076	0.000135777946138887	-0.000110128210384567	0.000409545049106294
8.54950000000017	-0.000186193933288981	2.94776610525988e-05	6.98900174606482e-05	0.00010345204689929	-4.72424331637315e-06	-0.000193749928136095	-0.000267594100864805	-0.000492636071388435	-0.000265974669222169	-0.000458804499768972	-0.00019847448965661	-0.000328725601748344	0.00016691731771345	-7.99635531225531e-05	0.000420807184580307
8.56000000000017	-0.000169047022878342	0.000187713996577537	3.27400929432121e-05	9.69287420846427e-05	5.22694992715753e-06	-0.000239738277480608	-0.000330544637617131	-0.000457419521130024	-0.000254871535902377	-0.000469407342001947	-6.26686830999476e-05	-0.000387739947535516	0.000117050839707758	-4.62624514161756e-05	0.000393947957228591
8.57050000000017	-0.000184989369080172	0.000130769274358287	-4.40983157422394e-06	9.83794702382264e-05	1.27606563610336e-05	-0.000336741719184086	-0.000277062354676548	-0.000446317359353392	-0.000243967290298952	-0.000479652391897992	-5.98855743244522e-05	-0.00031667792612746	6.47654925375212e-05	-1.54249860736106e-05	0.000369311051462893
8.58100000000017	-0.000265214258215154	8.57819333951566e-06	-7.47934344635734e-05	9.05335419827309e-05	2.02943627949097e-05	-0.000353027829900631	-0.000198170263258058	-0.000471640055682612	-0.000235987884444716	-0.000489897441794036	-0.000194929359555998	-0.000202190128194362	1.24801453672842e-05	-5.08067462874508e-06	0.000347580790896728
8.59150000000017	-0.000131490261434698	-8.91604732590035e-06	-0.000102769016589085	6.83227853991664e-05	2.78280692287859e-05	-0.000291410774747444	-0.000247512642773512	-0.000549604709512372	-0.000237017299395123	-0.00050014249169008	-0.000373012165837768	-6.88632036221799e-05	-4.91226029938132e-05	-1.9249434093739e-05	0.000325850530330562
8.60200000000017	-0.000237373986993513	6.66054685101948e-05	-0.000123187297867072	4.41714129288445e-05	3.5361775662662e-05	-0.00029075131406526	-0.000341934240056682	-0.000607642768479757	-0.000232694471822452	-0.000513713017715493	-0.000159625494638155	-2.60926737501317e-05	-8.16236392952755e-05	-4.32864593532955e-05	0.000302738368365559
8.61250000000017	-0.000361559362406178	9.0338858119195e-05	-0.000143605579145058	1.81702041158478e-05	4.28954820965381e-05	-0.000128965247479546	-0.0004244056541977	-0.000651615971006116	-0.000231532808462851	-0.000529858285031061	-0.000256058761906727	-3.11119817581239e-05	-8.8634576960334e-05	-8.51978214939338e-05	0.000279430937724663
8.62300000000017	-6.90783077350378e-05	-1.83874372719922e-05	-0.000164023860423045	-7.83100469714903e-06	5.06198238225722e-05	-0.000424358271525597	-0.000356850990469662	-0.000650490253906805	-0.000232464480385425	-0.000544889293200885	-0.000268627095913216	-9.78115098934043e-05	-9.56455146253925e-05	-0.000130411238696238	0.000251869467293827
8.63350000000017	-5.19875412408899e-05	-0.00010661611235186	-0.000142359443743908	-2.96379821381706e-05	5.23245553963217e-05	-0.000106038760655658	-0.000274079878990184	-0.000630831448147302	-0.000233396152307999	-0.000555947725286259	-0.000120626380969428	-0.000121184515368407	-0.000103143464958157	-0.000175624655898543	0.00022260638094715
8.64400000000017	-0.000267471881265416	-4.97023398736426e-05	-0.000106451107210582	-4.53974631827895e-05	5.40292869700712e-05	-0.000257544881012261	-0.000249667333173729	-0.000544607729137992	-0.000234327824230574	-0.000567006157371632	-2.0521316464899e-05	-8.966729457592e-05	-0.000136786529396666	-0.000220838073100847	0.000193343294600472
8.65450000000017	-7.04816326528025e-05	-1.99011571140514e-05	-6.54299985699244e-05	-6.11569442274084e-05	5.57340185438206e-05	-0.000253860456144496	-0.00035316229566893	-0.000461510666884086	-0.000235307761201218	-0.000578064589457006	-0.000269821091612661	-0.000101679868292528	-0.000154645788681317	-0.000276517834529947	0.000166070923061374
8.66500000000017	-0.000147264539012265	2.53063713818365e-05	-2.44088899292672e-05	-9.22579984130422e-05	5.19467333014073e-05	-0.000380155651330687	-0.000405899948111663	-0.000386508239439002	-0.000236291678794383	-0.00058912302154238	-0.000339313699883991	-0.000140595573011183	-0.000167144460914642	-0.000335133277876043	0.000133574443670442
8.67550000000017	-0.00018849135323897	0.000128817842117347	1.60450679961264e-05	-0.000115905232520134	3.92349207333419e-05	-0.000263036323532505	-0.000327488232441215	-0.000362848224626942	-0.000239330729760041	-0.000600637970384737	-0.000340375416598619	-0.000163394401596372	-0.000179643133147968	-0.000367829940612064	9.75610399868258e-05
8.68600000000017	-0.000179568156007554	0.000205254163192791	5.11877861740898e-05	-0.000111643746554672	3.03356139379502e-05	-0.000323847770371474	-0.000236535895581315	-0.000275003278667608	-0.000238985713965568	-0.000612537354390844	-0.00021445458380999	-0.000115765810375799	-0.000181451603337757	-0.000379331550221772	6.15527980021958e-05
8.69650000000017	-0.000202189603867843	7.08859180037484e-05	9.37482214352768e-05	-8.28037742756523e-05	2.27469639138941e-05	-0.000382453177196961	-0.000218076886168732	-0.000278939822767507	-0.000219169767062006	-0.000617490171950311	-0.000412113366263611	-9.17561993061459e-05	-0.000137110408263096	-0.000369497041985469	2.44757682074225e-05
8.70700000000017	-0.000228981376022519	-0.000102666138334009	0.000136308656696464	-3.95906897326318e-05	1.89427859238159e-05	-0.00032229371896609	-0.000167087649438959	-0.000280815005416227	-0.000183418398707749	-0.000620038408816915	-0.000317296273028625	-0.000156193072635942	-0.000107236249452889	-0.00036667765770605	-1.44930781118644e-05
8.71750000000017	-0.000327726468141788	-0.000146472408025323	0.000178869091957651	3.62239481038862e-06	1.43764746487098e-05	-0.00024430687075128	-0.000204173616042313	-0.000282707130074688	-0.000155336313824235	-0.000622586645683518	-0.000379822068062979	-0.000239005756819909	-7.07150266593418e-05	-0.000370842941114875	-5.34619244311514e-05
8.72800000000017	-0.000302809890981438	-7.89938931586806e-05	0.00021487564365148	4.68354793534091e-05	9.8101633736037e-06	-0.000420759999289111	-0.000357936291938541	-0.000299547277019979	-0.000128146607779763	-0.000629585307658103	-0.000216470839235913	-0.000168998740311872	-3.4193803865795e-05	-0.0003750082245237	-9.24307707504382e-05
8.73850000000017	-0.000132440224550131	-3.32133711176485e-05	0.000194192765815227	9.69325145138529e-05	5.24385209849763e-06	-0.000288270337172418	-0.000478188229407011	-0.000386054859648393	-0.000100956901735292	-0.00063853484091275	-0.000453984772818077	-8.07835201239294e-06	-6.91509599949603e-06	-0.000379173507932524	-0.000132120366116177
8.74900000000017	-0.000194900805631069	-0.000109887033662596	0.000134488376668582	0.000148649302760577	2.80092084284668e-06	-0.000178997542336516	-0.000258421484434829	-0.000419026698526289	-7.65998162806148e-05	-0.00063751455744538	-0.00034128624594885	3.38794266701858e-05	2.36387254290811e-05	-0.00038261487848714	-0.0001736118340979
8.75950000000017	-0.000183207246757133	-0.000171040078773423	7.47839875219364e-05	0.000200662414187093	1.44145663305749e-05	-3.94519738196864e-05	-9.61666293189006e-05	-0.000460267433576321	-5.79079720051077e-05	-0.000633417589396116	-7.70318759311172e-05	-9.15878543450095e-05	-7.62873274422338e-06	-0.000375921469085507	-0.000198790090302804
8.77000000000017	-0.000240103333336408	-5.53996262357754e-05	1.50795983752912e-05	0.000253157050780735	3.06513444608621e-05	-0.000178343717742288	-0.000147745427807301	-0.000500729501959658	-3.92161277296006e-05	-0.000629226318720619	-0.000181229405652436	-0.000274444856118072	-5.37671856928978e-05	-0.000372237548815717	-0.000213492476063911
8.78050000000017	-0.000117925911536576	7.37950397195776e-05	-3.6281823660847e-05	0.000280457049444012	4.68881225911493e-05	-0.000284577156416104	-0.000231124444439561	-0.000522629449224064	-3.65899255638696e-05	-0.000625035048045122	-0.00032974261865588	-0.000376069751153806	-9.99056386415723e-05	-0.000382523869551793	-0.000229066725257682
8.79100000000017	-7.75197376062759e-05	9.96944557097431e-05	-4.90044773888919e-05	0.000296806221453934	6.31249007214364e-05	-0.000429167067044688	-0.000314570637779825	-0.000509858688763465	-5.82356101792085e-05	-0.000620843777369625	-0.000254280862717142	-0.000350093228539936	-0.000182397548857199	-0.00037911314222273	-0.000244640974451452
8.80150000000017	-0.000183379947150329	7.39950560762614e-05	-4.77085163669611e-05	0.000290415072180976	7.93616788517236e-05	-0.000162111019373882	-0.000350354738179318	-0.000497122333747858	-8.81016440724378e-05	-0.000608614523889301	-0.000286886715129695	-0.000241344722748278	-0.000265469215704622	-0.000378091981779389	-0.000257990098682756
8.81200000000018	-0.000182939708979266	4.94858497833925e-05	-4.64125553450303e-05	0.000277571100361858	9.55984569820108e-05	-0.000100670105296775	-0.000363216344079286	-0.00046387913155655	-0.000119181755088217	-0.000593292256922147	-0.000399321978002742	-0.000129035768233878	-0.000284311998912216	-0.000369130001512022	-0.000267249804064422
8.82250000000018	-6.41095243631585e-05	-7.04000977424273e-05	-4.51165943230995e-05	0.000264727128542741	0.000111674962764833	-0.000143643263994826	-0.000366280843751675	-0.000396423262697756	-0.000148220783939725	-0.000578315537191545	-0.000356803520685262	-9.57000074768781e-05	-0.00030315478211981	-0.000356309577702235	-0.000276220281326962
8.83300000000018	-0.000158393773215102	-0.000179432939605296	-3.505795400183e-05	0.000246556543283524	0.000132157881245998	-0.000174834399842984	-0.000349747377177871	-0.000323284156096392	-0.000177259812791233	-0.000564137544970255	-0.000457886857964959	-9.26803644388742e-05	-0.000318585887682725	-0.000343489153892449	-0.00028506397366058
8.84350000000018	-0.000271627186022882	-0.000237951517670816	1.08349587375744e-05	0.000215069424425151	0.000152640799727162	-0.000216942522575654	-0.000410158395500384	-0.000292780272187852	-0.00020629884164274	-0.000549999489124415	-0.000403979464858762	-0.000132807585072226	-0.00028350228340538	-0.000330668730082662	-0.000293907665994197
8.85400000000018	-0.000186577955818232	-0.000236816553173024	5.65795619760976e-05	0.000183582305566778	0.000173123718208327	-0.000213129256313465	-0.000538778761899826	-0.000298779263615925	-0.000227611338867439	-0.000535861433278576	-0.000490328713038281	-0.000213119644782201	-0.000250499404501542	-0.000320613794069685	-0.000307472053302824
8.86450000000018	-4.58348115337756e-05	-0.000179707353648583	0.000102324165214621	0.000155457629499226	0.000195297937364913	-0.000301388971768679	-0.000600044666546226	-0.000315726031621488	-0.000248110516973684	-0.000521723377432737	-0.000503039791566904	-0.00030577184760698	-0.000233557007752283	-0.000312887689885442	-0.000321274749878043
8.87500000000018	-0.000280352072512226	-7.68274278692252e-05	0.000147549150970908	0.000135054893608797	0.000221700408209703	-0.000215147894635056	-0.00044384916147983	-0.000356498467840429	-0.000262027959158528	-0.000505186125131859	-0.000387444615377705	-0.000363484500717646	-0.000216614611003025	-0.000315528590693443	-0.000334009390372908
8.88550000000018	-0.000253350114710688	1.54602233647361e-05	0.000151267730325749	0.00012375592431224	0.000236109240938407	1.11089966990818e-05	-0.000242896366470124	-0.000371524470242277	-0.000250980356148417	-0.000486849475489826	-0.000476508142527266	-0.000380989055490769	-0.000205361442364909	-0.000337925513135884	-0.000346289312094677
8.89600000000018	-0.000166270793649944	4.89122164849407e-05	0.000115575156224609	0.000126244094443737	0.000244215988527909	-0.000310294727471683	-0.000214681187806621	-0.000321670977724848	-0.000229287005307234	-0.000476714374126716	-0.000511653511272889	-0.000300508611159817	-0.000208896177089586	-0.000370172456084122	-0.000358909630400451
8.90650000000018	-0.000236344152725321	6.78685238078181e-05	7.98825821234683e-05	0.000159197919308758	0.000246377768043408	-0.0002668624703407	-0.000234415128664479	-0.000238490674178769	-0.000220534832192214	-0.000468163662771837	-0.000449863978308779	-0.000215845633629085	-0.000226853100776893	-0.000399732622327579	-0.000372886237080737
8.91700000000018	-0.000187321608329225	2.77606771418517e-05	4.41900080223279e-05	0.000192151744173779	0.000244363874325674	-0.000288113503193113	-0.000225508362310538	-0.000156269549359374	-0.000210552879022641	-0.000459612951416958	-0.000314828374118239	-0.000170225931459553	-0.000228759712510834	-0.000442877125915544	-0.000386862843761024
8.92750000000018	-0.000186496515471183	5.79311458932441e-06	2.03571094383673e-05	0.000225105569038799	0.000242349980607939	-0.000244309391402004	-0.000195160208536475	-9.26249394501083e-05	-0.000200208679259557	-0.000446830600576332	-0.000383094235671392	-0.000188599891855381	-0.000230666324244775	-0.00048602162950351	-0.00040083945044131
8.93800000000018	-0.000433708844594027	1.42342588400099e-05	2.5791892872519e-05	0.000259331573921923	0.000240336086890204	-0.000232383505836385	-0.000171620073745206	-4.90016326210733e-05	-0.000189864479496474	-0.000432725862396534	-0.000498330735876542	-0.000238570464197294	-0.000246773386295315	-0.000529166133091475	-0.000413798292120872
8.94850000000018	-0.000243193444863692	5.72332329642385e-05	2.5400846542762e-05	0.000293997948811274	0.000237522944609636	-0.000410084104545309	-0.000188266124215658	-7.18664897591111e-05	-0.000179182334509595	-0.000423591526039146	-0.000314705170064439	-0.000291144387202492	-0.000289960997015128	-0.000571702282302859	-0.00041886945504616
8.95900000000018	-0.000430555178071257	9.28520584868958e-05	2.50098002130051e-05	0.000328400612698967	0.000216728085860811	-0.000286709694350543	-0.000263444272903069	-0.000118542627562898	-0.00016799327168706	-0.000421630601009381	-0.00020911128987258	-0.000338911022046578	-0.00033640460650949	-0.000602071343987224	-0.00042263057012452
8.96950000000018	-0.000529756467026057	9.3206549712594e-05	2.46187538832481e-05	0.000362227907128548	0.000195183991442843	-0.000350061071560967	-0.000282025384530931	-0.000172371691814586	-0.000156804208864524	-0.000421527134915966	-0.000228094990206114	-0.000355461208641176	-0.000388591708387104	-0.000631241639050638	-0.000423670034010159
8.98000000000018	-0.000272375811278377	8.60188336360248e-05	1.33920607874805e-05	0.000398884045980175	0.000173639897024875	-0.000427507882232927	-0.000194821641135453	-0.000228649282013264	-0.000140043953131515	-0.00042142366882255	-0.000357035495552971	-0.000233833410709895	-0.000440778810264717	-0.000645008314474581	-0.000421012925973089
8.99050000000018	-0.000335503310657022	5.85343173038859e-05	3.2909660306283e-05	0.000419928590563933	0.000152095802606907	-0.000223212618576387	-0.000162732707782156	-0.000279624536511939	-0.000138269677083717	-0.000421320202729135	-0.000236794802788694	-0.000127792094286318	-0.000453804831624075	-0.00063738223137055	-0.000418355817936019
9.00100000000018	-0.000506744795373079	2.36658942383417e-05	5.29537960680095e-05	0.000409216696266167	0.000130551708188939	-0.000266402525484052	-0.000209307729354014	-0.000289491211144963	-0.000137999619403787	-0.000420689660013035	-0.000232545280038581	-0.000101155271853865	-0.000432589267009876	-0.000634000601379088	-0.000417704607438431
9.01150000000018	-0.000648046224708979	-5.46737468380313e-06	7.2997931829736e-05	0.000391261949743435	0.000109007613770971	-0.000330504454504635	-0.000267267555672784	-0.000336701048263994	-0.000139821580692781	-0.00041803648631728	-0.000320304916581339	-0.000124647224411782	-0.00041180571631344	-0.000650861151852289	-0.000418056345710505
9.02200000000018	-0.000403797212777195	-7.87189101941698e-06	9.30420675914625e-05	0.000373307203220703	8.47442666595362e-05	-0.000545530837163216	-0.00032628708907423	-0.000366250465977229	-0.000150500646806606	-0.000423187605111591	-0.000325989775228804	-0.000198290570375194	-0.000391022165617003	-0.000660525881527928	-0.00041462574216588
9.03250000000018	-0.000375632374724713	-3.78955079696658e-06	0.000122752060346573	0.000355781377421033	5.13505065245283e-05	-0.000210073378150672	-0.000357472765936068	-0.00039766374320299	-0.000161179712920432	-0.000428548666978492	-0.000343316351694519	-0.000215061008649824	-0.000372424540180259	-0.000670190611203566	-0.000409885866454056
9.04300000000018	-0.000545453580098335	-5.10898398614224e-05	0.000141095232526384	0.00034032866844924	1.79567463895205e-05	-0.000305327590485547	-0.000332838960732939	-0.000444690612410462	-0.000171858779034257	-0.000433801133098269	-0.000326485562088116	-0.00015598864501932	-0.000374896761060841	-0.000679855340879205	-0.000405145990742232
9.05350000000018	-0.000310604340038336	-9.64162086248963e-05	0.000166169317020572	0.000324875959477447	-1.54370137454874e-05	-0.000348718940495902	-0.000344969457538081	-0.00046622374940751	-0.000186999769014441	-0.000439053599218045	-0.000448196684573665	-8.04826382402292e-05	-0.000379046044276519	-0.000698283889650592	-0.000390812188201361
9.06400000000018	-0.000393856270239395	-0.000116046717802174	0.00019124340151476	0.00031242675451839	-4.67600080372617e-05	-0.000386762713509437	-0.00038995439938037	-0.000464718525512928	-0.000202771248236509	-0.000444306065337822	-0.000455306024261089	-1.44783429207036e-05	-0.000370148513898481	-0.000723285302743317	-0.000367281644579102
9.07450000000019	-0.000385074036772949	-0.000201600831751496	0.000216317486008949	0.000300206580911091	-7.50972469273819e-05	-0.000441444727628082	-0.000451102845522187	-0.000482594542542823	-0.000226769385566701	-0.000452777845250916	-0.000287863223003239	3.71023336784636e-05	-0.000361250983520443	-0.000733609233302815	-0.000341691375546987
9.08500000000019	-0.000243070053771975	-0.000298997668848281	0.000187911828970176	0.000257271663466938	-9.3981884617307e-05	-0.000453290329836216	-0.000508124663741696	-0.000498431291371938	-0.000262018419436158	-0.000466481010077759	-0.000391322251537431	6.03019174412508e-05	-0.000348159021354102	-0.000751875654485655	-0.000314994584012674
9.09550000000019	-0.000294939017656151	-0.00029312353986225	0.000121202244488076	0.000222915344308396	-0.000109418722499215	-0.000564263768408484	-0.000471843279179278	-0.000510189207410593	-0.000277318125111174	-0.000475833949804902	-0.000401376196615063	2.24003888908174e-05	-0.000349517792965825	-0.000779705302177819	-0.000283314105056697
9.10600000000019	-0.000240213418207315	-0.000221258881200296	5.4492660005976e-05	0.000192033752727427	-0.000122359131193764	-0.00047695932867318	-0.000427247253895885	-0.000516965549564253	-0.000295275729692814	-0.000484033817818995	-0.000378324050725707	-4.86787497639838e-05	-0.000305552576719002	-0.000771936751658586	-0.000241985734866449
9.11650000000019	-0.000318325315345031	-0.000158944534574725	-1.22169244761242e-05	0.000161152161146459	-0.000117815824517621	-0.000496405707197228	-0.000361990034849545	-0.000520789064076435	-0.000307409925729329	-0.000492233685833088	-0.000210519518409217	-0.000167185346740363	-0.000273821687391065	-0.000716814826881322	-0.000200657364676202
9.12700000000019	-8.63282529410978e-05	-0.000113088734808126	-7.07040646992425e-05	0.000130270569565491	-0.000113272517841478	-0.00041816771691181	-0.000266107792725162	-0.000485939343968971	-0.000318085928437386	-0.000497274955409533	-0.000194932095754539	-0.000224206639268206	-0.000242090798063128	-0.000661692902104059	-0.000159328994485954
9.13750000000019	-0.000191221128480473	-6.43865665655095e-05	-2.65966110289231e-05	0.000108229311701635	-0.000108729211165335	-0.000418136198311598	-0.000157819867260496	-0.000449667400572008	-0.000328761931145443	-0.000502090610811925	-0.000266768162189719	-0.000240826797300613	-0.000205753847809604	-0.000606570977326795	-0.000119616312003108
9.14800000000019	-0.0001721608061028	-9.14765268154189e-05	6.23795812245687e-05	9.00632686175553e-05	-0.000105276369135122	-0.000400744070501196	-0.000143142319937401	-0.00043458980260552	-0.000338952471037735	-0.000503585379755063	-0.000266489998796216	-0.000268119185822472	-0.000184038644079285	-0.000550962173710801	-8.67703022759235e-05
9.15850000000019	-0.000381375091694258	-0.000139099177248816	0.000151355773478061	6.76299671405693e-05	-8.71751944052047e-05	-0.000405342507811982	-0.000168236401880504	-0.000439742002460044	-0.000347929353890723	-0.000497357341573989	2.65181023795052e-05	-0.000327728772767234	-0.000202430891592077	-0.000490728021127842	-6.46373638561281e-05
9.16900000000019	-0.000290268460247082	-0.000212240850503919	0.000240331965731552	3.66621488784623e-05	-6.99515918469218e-05	-0.000461581987315312	-0.000298530605686089	-0.000460164495528973	-0.00035690623674371	-0.00048943438826185	-0.000130605202267417	-0.000380631213571025	-0.000214562657837759	-0.00043180730941057	-4.85875285938343e-05
9.17950000000019	-0.00020617545638728	-0.000194579027240024	0.000301428580190779	3.30501091268218e-05	-5.27279892886391e-05	-0.000679563368341866	-0.000464661778879805	-0.000510508312024075	-0.000343269829823277	-0.00048151143494971	-0.000289429995578307	-0.000358456351603437	-0.000226694424083442	-0.000382076843892408	-3.57040030922097e-05
9.19000000000019	-0.000397747270888129	-0.000123300371390061	0.000219099884405149	4.61917345972381e-05	-3.55043867303564e-05	-0.000289212484628787	-0.000553213858876484	-0.000540798889123619	-0.000335982712273393	-0.000473588481637571	-0.000182056065330259	-0.000285769045613784	-0.000242293303690854	-0.000320969716038584	-2.28204775905849e-05
9.20050000000019	-0.000551419408474672	-0.000116718865683682	0.000104171644044607	7.30100299550487e-05	-1.82807841720736e-05	3.78649391804683e-05	-0.000483992138559763	-0.000528611703503578	-0.000337274160137844	-0.000463067214461421	-0.000240966788396534	-0.000203597559881704	-0.000248465757841413	-0.000276448720649049	-8.22595004641291e-06
9.21100000000019	-0.00049520958962836	-0.000130269769989037	-1.07565963159354e-05	0.000107436962592843	-1.05718161379086e-06	-0.000343096975929572	-0.000388260305409605	-0.000503105351429983	-0.000332649054587913	-0.00044073134279096	-0.000149689069675661	-0.000186868202912318	-0.000267571991575544	-0.000261628973889999	8.48002682670433e-06
9.22150000000019	-0.00028105073749994	-0.000200288318938692	-0.000125684836676478	0.000141863895230638	1.89004384517917e-05	-0.000546474070494233	-0.000361365860172537	-0.000456059671615324	-0.00032742829439538	-0.000418395471120498	-0.00024438204962021	-0.000253665472076037	-0.000286678225309675	-0.000254885628426989	2.26193448869596e-05
9.23200000000019	-0.000557891775976405	-0.000240520985699764	-0.000210581458619721	0.000173013684423974	5.43882814952709e-05	-0.00035301413551586	-0.000355043552226208	-0.000395138299477775	-0.000322207534202846	-0.000398166840283426	-0.000339796998450658	-0.000325022461144126	-0.000305784459043806	-0.000248142282963979	3.46787842541863e-05
9.24250000000019	-0.000357189099310194	-0.000181657538936717	-0.000163558808744137	0.00018450061295349	8.987612453875e-05	-0.00028135849350706	-0.000358614326094335	-0.000358496243434571	-0.000316986774010312	-0.00037797912674405	-0.000245073382369143	-0.000320353006453223	-0.00030980160974946	-0.000241398937500969	4.6738223621413e-05
9.25300000000019	-0.000242118966731218	-7.66444427575274e-05	-9.92483892714522e-05	0.000195987541483006	0.000125363967582229	-0.000318331113163759	-0.000438245862137648	-0.000360426042060715	-0.000315748902261425	-0.000357791413204674	-0.000219105556344388	-0.000250353272709248	-0.000303816885353872	-0.000236108925371338	5.34506040035513e-05
9.26350000000019	-0.000252578984805391	-2.40781281389046e-05	-3.49379697987671e-05	0.00022589833689963	0.000159243460223615	-0.000315554616714387	-0.000529900308390996	-0.000380981103656576	-0.000315628182149051	-0.000337603699665298	-0.000283246127364582	-0.000111792205107127	-0.000290646045584205	-0.000231908913241662	4.35850106241095e-05
9.27400000000019	-0.000218136405699298	-4.86347826671195e-05	2.93724496739179e-05	0.000252799802976306	0.000186287463656919	-0.000313949274816919	-0.00052696706066787	-0.000419466170541157	-0.000323016481340528	-0.000316120425499584	-0.000314831077689386	-4.16896090768171e-05	-0.000277475205814538	-0.000237225792100069	3.24304685954118e-05
9.28450000000019	-0.000282933731896612	-7.78666183499098e-05	0.000112007068888155	0.000260413215074169	0.000212986141410424	-0.000111450889644501	-0.000472340947122755	-0.000437856593518318	-0.000356076914908723	-0.000292531865316235	-0.000197429871090068	-9.13793376137387e-05	-0.000262067864798347	-0.00024522005371197	2.09686906065215e-05
9.29500000000019	-4.52829620707346e-05	-6.09227034621065e-05	0.000111800669665229	0.000281592247512829	0.000240470019680766	-0.000323467384316284	-0.0003990929755158	-0.000456148549250845	-0.000368927103371723	-0.00026638603907036	-8.82394508030017e-05	-0.000213192165310744	-0.000218648691298581	-0.000238946243756624	5.98830197865375e-06
9.30550000000019	4.7669338945273e-05	-6.78736156933602e-05	0.000111064684201898	0.000270568379776637	0.000270017827701607	-0.000256666575981388	-0.000302059495802309	-0.000434612096386391	-0.00037390600666053	-0.000238961579793327	-0.000264984527590716	-0.000259055064950448	-0.000197992805809228	-0.000226471068293888	-1.63043152985616e-05
9.31600000000019	-8.56458170548574e-05	-0.000117131934719109	0.000110328698738568	0.000259544512040445	0.000279254453989838	-0.000328147124790685	-0.000246603900080204	-0.000408643385204728	-0.000381067965481402	-0.000211537120516293	-0.000264483052494578	-0.000189107698197001	-0.000184506475235293	-0.000248813723211542	-3.8596932575777e-05
9.32650000000019	6.90755256182168e-05	-0.000150143331234185	0.000111382522478729	0.000248520644304253	0.000285105883323148	-0.000493459528512441	-0.000264577187234515	-0.000377436274925129	-0.000388789590968895	-0.000185610994572625	-0.000252403579647817	-7.05344453019287e-05	-0.000171020144661358	-0.000271156378129196	-6.08895498529923e-05
9.3370000000002	0.000201063338228114	-0.000171732675797679	6.29607260445781e-05	0.000248838684600442	0.000290957312656458	-0.000390305314575594	-0.000321875617976471	-0.000383443521210282	-0.000396511216456387	-0.000159878201962259	-0.000233070645591669	2.42175019826872e-05	-0.000174563533480476	-0.00029349903304685	-8.31264299535672e-05
9.3475000000002	7.54958422600177e-05	-0.000194986978602423	1.9113665814223e-05	0.000254827678912349	0.000297004070355836	-0.000175056966793621	-0.000375456936815347	-0.000325952727119249	-0.000404448841943895	-0.000136886928521384	-0.000325028870486069	3.06240355163306e-05	-0.000199106200928887	-0.000315963284490937	-0.000102492845460009
9.3580000000002	-0.000245878094522135	-0.000249364312227009	-2.47333944161322e-05	0.000256328268164404	0.000295677451282739	-0.000327022394796091	-0.000395692246456973	-0.000265112914051595	-0.000413010467431387	-0.000115801364611893	-0.000214145388665105	-0.00021299017385613	-0.000223147568057475	-0.000340859466462699	-0.000118255960636283
9.3685000000002	-0.000223818209624798	-0.000306155950211597	-6.85804546464873e-05	0.0002387531359144	0.000291776871599395	-0.000346404109590719	-0.000404702478188331	-0.000204744397950662	-0.000421572092918879	-9.4717300702402e-05	-0.000248841353969443	-0.000400764997140039	-0.000246837490310398	-0.000363519011918183	-0.000131389659802667
9.3790000000002	-8.10680747162992e-05	-0.000284839059453126	-0.000113106506263201	0.000235352511278141	0.00028787629191605	-0.000306272818071864	-0.00038284332767033	-0.000139845105117332	-0.000418274817793873	-7.36332367929108e-05	-0.000277893346890992	-0.000381433061948662	-0.000270527412563321	-0.000370088138333046	-0.000146120599335476
9.3895000000002	-0.000216105347922085	-0.000185639476328305	-7.02955019311868e-05	0.000211498090186143	0.000283975712232706	-0.000366700802501943	-0.000342176716667806	-9.05583509455138e-05	-0.000409665099116424	-5.25491728834195e-05	-0.000398106650169284	-0.00034837104382722	-0.000294742318517207	-0.000389071816704486	-0.000160851538868284
9.4000000000002	-0.000203199110453788	-7.46392942299802e-05	9.76359466696136e-06	0.000196825313019493	0.000280075132549361	-0.000281460593437104	-0.000321216609472458	-0.000111327793763169	-0.00041064025489079	-2.77748116979325e-05	-0.000317303748479892	-0.000385447959960267	-0.000311718434941948	-0.000434295626767507	-0.000180207308177856
9.4105000000002	-0.000230612484599515	1.7061720962351e-05	8.98226912651096e-05	0.000196066902461475	0.000276174552866017	-0.000225235966747176	-0.000321403254840708	-0.000162177388495348	-0.00041972827240836	-2.58164720165239e-05	-0.000286265968131659	-0.000459609874569751	-0.000284988746922577	-0.000450308961307759	-0.000204276846298008
9.4210000000002	-6.70988326553905e-05	3.30234481305169e-05	0.000169881787863258	0.000195308491903457	0.000270879689860573	-0.000286091366623006	-0.000329425493759471	-0.000211180531866326	-0.000418742128914874	-2.54892927201148e-05	-0.000377508204928289	-0.00044749184454424	-0.000256488654662684	-0.00044968836644717	-0.000226520407393115
9.4315000000002	1.4047799156337e-05	3.79709661283645e-05	0.000235752438664994	0.000193712116164561	0.000263541463952209	-0.000270537042574579	-0.00029473320952786	-0.00026024447122345	-0.000417755985421388	-2.75587170076773e-05	-0.00020479321687503	-0.000416255587438945	-0.00022798856240279	-0.00044906777158658	-0.000246329332455019
9.4420000000002	-0.000134873350958029	-5.03238332933614e-05	0.000173968653151852	0.000186185525300488	0.000256203238043846	-0.000144848714002524	-0.000240470118054701	-0.000307942749011586	-0.000416769841927902	-2.97479714743885e-05	-0.000408371922380891	-0.000338771053370269	-0.000198800177309794	-0.00044844717672599	-0.000266138257516922
9.4525000000002	4.72081534871914e-05	-9.5404788966548e-05	9.41913639234628e-05	0.000178658934436415	0.000248865012135482	-0.000206651271035903	-0.000189528569658006	-0.000348188865862266	-0.000408938464510246	-3.19372259410997e-05	-0.000435978925883274	-0.00029839267585121	-0.000179716370295701	-0.000441361557343769	-0.0002844518351202
9.4630000000002	1.18628312824438e-05	-8.07658614782784e-05	1.44140746950736e-05	0.000177942391609974	0.000243461796618065	-0.000265740055359967	-0.000147160462026435	-0.000357327831817265	-0.000398617911120404	-3.4126480407811e-05	-0.000360160770023247	-0.000304583857769519	-0.000189786017487238	-0.000428831706785854	-0.000298445307282475
9.4735000000002	-2.70751040099411e-05	9.87421173315215e-06	-6.53632145333155e-05	0.000174263126503046	0.000249668643444532	-0.000348019769150497	-8.09191611392823e-05	-0.000388599822296833	-0.000386854786940901	-3.67157611548105e-05	-0.000379623124800941	-0.000297897141693046	-0.000199855664678774	-0.000423422960298009	-0.000310299050380806
9.4840000000002	-9.78827951889901e-05	9.40241054778547e-05	-0.000116150825206338	0.000171909490476302	0.000249261599476568	-0.000228961465122372	-7.10699350309958e-05	-0.00041477979520638	-0.000385131337095463	-4.05851259985982e-05	-0.000211515309883981	-0.000227033481731148	-0.000204996139429651	-0.000432773374078088	-0.000322147461622115
9.4945000000002	0.000145661530908446	0.000152051877283115	-0.000116528700217553	0.00017972147885692	0.000243302355869529	-0.000459296474281345	-0.000164835365258602	-0.000420932033097005	-0.00037639569676816	-4.56047339972249e-05	-0.000327687555084299	-9.35090430357681e-05	-0.000182069649172229	-0.000411799560165048	-0.000333801718581921
9.5050000000002	2.01605148322241e-05	0.000202977823703845	-0.000116328837231738	0.000152722785166931	0.00023584993957176	-0.000356387371442131	-0.000245843488053278	-0.000441336621816959	-0.000343403507361498	-5.11994635732218e-05	-0.000273413148230948	-3.09568157458363e-05	-0.000180597216470455	-0.000385156263790905	-0.000345185161414309
9.5155000000002	-0.000130636031746475	0.000217545427655297	-0.000116128974245922	0.000125724091476941	0.000239802353606134	-0.00015689317460686	-0.000285012919445592	-0.000476621432757206	-0.000300613381910528	-5.67941931492187e-05	-0.000210129546672963	-7.31994679638209e-05	-0.000178013367467712	-0.000401870397641322	-0.000356568604246697
9.5260000000002	-0.000132385030037857	0.000156109994571492	-0.000115927258364957	9.87253977869514e-05	0.000244325009156874	-0.00029048969743692	-0.000320861501322571	-0.000468945375850194	-0.000257104740019572	-6.66531956492616e-05	-0.000244449440592084	-0.000123668772250958	-0.000175429518464969	-0.000418923141773436	-0.000367952047079085
9.5365000000002	-0.000119177578813534	9.67006314110357e-05	-8.91613306659635e-05	7.22296800488817e-05	0.000248847664707613	-0.000226004290459836	-0.000346148441030336	-0.000466712472337947	-0.000213596098128615	-7.73359781458777e-05	-0.000297256666666021	-6.25972473113961e-05	-0.00018741753257823	-0.000435975885905549	-0.000378557817273081
9.5470000000002	-0.000306211861414895	8.29470691056729e-05	-3.65895781479869e-05	4.60692796120651e-05	0.000254928161721808	-5.03434903120641e-05	-0.000259950517064245	-0.00045876234088665	-0.000170896045895587	-8.82359601172121e-05	-0.000118284444441665	1.1414718467852e-05	-0.000232042449588994	-0.000453426125276224	-0.000383136624520689
9.5575000000002	-0.000299989472953946	0.000130755878936405	1.59821743699897e-05	1.95334429487151e-05	0.000267952782810925	-4.69425253596814e-05	-0.000188609331426518	-0.000404518528218995	-0.000130783480567654	-0.000100851811912532	-0.000282642244230574	-9.45211028088314e-05	-0.000261872805714618	-0.00047644129798502	-0.000388082520375909
9.5680000000002	-0.000289937605410032	0.000150330189646578	6.85539268879662e-05	-8.34090547864536e-06	0.000285212856693739	-9.90497210581512e-05	-0.000211452177175642	-0.00036233049112972	-9.067091523972e-05	-0.000114115094020918	-0.000264604755628363	-0.000281363418089079	-0.000292171814834207	-0.0004990934689913	-0.000393051541423375
9.5785000000002	-0.000282356547300125	0.000128826746309709	0.000111079549527481	-1.79341436730021e-05	0.000302472930576553	-0.000264002614767001	-0.000283300968278682	-0.000351399159829515	-5.55524526015719e-05	-0.000127378376129303	-0.000302064900363768	-0.000335035102242864	-0.000322470823953797	-0.000502280779911848	-0.000388694036784233
9.5890000000002	-0.000398337729850974	0.00012373756004843	7.85469351718412e-05	-1.36392390149159e-05	0.000319733004459367	-0.000297812011970494	-0.000325553353614237	-0.000372090358896291	-2.05438183798917e-05	-0.000140641658237689	-0.000492030655677634	-0.000341045186644584	-0.000336068745711978	-0.000506241084536574	-0.000384336532145091
9.59950000000021	-0.000438630950822457	8.7083334001966e-05	1.10385714439433e-05	1.20941813084161e-05	0.000336993078342181	-9.98756826294157e-05	-0.000273894205530671	-0.000406979682390446	-1.83879574900601e-05	-0.000156597909325886	-0.000498744172300344	-0.000353122743144657	-0.000317139759640833	-0.000525717279384748	-0.000377616569963383
9.61000000000021	-0.000399083316038508	3.27938064469386e-05	-5.64697922839546e-05	4.85581449487906e-05	0.000354253152224995	-0.00010974479673823	-0.000194828043922862	-0.000454279849320189	-4.06032898939852e-05	-0.000169357493143399	-0.000262804754729482	-0.0003573860922966	-0.000248609487968532	-0.00051499044312997	-0.00036774666439184
9.62050000000021	-0.000269432230666397	2.91609605612209e-05	-0.000123978156011853	8.5022108589165e-05	0.000370515077158007	-0.000310439561792238	-9.58410894631718e-05	-0.000491171049799541	-8.98366352371745e-05	-0.000181329222921077	-0.000338674050988746	-0.000329910101169044	-0.000177726730803978	-0.000481992590212424	-0.000358450960608309
9.63100000000021	-0.000350931774514766	0.000101286370367417	-0.00019050725422935	0.000121405123665728	0.0003759053252181	-0.000223745775050823	-1.19824118722726e-05	-0.000495683524926749	-0.000139069980580364	-0.000188632444738365	-0.000502483381425331	-0.000239645440118404	-0.000106843973639424	-0.000448994737294877	-0.000349467690150582
9.64150000000021	-0.000348622367339346	0.000119359406443563	-0.000186671352989715	0.000157019127386263	0.000381295573278194	-0.000238059134033096	-1.02248914812215e-05	-0.000458197631974766	-0.000188303325923553	-0.000194698230710877	-0.000542610055638919	-0.000123941968882525	-2.91898324354074e-05	-0.000415996884377331	-0.000340484419692854
9.65200000000021	-0.000371086168329441	-2.94286396894193e-05	-0.000150908544520193	0.000192633131106798	0.000386685821338288	-0.000326575547428826	-0.000189476492565785	-0.00039067866597884	-0.000239947253277391	-0.00020076401668339	-0.000327226793709386	-0.000158629560199036	4.01445839216216e-05	-0.000387851769766423	-0.000328666544753489
9.66250000000021	-0.000368300294872038	-0.000197194117817778	-0.00011514573605067	0.00023300107910407	0.0003914495086955	-0.000359981934205341	-0.000381132151059147	-0.000327110291147271	-0.000292555413435395	-0.000206829802655902	-0.000117102840669318	-0.000194720745718965	5.35531606582895e-05	-0.000364118235433929	-0.000311262181308618
9.67300000000021	-0.0003469909280537	-0.000136409943714401	-7.93829275811466e-05	0.000269359585025653	0.000383681982000562	-0.000244059452745856	-0.000313087627293626	-0.000239762534924001	-0.000336576792072013	-0.000212726758995312	-0.000271106013076408	-0.000191214682259525	6.69617373949574e-05	-0.000343066675353977	-0.000291613796431239
9.68350000000021	-0.000459190366382115	-3.89184529714532e-05	-7.57036128589461e-06	0.000272461970169698	0.000384558424555477	-0.000342513384027802	-0.000152998125559354	-0.000169751487552215	-0.000368268723678449	-0.000216260100472044	-0.000356861710930295	-0.000205761873486829	7.95913475986252e-05	-0.000327648417003743	-0.00027407718300883
9.69400000000021	-0.000439619083194752	6.39676355260197e-05	1.52399322686147e-05	0.000253689237570647	0.00038698177423498	-0.000194901256937196	-9.29007556116491e-05	-0.000136333492947455	-0.00040274375756753	-0.000226354056406598	-0.000229335470858157	-0.000185020909790322	1.97345743270652e-05	-0.000305175222586632	-0.000260163249380061
9.70450000000021	-0.000389286525718559	0.00010428544555709	3.32914929780091e-05	0.000238598656845751	0.000386321569891857	-0.000444908734850662	-0.000120826580216489	-0.000175813795742547	-0.000427578025276407	-0.000241764372332407	-0.000180372176872132	-0.000124725245433766	-6.2277144835266e-05	-0.000286424228392729	-0.000244326553780551
9.71500000000021	-0.000453014248369713	0.000119401943415959	5.13430536874036e-05	0.000223508076120855	0.000384516701078161	-0.000419863016748608	-0.000195613036905549	-0.000213458621133636	-0.000429113469846026	-0.000257174688258217	-0.000195938644134393	-0.000118694925772545	-0.000135185641204278	-0.000293713084112155	-0.000228489858181042
9.72550000000021	-0.000378225595756152	2.05507094944085e-05	6.94598876462588e-05	0.000208417495395959	0.000382711832264465	-0.00026873652023021	-0.000280079699674591	-0.000305844069454732	-0.00041959890064755	-0.000266823159813048	-0.000218725682769069	-0.000197511265758285	-0.000208094137573291	-0.000301960487874098	-0.000212653162581532
9.73600000000021	-0.000287670556724149	-9.13583054775748e-05	7.82165015923009e-05	0.000195757333832824	0.000380906963450768	-0.00029070127531959	-0.000371924817213316	-0.000397030883056193	-0.000410084331449073	-0.000274671055002147	-0.000337084556231693	-0.000281786301793047	-0.000271799927829455	-0.000310207891636041	-0.000197544468480385
9.74650000000021	-0.000211947054103147	-0.000181644891343438	6.95528487238973e-05	0.000184919986640862	0.000375937111835997	-0.00038990658170033	-0.000393604364545867	-0.000444850585385122	-0.000398430816197204	-0.000283408819057599	-0.000244760218828765	-0.000353403543857563	-0.000278908949417778	-0.000318455295397985	-0.000189351788612075
9.75700000000021	-0.000229875162697266	-0.000226311523020033	6.08891958554938e-05	0.000171438384268783	0.000363241021042145	-0.000460862758566307	-0.000397245455462529	-0.000486914027648569	-0.000370200469034833	-0.000292498402230629	-0.000275387479734212	-0.000279471822082911	-0.00026417320436823	-0.000307957663004316	-0.000177529569556298
9.76750000000021	-0.000266849352610478	-0.000179918660354032	5.22255429870902e-05	0.000149495165321266	0.000347102170863918	-0.000256822594994699	-0.000441399989767069	-0.000522628300327366	-0.000341970121872462	-0.000301585233117708	-0.000283960619232385	-0.000138732825034284	-0.000242303547476643	-0.000296156644629732	-0.000164807058731876
9.77800000000021	-0.000175351399941853	-0.000134949664992442	3.98104006405339e-05	0.00014087692576682	0.000330963320685691	-0.000397390820795734	-0.000443682085485963	-0.000527876167909182	-0.000329697418560787	-0.000310672064004787	-0.000377193090234501	-9.32449268235059e-05	-0.000220433890585056	-0.000285834412590557	-0.000156351014492796
9.78850000000021	-0.000280022149011712	-0.000116957855029615	6.25297202595466e-06	0.000148958708121664	0.000314824470507465	-0.000366788761281026	-0.000406278654717812	-0.000520208522058023	-0.000316037769585654	-0.000319758894891866	-0.000330415946983362	-9.66973662692045e-05	-0.000204703144452355	-0.000271262602034186	-0.000147894970253716
9.79900000000021	-0.000230098224326905	-0.000146802183868831	-9.19318621696257e-06	0.000158530562177678	0.000298685620329238	-0.000270453048094314	-0.000398658848086959	-0.000508306719157173	-0.000308992980007979	-0.000325826936271336	-0.000305696926309679	-6.94555475279423e-05	-0.000180037187399588	-0.000251819894652389	-0.000137839982120161
9.80950000000021	-0.000158589231113508	-0.000163385750152604	-2.46393444598797e-05	0.000167151417297971	0.000282546770151011	-0.000263622775535456	-0.000388394738191879	-0.000452358038239272	-0.00029813611492211	-0.000328944882047323	-0.000236996804940959	-0.00010329445212296	-0.000161485924073283	-0.000228844656775068	-0.000125186710158308
9.82000000000021	-0.000211796857762417	-0.000181462889120584	-4.00855027027969e-05	0.000175772272418263	0.000266796401246279	-0.000412870091333862	-0.000337248606691408	-0.000413129357322164	-0.000310722191607443	-0.000333273102820232	-0.000200730783602618	-0.00015727427197623	-0.000144365741207867	-0.000211259491715645	-0.000113378309223826
9.83050000000021	-0.000336013820745137	-0.00018815647255064	-4.91524396729902e-05	0.000184296012695391	0.000259262633762037	-0.00045114163398503	-0.000273780951818703	-0.000403083623537204	-0.000323308268292775	-0.000340557223825812	-0.000276676672131215	-0.000189341660576838	-0.000127245558342452	-0.000193674326656222	-0.000104582057169173
9.84100000000021	-0.000335394444443248	-0.000214164789971743	-1.46540080250265e-05	0.000189517848307342	0.000252018042853443	-0.000411227962608344	-0.000238132421311841	-0.000415672068025397	-0.000335894344978108	-0.000349137081919561	-0.000278972994669702	-0.000180161960395623	-9.5000810303492e-05	-0.000176089161596799	-9.578580511452e-05
9.85150000000021	-0.000199727352081069	-0.000289630774882284	2.32908460463379e-05	0.000194739683919293	0.000244773451944849	-0.000554722181760351	-0.000265522009333789	-0.00046465292226984	-0.000361528774539348	-0.00035771694001331	-4.94892480992959e-05	-0.000124365057690701	-0.000105889120929053	-0.000164612663204354	-8.91259283546125e-05
9.86200000000022	-0.000136321638812472	-0.000349555353266925	6.12357001177023e-05	0.000199402561735586	0.000238023871991112	-0.000570404496316823	-0.000288270933469648	-0.00054261198809673	-0.000394563762447462	-0.000366296798107059	0.00013576691147845	-7.19078151663011e-05	-0.000136122317563704	-0.000162299164811598	-9.26970538370186e-05
9.87250000000022	-0.000214621129638883	-0.000272348980002604	9.91805541890667e-05	0.000201614582444812	0.000233378088595238	-0.000482124000717962	-0.000173352985086877	-0.000590100571408299	-0.000427888889845736	-0.000374448830298713	0.000165314643653442	-0.000100000454170556	-0.000166355514198355	-0.000159939657287764	-9.86725720004069e-05
9.88300000000022	-0.000347776050756717	-0.000184124191066016	0.000120137299607208	0.000203169545849525	0.00022798701260334	-0.000273835356514987	-8.9401643607229e-05	-0.000615720524878042	-0.000468988955846033	-0.00038003390707823	-3.01314543647665e-05	-0.000119061830072855	-0.000200825406799664	-0.00016072361427307	-0.000104007246646286
9.89350000000022	-0.000197878028276852	-0.000133925742274954	0.000126001688513964	0.000213318855422271	0.000222084412063803	-0.000258979633383784	-0.000158830182536293	-0.000594036286321966	-0.000486713956601443	-0.000377649109818603	-0.000152655911046214	-3.9244645574652e-05	-0.000272754541528091	-0.000175477391205754	-0.000107318192950319
9.90400000000022	-0.000210563543960835	-7.64174318552615e-05	0.000132560737457805	0.000214998320400476	0.000219209591072765	-0.000438290181736218	-0.000312240257556616	-0.000504954552361935	-0.000490260744520942	-0.000368805966355383	3.67153750345206e-05	6.55459484174549e-05	-0.000240440085765405	-0.000193009629342557	-0.00011247634435156
9.91450000000022	-0.00021081742735338	-3.61618226909009e-06	0.000139119786401646	0.000216758745735988	0.000213852293575317	-0.000549190153392366	-0.000423121565951384	-0.000404595119572249	-0.000482304476313152	-0.000359962822892163	-0.000239453544218105	0.000121456506217593	-0.00018345859791938	-0.000212611090867008	-0.0001176344957528
9.92500000000022	-0.000153457185318375	5.0346320606509e-05	0.000145678835345486	0.000218519171071501	0.000208446792650614	-0.000388763040627549	-0.000412547168590655	-0.000325187899266453	-0.00046501303434063	-0.000357249326759092	-0.000236930189613803	2.14053869932e-05	-0.000126477110073356	-0.000232097791794251	-0.000122792647154041
9.93550000000022	-0.000270425712809022	7.82788053736029e-05	0.000172168695056951	0.000220683938935002	0.000203041291725911	-0.000312293630631257	-0.000334814677801616	-0.000251719164052164	-0.000447721592368108	-0.000362708693732198	-0.000189879964411735	-0.00013793263124511	-6.556553646224e-05	-0.000251584492721494	-0.000128150751193918
9.94600000000022	-0.000288117717795701	-3.61776442605029e-05	0.000171843424070529	0.000223293483579255	0.000201505010670691	-0.000216436721706459	-0.000278936013006813	-0.000243954326870264	-0.000429051925939797	-0.000360346674958762	-0.000324999095622407	-0.000266727451830353	-2.8517953856227e-05	-0.000271071193648737	-0.000135408405300384
9.95650000000022	-0.000235225456623918	-0.000140293318910167	0.000171518153084106	0.000226414798092243	0.000215795690460006	-0.000283534315630385	-0.000358252493919811	-0.000301845016606922	-0.000403247921153205	-0.000353604980577788	-0.000296013807978767	-0.000218759198468537	-0.000106453248809593	-0.000288333199991895	-0.000145364403269857
9.96700000000022	-0.000177501586718033	-0.000195342402778359	0.000171192882097683	0.000235741322261806	0.000233776468661574	-0.000164029334925359	-0.000416252660294283	-0.000360784150787459	-0.000377443916366612	-0.000346483248463611	-0.000278022569253327	-0.000137895679027823	-0.00021473440508738	-0.000305280847317798	-0.000164201597379075
9.97750000000022	-9.8822535975766e-05	-0.000223081777648448	0.000170235695317612	0.000244887633796257	0.000251757246863142	-0.000452185453626361	-0.000357338172504163	-0.000413248256913957	-0.00033823266418254	-0.000339361516349433	-0.000388259656221015	-8.55924947163953e-05	-0.000323015561365167	-0.000317732440320448	-0.000190099085654043
9.98800000000022	-0.000304795469010319	-0.000239345102203101	0.000178506577031713	0.00023212620555579	0.000269738025064709	-0.00031562076921774	-0.000283848952184076	-0.000451262029860309	-0.000292376543734334	-0.000332239784235256	-0.000270592543239122	-7.63804368935158e-05	-0.000425987628221348	-0.000341739297889653	-0.000215996573929012
9.99850000000022	-0.000188398678580535	-0.000208470962721499	0.000197024433957467	0.000204917470060815	0.000287718803266277	-0.000216188838268545	-0.000291740558421068	-0.000435140039280983	-0.000268959288904775	-0.000324387754433196	-0.000249565201193214	-8.19021347600205e-05	-0.00048398055960862	-0.000362244950387071	-0.000242433666164455
10.0090000000002	-1.58693171189886e-05	-0.000179226482694902	0.000215542290883222	0.000172544208481203	0.000305699581467845	-0.000170873841837656	-0.000311932972415091	-0.000418324873965562	-0.000256028747537998	-0.000310642989203387	-0.000356216698321358	-9.71509603965644e-05	-0.000479821854701763	-0.000366255235539103	-0.000272108382162196
10.0195000000002	-3.59317803459859e-05	-0.000151159978892664	0.000234060147808976	0.000140170946901592	0.000323156085013386	-0.000419835256294193	-0.000316415154182643	-0.000403439766197835	-0.000250306342731634	-0.00029629766495883	-0.000250076263582026	-0.000179719249439392	-0.000471342331222265	-0.000355400808914906	-0.000297278079149625
10.0300000000002	-0.000321637526665585	-0.000141395994424322	0.000252434231246423	0.000107797685321981	0.000332708203794398	-0.000416392186951517	-0.000288377377512694	-0.000403388132749733	-0.00024458393792527	-0.000280515303677199	-0.000185497446423225	-0.000277308498725185	-0.000462862807742766	-0.000344546382290709	-0.0003180277574858
10.0405000000002	-0.000365067611043934	-0.00014714276140934	0.000239858164885495	8.02932121288546e-05	0.000342203550235017	-0.000363444332839445	-0.000245914977771272	-0.000427284853943128	-0.000238861533118906	-0.000264455332967995	-0.000192341381228773	-0.000265780618725966	-0.000437456593814917	-0.000333691955666513	-0.000338777435821975
10.0510000000002	-0.000151838666307965	-0.000160882662931595	0.000212465991756935	5.30321783549389e-05	0.000351698896675637	-0.000333351653348859	-0.000176112801526575	-0.000475640961746402	-0.000249407022675072	-0.000248395362258791	-0.000334637404181588	-0.000187328281706095	-0.00040952001243487	-0.000321146590403319	-0.000362193780824897
10.0615000000002	-0.000132070822568393	-0.000184021975084616	0.000185073818628375	2.2618056379759e-05	0.000361194243116257	-0.000474230538590874	-0.00014758000375823	-0.000482549497882046	-0.000267408630480003	-0.000232335391549587	-0.000250202067367872	-0.000150197013493588	-0.00038232930164978	-0.000306064817181852	-0.000381912333099645
10.0720000000002	-0.000525639186486638	-0.000177800841688086	0.000157681645499815	-8.86298982951972e-06	0.000373690592474323	-0.000292230859105225	-0.000293489599617696	-0.000488436086024338	-0.000284213904951528	-0.000219177439371651	-0.000243307861578597	-0.000255334961514521	-0.000355138590864689	-0.00030165743116494	-0.000392874581622671
10.0825000000002	-0.000400294595908232	-0.000161282848636433	0.000109895093650211	-1.39358232417834e-05	0.000388494502739487	-0.000309766019298058	-0.000389139966015715	-0.000462447791106914	-0.000301224323986639	-0.000213274533521125	-0.000370208824433915	-0.000336027175278889	-0.000327654788194738	-0.000286603593351629	-0.000401748380664509
10.0930000000002	-0.000356553793515411	-0.000136385255921963	8.96040126373114e-05	4.9120429931137e-07	0.000404738664047738	-0.000460540398382517	-0.000439655534520306	-0.000394751583981814	-0.000339397386639584	-0.000210397240263206	-0.000212681980452596	-0.00027383350813125	-0.000326497805557251	-0.000244036650637756	-0.000407610926966295
10.1035000000002	-0.000327750592684961	-0.000146541939740731	7.06684804280457e-05	3.85929739455417e-05	0.000421405224480332	-0.000321109752088335	-0.000466131513354064	-0.000320852610761181	-0.00037075542750562	-0.000210848120856871	-0.000300025825238381	-0.000143120530487548	-0.000315233873103223	-0.00020773615892369	-0.000413498676075252
10.1140000000002	-0.000385998830403855	-0.000164474735451086	5.173294821878e-05	7.74983416421058e-05	0.000433487193491084	-0.000271349230828591	-0.000462241002609022	-0.000264295684923286	-0.000402570524749334	-0.000211299001450536	-0.000297807744995706	-0.0001319894967297	-0.000296660358424893	-0.000188207565894462	-0.000419386914559106
10.1245000000002	-0.000233995674822256	-0.000153324638078563	3.27974160095142e-05	0.00011640370933867	0.00044468110280046	-0.000249901511848865	-0.000365668352273437	-0.00020779062984163	-0.000437502867539272	-0.000207383756173478	-0.000374880998350498	-0.000223705931486359	-0.000278086843746563	-0.000170458385973832	-0.000425275153042959
10.1350000000002	-0.000235409482820584	-0.000147688746100303	6.73091355252726e-05	0.000147956465131617	0.000455875012109836	-0.000248077878458174	-0.000282616310212802	-0.000196861853490305	-0.00047243521032921	-0.000192553196220759	-0.000252910537048386	-0.000212166232945274	-0.000256638858133332	-0.000152709206053203	-0.000431163391526704
10.1455000000002	-0.000267530685933772	-7.90059574819434e-05	0.000182122877438283	0.000171421347831284	0.000462036862915829	-0.000133349365661327	-0.000247658907620077	-0.000231660440729695	-0.000503402023766697	-0.000181687624029792	-0.000151444595467664	-0.000177568747834078	-0.000224339780080293	-0.000134960026132573	-0.000431981999282572
10.1560000000002	-0.000291727608964113	1.08745230582247e-05	0.000296936619351293	0.000195207635752589	0.000445558081134962	-0.000158486739899818	-0.000203620865292027	-0.000292633716716841	-0.000510575661093659	-0.00018057138512626	-0.000255932586230675	-0.000209742036028848	-0.000190484355651071	-0.000122680187938646	-0.000432378104401772
10.1665000000002	-0.000309156868103372	-4.48943292134052e-06	0.000411750361264303	0.000225422028103603	0.000428767468803469	-0.000272561823353145	-0.000199769278056972	-0.0003516772957789	-0.000517749298420621	-0.000180025795067033	-0.000282629110296132	-0.000280032155253037	-0.000153235263362782	-0.000111687253680236	-0.000429626951287605
10.1770000000002	-0.000159439850432222	-8.5797409636879e-05	0.000521071727516594	0.000248081997968323	0.000411976856471977	-0.000224421539649669	-0.00025064183753028	-0.000395729808045718	-0.00054433512136924	-0.000179480205007807	-0.000172456582444381	-0.00032470273959034	-0.000115986171074493	-9.07814214488385e-05	-0.000419754408417783
10.1875000000002	-0.000100235497078439	-0.000145344674686705	0.000514393178128862	0.000255284904439424	0.000395186244140485	-0.000234001628917662	-0.000306395267638269	-0.000490044890695373	-0.000570722696836321	-0.00017893461494858	-0.00025606441391574	-0.000254472931496587	-9.08749831137112e-05	-9.18486374343744e-05	-0.00040988186554796
10.1980000000002	-0.000235155678573375	-3.32136583831294e-05	0.000415597868475827	0.000260840682554942	0.000378395631808993	-0.000444609879271021	-0.000332929247409666	-0.000574355909153121	-0.000572682907700471	-0.000180328757150048	-0.000390167572124613	-8.65911413616305e-05	-7.77271093726472e-05	-0.00010253747075939	-0.000398760383108865
10.2085000000002	-5.72710228639253e-05	8.7836103267742e-05	0.000316802558822792	0.000269200258928624	0.000361605019477501	-0.000448241491132025	-0.000326682813743626	-0.000626633073740717	-0.000575454041789992	-0.000193744618315175	-0.000321203772703043	-2.49827432679057e-05	-0.000102865629885654	-0.000115127771017953	-0.000386365943031969
10.2190000000002	-5.46358506807455e-05	0.00013799186726934	0.000218007249169757	0.000277559835302305	0.000345217283742495	-0.000127110554376603	-0.000236486721372852	-0.000691699571662532	-0.000564005891508847	-0.000208049386975909	-0.000263284345122253	-0.000101088608295821	-0.000141845642101142	-0.000139722310071834	-0.000377502434157859
10.2295000000002	-5.98009977347211e-05	4.89069610589924e-05	0.000131616621358274	0.000287777713127571	0.000337728196532302	-0.000214810116366546	-0.000212628814640937	-0.000736137474082394	-0.000552557741227702	-0.000222354155636643	-0.000395278528501148	-0.000182143445055862	-0.00018082565431663	-0.000164316849125714	-0.000374864514509126
10.2400000000002	-0.000117057690632157	-4.90898577447877e-05	0.000140582554711814	0.000315649454738432	0.00033023910932211	-0.00046114706169504	-0.000264961907896567	-0.000650130254407875	-0.000541109590946557	-0.000236658924297377	-9.1440272896468e-05	-0.000257425615147553	-0.000212425739619702	-0.000188911388179595	-0.000372226594860392
10.2505000000002	-9.07412749711337e-05	-0.000138465591200664	0.000193563983372102	0.000343521196349292	0.000322750022111917	-0.000499888417256641	-0.000359020594886101	-0.000532414794066521	-0.000529540478123029	-0.000250963692958112	-0.000143894404327082	-0.000295954323044856	-0.000257536885318456	-0.00021351255452901	-0.000369041211219189
10.2610000000002	-3.20842890512522e-05	-0.000206041475702154	0.00024654541203239	0.000367117923150889	0.000315260934901724	-0.000259294698518806	-0.000400096064862488	-0.000445343849908677	-0.000517789921485943	-0.000265268461618846	-0.000199306562624272	-0.000231843380743779	-0.000273673386071452	-0.000238132866398851	-0.00036667972490588
10.2715000000002	-0.00028941472863655	-0.000132134837202715	0.000299526840692678	0.000385636942531137	0.000306512345593125	-0.00025396995497528	-0.000392986189325882	-0.000341400832568544	-0.000502123215594789	-0.000278282571027688	-0.000280711908870001	-0.00016307616741509	-0.000287634247161881	-0.000260397660247981	-0.000367182437951916
10.2820000000002	-0.000211838540302172	-2.03444801802608e-05	0.000366845174860554	0.000412032582139361	0.000297060209872673	-0.000271223851886521	-0.000397753946131548	-0.000263069070545	-0.000462443903487494	-0.000279035417546696	-0.000223104593452848	-0.000124741369344434	-0.00030159510825231	-0.000287312090780078	-0.000368352538633704
10.2925000000002	-0.000212540277920883	7.80579969781305e-05	0.000367222675489695	0.000421679911654133	0.000286636829801542	-0.000351831271476845	-0.000464978313041067	-0.000231913864482859	-0.000422108113905253	-0.00027995347275047	-0.000137797634116853	-8.89214012379955e-05	-0.000257099309610394	-0.000307755659733022	-0.000369773931049642
10.3030000000002	-0.00018943816327188	0.000148859743009878	0.000350083452787701	0.000395528575215978	0.000276620750852249	-0.000415534531593595	-0.000583110559236808	-0.000224501912318669	-0.000381697235351968	-0.000281139992066967	-0.00021753215118333	-0.000111679959731324	-0.000194901209100446	-0.000324167783107471	-0.000366899854205961
10.3135000000002	-0.000382835171541638	0.000200956692988894	0.000332944230085706	0.000366630241123484	0.000273679637318772	-0.000494314043115257	-0.000673295645707539	-0.000207098108020088	-0.000351276769155589	-0.000282326511383463	-0.000179387549159092	-0.000193790649818708	-0.00014711599362233	-0.000331155190209469	-0.000364025777362281
10.3240000000002	-0.0001022064833918	0.000138147286823955	0.000315805007383711	0.000337731907030991	0.000273839878487795	-0.000400127094640324	-0.0005524701004234	-0.000206117174523092	-0.000329836553020624	-0.000287040349526585	-0.000131395783907963	-0.000269981508921637	-9.93307781442129e-05	-0.000331162524813617	-0.0003611517005186
10.3345000000002	-5.39394418805636e-05	5.54276607521322e-05	0.00028378635643238	0.000306713979612724	0.000274000119656819	-0.000332691484491108	-0.000405461044116263	-0.000242759723247086	-0.000308396336885658	-0.000295942878775949	-0.000218871983934469	-0.000301851803713881	-5.3719177987653e-05	-0.000331169859417766	-0.000358277623674919
10.3450000000002	-0.000241998327474259	4.57836885874386e-05	0.00026738141224327	0.000272869927760347	0.000275223970668435	-0.000389310721650306	-0.000309800958844047	-0.000286255291817111	-0.000286956120750904	-0.000303755252772074	-0.000199252952889181	-0.000338174334625869	-4.81634046753745e-05	-0.000331177194021915	-0.00034997026747581
10.3555000000002	-0.000237367529640874	8.61356026864194e-05	0.000250976468054159	0.000239025875908123	0.000287145662242517	-0.000377015126510626	-0.000303613442234306	-0.000335481006682792	-0.000274965231629256	-0.000311405948626084	-0.000152456496392857	-0.000334522093879692	-2.97776872814592e-05	-0.000331191259207878	-0.000341370769568979
10.3660000000002	-0.000166095614118636	8.43410507608382e-05	0.000234571523865049	0.000212002018751954	0.000299845856494316	-0.000507363570255273	-0.000318317433670011	-0.000391075465260556	-0.000262974342507608	-0.000321571982583936	-0.000342738943680686	-0.000264494344968181	-8.15103754445719e-06	-0.000331206908060151	-0.000328271732954323
10.3765000000002	-0.000147591880388395	1.93493603746793e-05	0.000215497299570653	0.000182648873495369	0.000312546050746115	-0.000379812306667085	-0.000310754177366025	-0.000440353965404365	-0.000252464286776928	-0.000331738016541788	-0.000486124532343315	-0.000203715917125921	1.34756121925449e-05	-0.000319265909442515	-0.000317798341959189
10.3870000000002	-0.000158987190877702	-5.09486846970134e-05	0.000213844881894008	0.000144027106103652	0.000325246244997915	-0.000298583592232383	-0.000289180847655719	-0.000465932695221685	-0.000240056393588745	-0.00034190405049964	-0.00039365777777208	-0.000170126974909252	1.31722896911659e-05	-0.000278931059255414	-0.000307663743947144
10.3975000000002	-0.000185587192075636	-4.71619153553697e-05	0.000249762138100032	0.000140384264657627	0.000337946439249714	-0.000311115442875182	-0.000268214490023576	-0.000484798381630823	-0.00025364898315064	-0.00035166720277272	-0.000385067486065654	-0.000172238547534991	-2.12939646685035e-05	-0.000247821223193043	-0.000298127593998659
10.4080000000002	-2.16064576450246e-05	-5.10140282191361e-05	0.000285679394306056	0.000147069277857713	0.000350646633501514	-0.000235106004974274	-0.000237808218205907	-0.000454123789465736	-0.000257793148736238	-0.00035653835642555	-0.000417525708142489	-0.000229315758468803	-3.97445197115752e-05	-0.000210890845509548	-0.000290087564208908
10.4185000000002	-7.04794402308649e-05	2.08064299249682e-06	0.00032159665051208	0.000153754291057799	0.000363875296443987	-0.000307939136758193	-0.0001949244154212	-0.000423057473944604	-0.00025275890408501	-0.000361620561519201	-0.000102271595968308	-0.000189422041721894	-5.32886182587623e-05	-0.000165927276284305	-0.000280102416573952
10.4290000000002	-0.000112485339127201	0.000109399473137242	0.000368815284180638	0.000160439304257885	0.000387357955327757	-0.000345257758463369	-0.000186320065407456	-0.000391761560609362	-0.000247724659433782	-0.000366485431481958	-0.000145376057009953	-0.000120877810303715	-6.68327168059493e-05	-0.000120963707059062	-0.000268208851430665
10.4395000000002	-0.000174323324086222	0.000182703417497278	0.00040945435127239	0.000158100284694942	0.000410788051233719	-0.000418411020626567	-0.000166718138895108	-0.000377007556622916	-0.000242690414782554	-0.000371137066976688	-7.93328792216029e-05	-0.00012685956550155	-5.12769305274237e-05	-7.60001378338188e-05	-0.000256315286287379
10.4500000000002	-8.01938931387743e-05	0.000110328543831902	0.000455414171259786	0.000154596873807998	0.000434218147139681	-0.000279234443551787	-0.000220742717391344	-0.000396646819772682	-0.000240758372811527	-0.000375788702471418	1.32640545220629e-06	-0.000132143675445069	-2.71645704412539e-05	-2.86378564657389e-05	-0.000243330969319401
10.4605000000002	-2.66419499165841e-05	2.83994380986039e-05	0.000501373991247181	0.00015474450493616	0.000457648243045642	-0.000335287485615757	-0.000302317488118547	-0.000430996401430684	-0.000241646515094973	-0.000380440337966147	-8.11735324237544e-05	-1.43606893551749e-05	-3.08005875383185e-05	2.31328688400926e-05	-0.000231796529456905
10.4710000000002	-0.000307840783746394	5.78293743119267e-06	0.000547333811234576	0.000159427857367791	0.000475833356868166	-0.000437863381210511	-0.000333817450839256	-0.000442367249977172	-0.00024377223225778	-0.000386423094669094	-0.000109557356575573	3.35986931614055e-05	-3.54869458847888e-05	7.1594235354063e-05	-0.000224618408901398
10.4815000000002	-8.64761628257176e-05	2.6240746906468e-06	0.000559641614320381	0.00018369936600168	0.000491973879021604	-0.000431493645980445	-0.000266146310712952	-0.000417527509868315	-0.000248138925599276	-0.000400392578619863	3.3960658392328e-05	-5.93517691625076e-05	-4.01733042312592e-05	8.90384541325509e-05	-0.000217540493715233
10.4920000000002	-5.60908917397628e-05	1.02809616394298e-05	0.000501966852898275	0.000215336453682377	0.000506490115177533	-0.000490373182637793	-0.000296870186898536	-0.000350072152210075	-0.000257888240732763	-0.000411790542609347	-4.48687366398854e-06	-9.19693477574922e-05	-8.67670358754109e-06	9.20145414102544e-05	-0.000212623103167063
10.5025000000002	-2.67767678729833e-05	6.53930431942718e-06	0.000425508062132542	0.000264000529665542	0.000519442095306822	-0.000422142165951994	-0.000445452731897912	-0.000259056648396243	-0.000263069238638258	-0.000420665505882329	-3.29031760686224e-05	7.28251037481557e-06	6.45597837920043e-05	9.70197332635164e-05	-0.000213023899187991
10.5130000000002	4.94156795581298e-05	2.14891111669383e-06	0.000349049271366808	0.000320477279834426	0.000533658044824003	-0.000307619990953944	-0.00054876960142398	-0.000190780554569297	-0.000273718449341001	-0.000429540469155311	2.94873823436009e-05	0.000131745234580884	0.000131541863778244	0.000104968593723343	-0.000213424695208918
10.5235000000002	0.000106269146730355	5.92117188501901e-05	0.000272590480601074	0.00037695403000331	0.000548106157706835	-0.000460815810267225	-0.000425396495643034	-0.000172381879989107	-0.000285696779250713	-0.000436313497212968	5.61931434841318e-05	9.51501689425083e-05	0.000198523943764483	0.000113420198441573	-0.000213825491229846
10.5340000000002	3.31455555578866e-05	0.000137201679017362	0.000257998158274307	0.000433769398813587	0.000562554270589668	-0.00031835433918775	-0.000248575633817866	-0.000188108057411239	-0.000297675109160425	-0.000441383232941123	0.00026563010893283	1.28594303667329e-05	0.00025736738212394	0.000121871803159803	-0.00021594539329967
10.5445000000002	4.48647054748789e-06	0.000164322729159477	0.00033640255151588	0.000491135022916076	0.000573491698510161	-0.000274679554671296	-3.79279484859386e-05	-0.000232974500825834	-0.000309653439069923	-0.000446865838374945	0.000285765382579633	4.95783239627842e-05	0.000234888589749738	0.000130323407878034	-0.000226964197268158
10.5550000000002	-4.5971412539443e-05	0.000133055976330729	0.000418611126364561	0.000548500647018565	0.000579147347945459	-0.000390638356488342	3.32578729553713e-06	-0.000273562170004844	-0.000312292173477788	-0.000450048062874172	-3.52211177942104e-05	0.000163554632324704	0.000184773004792139	0.000138749316633691	-0.000234581657808023
10.5655000000002	3.34836846674283e-05	0.000133942601532228	0.000500819701213241	0.000589983695902579	0.000591005453220728	-0.000299033294798189	-4.6483177991888e-05	-0.000310367447949717	-0.000314930907885654	-0.000449602033450732	-8.85364296726842e-05	0.000193590673508808	0.000159393161650353	0.000147169179280508	-0.000235892319532966
10.5760000000002	-2.21293242879253e-06	0.000125210789044499	0.000581093760896098	0.000626846694593319	0.000603786021938309	-0.000224268525974455	-0.000180252461358361	-0.000313289429089846	-0.000317938635444548	-0.000449156004027293	-0.000132084484563205	0.000110698983153886	0.000134013318508566	0.000151187846553523	-0.000227750140365655
10.5865000000002	-0.000186768178391173	0.000116148702388018	0.000599729959420806	0.000643216497231776	0.000616566590655891	-0.000141285917684055	-0.000237103552730702	-0.000336579016395767	-0.000315644132035897	-0.000448709974603854	-0.000114202490515143	-2.85196955130374e-06	0.000117764823052299	0.000163191755257917	-0.000219607961198344
10.5970000000002	-8.39963588927873e-05	0.000193234166811877	0.000560158629598274	0.00062984089262037	0.000629347159373472	-0.000207255907183852	-0.000241121680039767	-0.000365320315868341	-0.000269987090549489	-0.000448130277678217	-0.000152092871818619	-7.97849860363694e-05	0.000145154742455853	0.000180459412662653	-0.000210827437429905
10.6075000000002	-4.26119284229599e-05	0.000301681718054212	0.000520587299775743	0.000594124346030356	0.000642127728091054	-0.00013147941038963	-0.000246787873065752	-0.000373887854940766	-0.000225907443885899	-0.000436282173637356	-6.12147907254484e-05	-0.000127530548964046	0.000223636242169586	0.000186048320151387	-0.0002005906900403
10.6180000000002	-0.000249333020322735	0.000267716446137188	0.000481015969953212	0.000558407799440343	0.000652743077710749	-0.000287343407612132	-0.000149689904753834	-0.000388377172533496	-0.000176141848202239	-0.000422313211961863	-1.43049565189489e-05	-5.55899351227047e-06	0.000299954810571332	0.000164027325909113	-0.000188610478598331
10.6285000000002	-0.000136763217726296	0.000114865903705589	0.000435339196290859	0.000522691252850329	0.000648547373803034	-0.000372254843399581	9.33763052066636e-05	-0.00042710949118502	-0.000125859113269817	-0.000405820936623712	4.54677427019393e-06	0.000111453593255492	0.000376273378973079	0.000142006331666838	-0.000175045299836178
10.6390000000002	-0.000179396141125924	9.05060657520701e-06	0.000392808773565185	0.000497279702774414	0.000644351669895319	-0.000341293699021399	0.000237811326381906	-0.000439106004448813	-7.55763783373944e-05	-0.000388067004454364	-4.61733412912252e-05	0.000150458073371512	0.000445311020959154	0.000119985337424564	-0.000161480121074024
10.6495000000002	-0.000238726121275748	1.68485814174985e-05	0.000382669731171516	0.000474292857760273	0.000640155965987603	-0.000362290457517708	-7.52195039257675e-06	-0.000422884289596549	-2.80578405462737e-05	-0.000370313072285017	0.000143457408139628	0.000126811890628279	0.00047002330282665	9.63755181866001e-05	-0.000147789005729711
10.6600000000002	-0.00024722377515858	2.4044868450335e-05	0.000372530688777846	0.000460195419355647	0.000635960262079888	-0.000107502023740304	-0.000304128581267381	-0.000378319561507486	1.71329522839706e-05	-0.000352559140115669	-2.28366455740909e-05	0.000120613247844184	0.000385965079188274	6.67714955566562e-05	-0.000125381583544556
10.6705000000002	-0.00029136249180016	1.21817105264506e-06	0.000362391646384176	0.000454179259686184	0.000642733107109187	-0.000130692733307082	-0.000299544567486122	-0.000308967497427774	6.25505320214426e-05	-0.000334805207946321	-3.4161932859885e-05	0.000156491102149019	0.000299426562531407	4.12032691056666e-05	-9.44111293326954e-05
10.6810000000002	-0.000175032013102201	-2.14947759956178e-05	0.00037737842016184	0.000459276873205429	0.000654581686073017	-0.000171391562063132	-0.00017760243963022	-0.000184423320943976	9.48147686007069e-05	-0.000316124020919281	0.000211939454167331	0.00012730772679866	0.00021288804587454	3.30278184318111e-05	-6.33436233609932e-05
10.6915000000002	0.000154077621995086	3.63784047015258e-05	0.000451356180417703	0.000493277325373226	0.000667765763871744	6.67993705937243e-05	-0.000156024677614792	-5.32960441736498e-05	0.000104778357472724	-0.000299235969906403	-1.28606671771303e-05	2.50999741896221e-05	0.000118550461484114	3.8665298526479e-06	-2.89763575574757e-05
10.7020000000002	0.000128493728408958	0.00021374406985929	0.000535491203210108	0.000524055956196595	0.000676972841670352	1.48144437916771e-05	-0.000229763308901501	-8.60096832419597e-06	7.58114482167706e-05	-0.000285351174608198	9.17831087521758e-05	-5.35498201642258e-05	4.09967923695753e-05	-2.57048952160779e-05	3.84581600152937e-06
10.7125000000002	0.000243056010405301	0.000403718182674268	0.000619626226002513	0.000556463155063573	0.000682344138570623	-9.18860445159858e-05	-0.000292208058898346	2.96598032254704e-06	5.07214129077784e-05	-0.000271466379309994	-4.99222549586755e-06	1.0773639666015e-05	1.24283533513428e-05	-5.72682532394875e-05	3.64686228193536e-05
10.7230000000002	0.000100999484540502	0.000471907790435833	0.000703761248794918	0.000588870353930551	0.000686235282629241	-0.000328476983044462	-0.000315286438628157	-2.32683017325723e-05	2.56420987622761e-05	-0.000257022900813405	-0.000109915817420358	0.000104036834623146	-1.61400856668897e-05	-8.52751918568456e-05	6.90914296371779e-05
10.7335000000002	0.000221229803642528	0.000528059138373736	0.000777751746505172	0.000622129590765205	0.000690126426687858	-8.24936347803869e-05	-0.000386160830305868	-9.71799343922261e-05	5.62784616773897e-07	-0.000239227323127158	-0.000179442826074467	0.000108418913577605	-4.3286302462458e-05	-0.000113282130474204	0.000101714236455002
10.7440000000002	0.000175577596911101	0.000452164543525698	0.000754428825736357	0.000657092903535031	0.000696413123401342	4.08647838446674e-05	-0.000380149964129042	-0.000184455938690431	-2.45165295287283e-05	-0.000220683789142279	-0.000136643506558039	-1.84513827190078e-05	-4.09429159916293e-05	-0.000141289069091562	0.000139376031889239
10.7545000000002	0.000204382863107869	0.000355901827896665	0.000724027461621594	0.000692056216304857	0.000714736026030626	-0.000128057630022805	-0.000300550875985742	-0.000242978676214876	-5.69822450011113e-05	-0.00019999672856391	-6.73996734715846e-05	-5.74997862107923e-05	3.71331530527898e-07	-0.000160795451033023	0.000172147868531032
10.7650000000002	0.000224892787136571	0.000331991926608009	0.000693626097506831	0.000715764692147922	0.000719895000009952	-0.000219091526029979	-0.000208468887997169	-0.000295513944389828	-8.96652075711577e-05	-0.000177953968462891	-0.000127989747785815	4.50391176796968e-05	5.3032364014439e-05	-0.00017605155463699	0.000195488279232881
10.7755000000002	0.000133771451370645	0.000323413431457946	0.000662996432606149	0.000736193511041756	0.0007237306120956	-0.000293885776461823	-0.000128795389204292	-0.000325355593643685	-0.000120353083019262	-0.000155911208361873	-3.28483926574237e-05	0.000161323617122878	0.00010569339649835	-0.000191176606942976	0.000207714944535483
10.7860000000003	0.000108803398688402	0.000290651354353951	0.000623872128772181	0.000724833626905791	0.000727566224181247	-0.000150291468176607	-8.68314291822087e-05	-0.000340877574022461	-0.000156725723222761	-0.000133868448260854	-0.000147052041896817	0.000107665086169035	0.000148594244735194	-0.000189042075139594	0.000219941609838085
10.7965000000003	5.09680011449628e-05	0.000268432663155229	0.000596852490670132	0.000717121131372606	0.000731401836266895	3.90380996933359e-06	-0.000173154467506298	-0.000320272418850014	-0.000165163936979357	-0.000112101979149235	7.2619288243324e-06	-4.18615521006668e-05	0.000149403490546826	-0.000169493636736613	0.000232049936618365
10.8070000000003	8.76673564839398e-05	0.000301759009298136	0.000569832852568083	0.000722973644923562	0.000735237448352542	-0.000162700044697678	-0.000187334730490068	-0.000230238633966522	-0.000155995359736378	-0.000104214383489661	0.000176671717572319	-0.00014305142076979	0.000104694051752321	-0.000139757540295708	0.000243034047436898
10.8175000000003	9.88595925549585e-06	0.00031282812582292	0.000542813214466034	0.000728826158474518	0.000738651405811215	-0.000153825458107597	-7.52616833432013e-05	-0.000145373737972567	-0.000155711479882314	-9.76800313526292e-05	-3.38400413977545e-05	-0.000171851090658183	4.40905121482398e-05	-7.94656925425369e-05	0.0002537011647913
10.8280000000003	1.66509070308917e-05	0.000258317961241385	0.000512384762530122	0.000734678672025473	0.000740092956296625	-0.000210920355790118	6.97241681912108e-05	-9.05242707972559e-05	-0.000156396984308022	-9.47685080229217e-05	-5.16939778185085e-05	-0.000194045149297229	-1.65130274558409e-05	-1.91738447893663e-05	0.000261356844237284
10.8385000000003	0.000118984613219558	0.000195942384950408	0.00051529735453356	0.000726646398738626	0.000742214578946246	-0.000167589246948989	0.000176153714927497	-6.09897517821758e-05	-0.000157082488733729	-9.54114582396812e-05	0.000173635539059552	-0.000140520128851512	-5.74225277574554e-05	4.11180029638044e-05	0.000269012523683268
10.8490000000003	5.35150928729907e-05	0.000217475991489775	0.000552963519452625	0.000716299994312599	0.000744336201595866	-0.000121273285224634	0.000126608888272523	-0.000102397520391666	-0.000146962686359448	-9.60544084564407e-05	1.31466942267634e-05	-2.68916744664208e-05	-7.61927515183909e-05	0.000100268211064728	0.000275199990461345
10.8595000000003	-0.000152088338027472	0.000283850186054994	0.00059062968437169	0.000707567300009894	0.000746457824245486	-8.309436470408e-05	7.71472325346032e-05	-0.000193520793195788	-0.000120634923786813	-9.66973586732003e-05	-0.000129548951857464	0.000106133569734829	-4.4113489370292e-05	0.000154566450644361	0.000273721916521421
10.8700000000003	-1.91844806578313e-05	0.000379057151414669	0.000628295849290755	0.00070169942119353	0.000739111330145143	-4.32554089783086e-05	8.19154489008215e-05	-0.000262834065998687	-9.4403637780463e-05	-9.73403088899598e-05	7.45489103446397e-05	0.000155498588462384	-3.68780022039397e-06	0.000207047043208341	0.000264043102082839
10.8805000000003	0.00015957375319893	0.000348736644502224	0.000663604786774895	0.000704033736949985	0.000726501093144989	0.000183626908294947	0.000167947314757045	-0.000266763333332273	-5.09667845944167e-05	-9.79878111038994e-05	-6.10595691585333e-05	0.000127597519065054	3.6737888929504e-05	0.000249517652000182	0.000254291438855558
10.8910000000003	8.03921764261654e-05	0.000319934269376099	0.000656766860381668	0.000720926447619528	0.000712878732910542	8.08645674277371e-05	0.000207863389333335	-0.000207619382689865	6.60983156687884e-06	-9.51709530727994e-05	-0.000176772972215519	6.03278942191964e-05	6.38923936318707e-05	0.000267890464736424	0.000243310837952927
10.9015000000003	0.00015807576706217	0.000498099593365433	0.000650224527779091	0.000733537659195538	0.000702681635728417	0.000144522343956408	0.00016702089143372	-7.33706293669032e-05	5.34770886957778e-05	-8.73580435388045e-05	-0.000143022889773222	3.4574118012083e-05	9.72940420284556e-05	0.000283041784572565	0.000244185487860731
10.9120000000003	0.000174112055257625	0.000673027199025324	0.000643682195176513	0.000743509531946945	0.000693176177364436	0.000148483282078112	0.000133264778796523	8.1215779349036e-05	0.000102585108139772	-7.95451340048096e-05	4.80151803407186e-05	9.68782303433102e-05	0.000102372517835683	0.000279515024931629	0.000245060137768536
10.9225000000003	0.000214353119977851	0.000607115075522065	0.000637139862573936	0.000753481404698352	0.000683369326042337	-3.24575377309759e-05	0.000145122810374335	0.000200896753520246	0.000153877136214258	-7.60192477108756e-05	-0.000220541275766193	9.98253761632845e-05	0.000107450993642911	0.000261398275039499	0.00024593478767634
10.9330000000003	0.000236267586903871	0.000440250257742561	0.000667986934825755	0.000765899962037718	0.000673562474720238	0.000147549542488036	0.000128895732759173	0.000229278083749906	0.000205169164288744	-8.18468666669293e-05	-7.37505882306342e-05	3.31754838956722e-05	0.00011201213611664	0.000243281525147369	0.000246809437584145
10.9435000000003	0.000173228858218251	0.000375579843139233	0.000703673584475941	0.000781846297154716	0.000663926615890513	0.000116586530400408	5.31884670107672e-05	0.000204310052900108	0.000256461192363229	-8.84032597837821e-05	1.2825876858536e-05	1.42415543566759e-05	0.000126837198380383	0.000225164775255239	0.000249324124014559
10.9540000000003	9.74791160522838e-05	0.000456790685266696	0.000735709287051197	0.000797792632271714	0.000652038484729641	0.000127225268887976	-6.84380508799499e-05	9.784539451441e-05	0.000294475604172276	-9.52571457514007e-05	0.000206073098330309	0.000105578080826377	9.2466515631667e-05	0.000209175998006954	0.000252410517777821
10.9645000000003	0.000201494580505786	0.00050300138310827	0.000767744989626454	0.000813710601850545	0.000641185742167387	-1.22435881324187e-06	-0.000152320000006487	-1.29269393212674e-05	0.000329742922961359	-0.000100640036744197	0.000185694869956584	0.00018605075896246	5.19760942235959e-05	0.000194496742385514	0.000255783025152434
10.9750000000003	0.000237907195246415	0.000407973006409964	0.000798937263374209	0.000834163287252018	0.000630332999605133	-1.16435388145888e-05	-8.94976965859615e-05	-0.000102086674047809	0.000366061845828089	-0.000106022927736994	0.000126570214011226	0.000269646684842489	1.14856728155248e-05	0.00017306123206449	0.000263005767593693
10.9855000000003	5.97017291996794e-05	0.000285800498273583	0.000810500362898934	0.000878905815635822	0.000619480257042879	0.000124146922302879	-4.69250343286578e-06	-0.000105326853943096	0.000378056479879152	-0.000111405818729791	5.3209216131562e-05	0.000313637235482239	-1.73017180215373e-05	0.000164045260225698	0.000271431708493115
10.9960000000003	0.000126075436765372	0.000210576602604674	0.000806813528068769	0.000905859735073779	0.000608627514480625	2.49560549323531e-05	7.8829150677802e-05	-8.69439143993344e-05	0.000369881668035325	-0.000116788709722587	0.000417109668216107	0.00021132616976075	4.79091700528973e-06	0.000169505429623826	0.000278418265011776
11.0065000000003	8.18315305535756e-05	0.000169746716105266	0.000803126693238604	0.000916891293602841	0.000597774771918371	8.31155829293808e-05	0.000173374085769728	-5.20348885854002e-05	0.00035293958175511	-0.000113072318228522	0.000457432773990124	0.000164623264487946	9.22610750784648e-05	0.000175572136980674	0.000277953890619614
11.0170000000003	7.95550483623704e-05	0.000220959406242161	0.000799439858408439	0.000927922852131902	0.000586922029356117	-2.05566134242313e-05	0.00022385061649495	-1.79051050226647e-05	0.000339230650351044	-0.000104637232654449	0.000371534264314645	0.00018833278071295	0.000185010158078805	0.000188579527670389	0.000277781978539053
11.0275000000003	0.000147698981812472	0.000387547182295894	0.000793564772707166	0.000938954410660964	0.000593094148161845	2.61265119611832e-06	0.00026089503216973	1.83291473794237e-05	0.000326654447922191	-9.39466367624967e-05	0.000330639787190965	0.000231999020376712	0.000277759241079146	0.000201586918360104	0.000279023634297645
11.0380000000003	0.000267692581149291	0.000522609187187654	0.000743873811353493	0.000950550485319079	0.000604686134299619	9.59279534866525e-05	0.000306044742417073	3.37930180863143e-05	0.000314078245493338	-8.00039097148639e-05	0.000254646930597756	0.000241989556748055	0.000348478049756647	0.000214594309049819	0.000280265290056238
11.0485000000003	0.000194459258650914	0.000547322514465649	0.000708200002083905	0.000962428818041689	0.000616278120437394	-0.000174723444808702	0.000322868400885264	4.98985267109712e-05	0.000300646562204387	-6.60611826672311e-05	0.000141049088121308	0.000214790079064875	0.000376565108220012	0.000226505770091104	0.000283083615252526
11.0590000000003	0.000218214715247089	0.000546905090053873	0.000672526192814318	0.000976728821826069	0.000627870106575168	-7.26961333773259e-05	0.000256906406884121	7.33786006122953e-05	0.000285503917195432	-5.21184556195984e-05	0.000147599094486334	0.000180379616998472	0.0003488386785494	0.00023184165324313	0.000291925141998602
11.0695000000003	0.000311616106138586	0.000505822343630134	0.00063685238354473	0.000995846496435808	0.000648124014748578	-4.59944511258286e-06	0.000150219895981118	9.57273358254491e-05	0.000269025598309297	-3.77236594214182e-05	-4.48849157907297e-05	0.000202192661433491	0.000316359662902737	0.000240660494479325	0.000302475305811116
11.0800000000003	0.000368478525713191	0.00040880284253955	0.000620284485804494	0.000972751825559935	0.000670063696037552	-9.84266666689899e-05	4.12338144650757e-05	0.000111887211895919	0.00023872709122465	-1.69998951181041e-05	8.19492374778149e-05	0.00027763003767398	0.000283880647256074	0.000264753582383839	0.000313025469623629
11.0905000000003	0.000618155283446213	0.000370222984820319	0.000672068544589899	0.000936770261964509	0.000693139588839201	5.57079656958372e-05	-2.83770220475845e-05	8.25715212679306e-05	0.000237848878621341	5.37725977238927e-07	4.82520236702489e-05	0.000337557055776069	0.00022758267438319	0.000260454085762594	0.000323167424522639
11.1010000000003	0.000215282395606432	0.000448997689023599	0.000717719430352534	0.000922020484750775	0.0007246406860547	0.000202696409281847	7.33047845111367e-05	7.30451460722778e-05	0.000247051943394718	1.11237618923597e-05	0.000101128784780921	0.000356960678285716	0.000161837949285893	0.000254753757698164	0.000316791444911951
11.1115000000003	0.00022151720604376	0.000518946284246475	0.00076337031611517	0.000917167376899938	0.00075938181744746	9.87489373750185e-05	0.000215664187914043	8.33019297606308e-05	0.000255834288079662	2.17097978074805e-05	0.000207605813140987	0.000379093340789993	0.000120629552431504	0.00027146535321653	0.000308286752519331
11.1220000000003	0.000278926689350088	0.000505347534226257	0.000809021201877805	0.000912314269049101	0.00079436581195951	-4.73719054453376e-05	0.00030791022462765	7.78338353995135e-05	0.000259299558406563	3.42386380247543e-05	0.000348071171120801	0.000317610339607142	7.94211555771143e-05	0.000295385745351106	0.000299782060126712
11.1325000000003	0.000317813566825771	0.000502138568161443	0.000821371330126412	0.000908215295733668	0.000829349806471559	4.93871305353363e-05	0.000308940981467803	7.68637532718963e-05	0.000262764828733464	5.16244889968143e-05	0.000263448404404216	0.000222135506850119	3.82127587235352e-05	0.000319306137485681	0.000291277367734092
11.1430000000003	0.000183595859215085	0.000476761356043764	0.000785327616979839	0.000906804975978844	0.000861600585204109	0.000158116029239057	0.000367853607528957	0.000104453878796498	0.000266230099060366	6.91709560305017e-05	0.000172561720425214	0.000189179086087943	3.8774365758218e-05	0.000343226529620256	0.00028306722491055
11.1535000000003	7.07986476083664e-05	0.000376420387094876	0.000754522449003043	0.000905394656224021	0.000892947439594566	0.000149058639452197	0.000425653590642348	6.65073786867307e-05	0.000276735724181192	8.43231403342608e-05	0.000452635363868233	0.000221078320573387	5.5924993008439e-05	0.000364561595476066	0.000277560990541111
11.1640000000003	8.09097968802707e-05	0.000275871555444476	0.000723717281026247	0.000889747266550664	0.000941295906250926	8.21535956088379e-05	0.00046274181980748	1.02144039693102e-05	0.000287821997119866	9.40502623637137e-05	0.000422593883399455	0.000219314120478521	8.09026836617778e-05	0.000384305691314345	0.000277901190438944
11.1745000000003	-0.000170984780216044	0.000327224858683121	0.00069291211304945	0.000877860141842682	0.000989644372907287	-0.000106274652863574	0.000416579772819418	-1.00421208825807e-05	0.000312923417859584	0.000103777384393167	0.000292563731913605	0.000267527863823566	0.000105880374315117	0.000400426700814323	0.000275738282390776
11.1850000000003	-4.12362732096598e-06	0.000395872194588361	0.000690664589612234	0.000885636075964515	0.00103799283956365	-2.53996185031334e-05	0.000344885225365287	-3.09394825340656e-05	0.000340772403439656	0.000113504506422619	0.000279703310608529	0.000319469721085562	0.000118197168018344	0.000408449892843633	0.000273091819398584
11.1955000000003	0.00036416925439673	0.00038540640812871	0.000675148765537087	0.000882082733469355	0.00108634130622001	0.000497720962205107	0.000182408085374974	-2.18298494476383e-05	0.000347200687001498	0.000123231628452072	0.000233212659298899	0.000342522341843971	0.000100140222868549	0.00042325121341285	0.000271234070221932
11.2060000000003	0.00038080416708117	0.00034593478834398	0.000659632941461941	0.000879647597544431	0.00113468977287637	0.000274964349472477	0.000135912478752247	5.72857038218811e-05	0.000359700815859649	0.000130081822436484	0.000138669549189407	0.000249211325395074	7.56883104121561e-05	0.0004280365912243	0.000280418314458352
11.2165000000003	0.000133712107668139	0.000317746454978048	0.000644117117386795	0.000877212461619506	0.00118303823953273	0.00024050790445602	0.000195129885002253	0.000138122450739338	0.000364211966392415	0.000130413682929625	0.000173006090237564	0.000190908426833506	4.03114160308804e-05	0.000411100727591851	0.00028866906849233
11.2270000000003	0.000170039634111226	0.000389350780186776	0.000631212129322079	0.000874777325694582	0.00121023771662139	0.000285839277272115	0.000288997803861283	0.000222334566866606	0.000366632304774817	0.000129937906897297	0.000339351700974604	0.000236680470400845	4.93452164960476e-06	0.000394164863959402	0.000293591727022441
11.2375000000003	0.000315533892522131	0.000453081988405779	0.000651222864992375	0.000865621145998396	0.00123098574235125	0.000351972449995979	0.000360982617365257	0.000297566050813523	0.000369052643157219	0.000128149721511226	0.000106188185449737	0.000275990942415638	8.983761530537e-06	0.000377229000326953	0.000298514385552552
11.2480000000003	0.000327114691952222	0.000478214803310798	0.000754585052620284	0.000854683484820946	0.00125173376808111	0.000212945801678147	0.00035216055199141	0.000315771167936234	0.000367606769621989	0.000126361536125154	3.75583138833469e-05	0.000293510212152922	6.58049857602196e-05	0.00036040512963998	0.00030196182476988
11.2585000000003	0.000342144781857096	0.000519328945625814	0.000857947240248193	0.000847369735673534	0.00127248179381097	0.000256411094772285	0.000297887868368419	0.000282588125341085	0.000359055425536228	0.000124573350739082	1.01314881285943e-05	0.000358411033187161	0.000111397667599435	0.000349348895637161	0.000294969250391497
11.2690000000003	0.000295818091445295	0.000615191604987335	0.000961309427876101	0.000849115766600078	0.00128537652600821	0.000289957377816697	0.000211711085963973	0.000236377535092292	0.000350504081450467	0.00012278516535301	0.000217012839904326	0.000333852004001749	0.000162457875844275	0.000336346653937898	0.000287976676013115
11.2795000000003	0.000526425804991913	0.000604500123529558	0.00105815544522872	0.000851261811955319	0.00129309760591887	0.000260505620909208	0.000222056670429858	0.000169228579831355	0.00031293990625093	0.000116163697253119	-2.61973918543269e-05	0.00025042964297379	0.000213518084089115	0.000328773337076692	0.000280948207131853
11.2900000000003	0.000360711711894721	0.000558676757788935	0.00107899632832751	0.00088063124478054	0.00129648977258736	8.92126345022452e-05	0.000217309608154939	0.000112547144273954	0.000270447192113374	0.00010969931259668	0.000182510385011996	0.000195583674657317	0.00023385487528053	0.00031473594953129	0.000272699325153807
11.3005000000003	0.000494223655944012	0.000510668743396067	0.00102263083987848	0.000917729674158811	0.00128795271380536	0.000104332952088155	0.000176466766500261	9.14225205514272e-05	0.000220415529944809	0.000104929605150742	0.00022533036249701	0.000222972944497538	0.000255831837356396	0.000322297462692141	0.000274164281763101
11.3110000000003	0.000368908717077635	0.000470822714663398	0.000966265351429447	0.00093901327718625	0.00127404943824179	0.000258281321140378	0.000132938420641129	8.69323377786935e-05	0.000162500023375225	0.000100159897704803	0.000140475067763923	0.000215682293759373	0.000279827971263055	0.000320359484536961	0.000276114930301488
11.3215000000003	0.000676033395057995	0.000484384244739021	0.000909899862980415	0.000960296880213689	0.00125792392670473	0.000276901463894938	0.00017544292698286	8.8937644555218e-05	0.000120953328124376	9.57535543814745e-05	0.000250317808998162	9.06539499897861e-05	0.000303582398932508	0.000316732540926868	0.000278065578839874
11.3320000000003	0.000486045949485645	0.000529122212771578	0.000850714297354862	0.000981893614554302	0.00124179841516767	6.6042348885482e-05	0.000162021198349419	9.70825361880079e-05	7.94066328735268e-05	9.39187110021648e-05	0.000422036241311262	6.91193479549769e-05	0.00032733682660196	0.000313105597316776	0.000280016227378261
11.3425000000003	0.000376400882541835	0.000611577854550357	0.000829701839600238	0.00100482115697568	0.0012256641000211	0.000114174667335495	0.000127627094158572	9.82981576213994e-05	3.78599376226777e-05	9.21860000583765e-05	0.000221758485073325	0.000126758061167158	0.000348774680210539	0.000309478653706683	0.00027706590894532
11.3530000000003	0.000709814577209134	0.000655201710759507	0.000826760955745772	0.00102774869939706	0.00120460427417903	6.84131427335707e-05	8.43844053246651e-05	6.78573135875514e-05	-2.42004671507244e-06	9.27217747366786e-05	0.000122985450462927	0.00018685578347786	0.000360184762062623	0.000301850379424426	0.000272010426830924
11.3635000000003	0.00082560183349942	0.000678863894095833	0.000823820071891306	0.0010450024655038	0.00116612638795761	0.000290950709784475	4.40855627111031e-05	2.60732074613911e-05	-4.23041838925357e-05	9.38786009251828e-05	3.59767988330171e-05	0.00020120688213951	0.000377186762314117	0.000291446988708545	0.000272082786543123
11.3740000000003	0.000556310585599178	0.000649705807451276	0.000820879188036839	0.00106095283817795	0.00112580689980733	0.000233554585322303	3.10139376757631e-05	-1.97724025930729e-05	-7.47887922570189e-05	9.50354271136871e-05	0.000151413400516	0.00019288977202046	0.000394188762565611	0.000288673089105486	0.00027514642444567
11.3845000000003	0.000441372411195413	0.000615785139667466	0.000827741300836677	0.00106878332455595	0.00108548741165706	0.000201107007020878	-7.58415580903759e-06	-7.18361640151797e-05	-9.93033819156858e-05	9.61922533021912e-05	0.000258342004765982	0.00023951248463273	0.000407018862894819	0.000280619498496111	0.000278596033727517
11.3950000000003	0.000709460696834495	0.000579286351010699	0.000861860012010398	0.00104507357787792	0.00104516792350678	0.000116462402358218	-4.29474196851813e-05	-0.000129441527702801	-9.55808546508422e-05	9.73490794906955e-05	0.000103554181035915	0.000275266898001226	0.000375963353956317	0.000255952026908957	0.000282045643009363
11.4055000000003	0.000655515599647688	0.0005658444913367	0.000895978723184119	0.00102727795857109	0.0010048484353565	0.000115790346308924	6.76378794802562e-05	-0.000129034783210548	-7.01669256070394e-05	9.16358085559e-05	0.000189827376772862	0.000154357942140724	0.000343897964806114	0.000233784492341988	0.000281200659623306
11.4160000000003	0.000418523964661681	0.000592495954249038	0.00093009743435784	0.00100948233926427	0.000964528947206225	0.0001311819069887	0.000169121234039837	-0.000122978352146346	-4.08815643250308e-05	7.38901013891521e-05	0.000112199452114662	2.48656710648746e-05	0.00031106486554874	0.000224333881202199	0.00028120426584027
11.4265000000003	0.000447375831433787	0.000590484794359089	0.000965210157547533	0.000991686719957442	0.000933423458445145	0.000179890481769424	0.00022250861086242	-0.000103507622189686	-1.11995018283104e-05	5.64280410318865e-05	-0.000105360600348555	-3.1823795569231e-05	0.000278231766291366	0.00021488327006241	0.000285496054258076
11.4370000000003	0.000616432352945784	0.000563190470140326	0.000970799467985999	0.000973300011875601	0.000906230617438642	8.25794630489031e-05	0.000222931286320787	-7.39088921718227e-05	1.84825606684101e-05	3.95332742935187e-05	-0.000147725471392651	9.67616395832655e-06	0.000261167438023453	0.000205432658922621	0.000289787842675882
11.4475000000003	0.000569426881075501	0.000608232309045296	0.000958662069052258	0.000954728588551594	0.000879037776432138	9.86721212978697e-05	0.000190029784343891	-3.71179959567301e-05	5.30322948573697e-05	2.2638507555151e-05	-3.14211569207433e-05	0.000105424460300172	0.00027911300397694	0.000196385859159965	0.000296949111143499
11.4580000000003	0.000458521267272401	0.000683515747162719	0.000946524670118517	0.000937614170652922	0.000851844935425635	0.000333341419261084	0.000159613715070092	-5.20043239575903e-06	9.97512082753637e-05	5.7437408167833e-06	1.83883236689788e-05	0.000217290550833437	0.000308550764897148	0.000195415286935297	0.000313376631240846
11.4685000000003	0.000458223958037536	0.000727707065396896	0.000934387271184776	0.000924142266317122	0.000831996288491276	0.000240951392859079	0.000234389458392159	2.480314705622e-05	0.000146825779406671	-1.11510259215844e-05	-5.74929559382244e-05	0.000344034221207863	0.000334023146184147	0.000193600686595087	0.000325706860017154
11.4790000000003	0.000518765424838827	0.000703120915680844	0.000927327792573588	0.000904756849317304	0.000817520193352272	0.000222920420385934	0.000366438932471603	4.6604223473019e-05	0.000207403159774566	-2.62770665295318e-05	-5.17317472775128e-05	0.000388160163623923	0.000359495527471146	0.000179666648453442	0.000338037088793461
11.4895000000003	0.000582849999998654	0.000654431431938639	0.000905900592437119	0.000895660921491291	0.000808965340604917	0.000154481569987411	0.000400430353785031	7.8170782604191e-05	0.00027069325257059	-4.15132489133834e-05	2.92580293635519e-05	0.0003248212930853	0.000401798683392054	0.000184123687469537	0.000353422330850071
11.5000000000003	0.000452907335247094	0.000519036783064962	0.000858283811589708	0.000889719581217735	0.000801954720632568	7.71787777220583e-05	0.000214001588430673	0.000127429719442842	0.000323050757074659	-5.79396440799935e-05	0.000118973828955606	0.000182181974216341	0.000449369627199871	0.000208468646694382	0.000366498986464238
11.5105000000003	0.000382621501154032	0.000380540597859709	0.000810667030742297	0.000880404687845113	0.000801181496146323	0.000448318883926306	5.05500770285354e-05	0.000181510788300819	0.000373781995220566	-7.43660392466036e-05	0.000105283539619792	0.000109604694129111	0.000469914813821092	0.000226447730199962	0.000377957077901576
11.5210000000003	0.00045290506508056	0.000474587274076263	0.000763050249894886	0.000871089794472492	0.000807457736184519	0.000511375654590154	0.000157592860210992	0.000235568586981678	0.000418694104087844	-9.07924344132136e-05	0.000168054329649182	0.000175642769223449	0.000491998831203809	0.000239957848515494	0.000389415169338915
11.5315000000003	0.000576022765958564	0.00065511779199821	0.000719785092763163	0.000862497093278386	0.000813733976222715	0.000165056337039276	0.000275908564376577	0.000294556048535644	0.000463606212955123	-0.000105376347247457	0.000205590323356642	0.000227110048602727	0.000514082848586526	0.000253467966831025	0.000400873260776254
11.5420000000003	0.000447312925521988	0.000695517221365892	0.000744751475138115	0.000860765217778067	0.000820272362677623	0.00017983120419974	0.000381006747526048	0.000312966106521204	0.000508518321822402	-0.000119142485366263	0.000207940442073224	0.000276701142440261	0.000480068842818971	0.000266978085146556	0.000420318450399319
11.5525000000003	0.000453733780066997	0.000582777395839793	0.00078591884136193	0.000859033342277747	0.000832987701289391	0.000317114089529763	0.000375625988127089	0.000248762967632413	0.000531440310596974	-0.000130583054820636	0.000437379066528887	0.000290362951309443	0.000426026838214356	0.000280966243196552	0.000441064886138007
11.5630000000003	0.000299349090750703	0.000504006902350326	0.000827086207585746	0.00085227931433902	0.000844959098852244	0.000327466311777131	0.000311123300581317	0.000160143553882831	0.00054918815346827	-0.000139847148315438	0.000107362897859557	0.00027339873892176	0.00040918418622247	0.000295285944933317	0.000442156904351939
11.5735000000003	0.000417703586269024	0.000521650606894613	0.000868253573809561	0.000847994402713915	0.000856831031107669	3.26231016529567e-05	0.000309103976376338	6.13283390892099e-05	0.000559226686670435	-0.00014911124181024	0.000277081391202485	0.00021124937827775	0.000392341534230583	0.000319962528359024	0.000439286868846308
11.5840000000003	0.00035040452157506	0.000528410025059433	0.000896441048317691	0.000844516921602889	0.000868702963363095	0.000243000786004687	0.000410596616806693	-5.44209538811518e-05	0.000537952829425787	-0.000158375335305042	0.000243100041870958	0.000161892065452712	0.000373562215571667	0.000360355684244764	0.000433978646436607
11.5945000000003	0.0003430430744304	0.000525199059930401	0.00090424570313418	0.00084485885927582	0.00088057489561852	0.000287524272942958	0.000448539093300304	-0.000129778513884069	0.000496528265059193	-0.000167639428799844	0.000107499080068172	0.000172543826724512	0.000395666973800879	0.000361538775372852	0.000428702758248772
11.6050000000003	0.000269025487236171	0.000576242633269942	0.000911066193732712	0.000857308257976894	0.000892446827873945	0.000169039780113129	0.000402121743900527	-9.64441667004994e-05	0.000442248645117762	-0.000159941185722939	0.000342133884595574	0.000273228816564193	0.000457718587282246	0.000355432037594244	0.000425092082484632
11.6155000000003	0.000216776662661818	0.000607884767131076	0.000917886684331245	0.000869757656677968	0.00090431876012937	0.000242871321032342	0.000406723347080281	-5.04388745602646e-05	0.000378481901599783	-0.000143530247236093	0.000153439429938343	0.000390204768344145	0.000512318265502974	0.000358213924511644	0.000421481406720491
11.6260000000003	0.000371743515586663	0.000562334200254015	0.000924807083424798	0.000882207055379043	0.000912604492807461	0.00039576572738915	0.0005799262042219	-2.94237343653354e-06	0.000311252548909617	-0.000129121547620697	0.000230907618904764	0.000407272349685007	0.000566917943723702	0.000361449327896723	0.000411839235454643
11.6365000000003	0.000364324542728351	0.000527483909553696	0.000929247199308744	0.000892790554901952	0.000918133868959749	0.000190651064111804	0.000777569618938529	5.44380558702953e-05	0.00024402319621945	-0.000118243111278237	0.000256344777938557	0.000373934243727605	0.000623155704154495	0.000364684731281802	0.000401895489413889
11.6470000000003	0.000573792453252003	0.000536391190747301	0.000934332118587615	0.0009018620326772	0.000923663245112037	0.000269452701518448	0.000804743913785371	0.000114129275044612	0.00018114502569038	-0.000107364674935777	0.000209366091400595	0.000346276989285208	0.000680699347742743	0.000367920134666882	0.000391951743373134
11.6575000000003	0.000337539278328397	0.000547777366358884	0.000939417037866487	0.000914015990164289	0.000929192621264325	0.000211819660245404	0.000657523523319027	0.000129277911935874	0.000130836936958257	-9.64862385933164e-05	4.5578477669493e-05	0.000315298595561672	0.000684397569458711	0.000372814587375952	0.000373000148167665
11.6680000000003	0.000314581643210632	0.000528169545003775	0.000944501957145359	0.000939270486424406	0.000929833579983693	0.000196477204102423	0.000392755896261118	0.000152820388212028	8.05288482261336e-05	-8.56078022508562e-05	0.000335385577341557	0.000268233938087611	0.000669544738471886	0.000377791992550457	0.000360112551799389
11.6785000000003	0.000335684346241344	0.000518494369417123	0.000946428752922272	0.000956973779564025	0.000925532524684285	0.000351855841978908	0.000260750111161435	0.000205492746364538	5.30494584180796e-05	-8.12742506941193e-05	0.000142178130926963	0.000223821404713125	0.000654691907485062	0.00035145549604502	0.000347224955431113
11.6890000000003	0.000322045773418694	0.000521092856621917	0.000954205400507514	0.000962845816686136	0.000920422222356854	0.00027095263414301	0.000240044724796683	0.000240320183345072	3.92307152855585e-05	-7.79164338866551e-05	8.90570691704221e-05	0.000126423461617524	0.00061937247975876	0.000331989251225952	0.000333971517478667
11.6995000000003	0.000242977663191474	0.000520154796581589	0.000961288422010276	0.000954047689636624	0.000918749191129203	0.00026050797420971	0.000293986008842719	0.000229893568119388	4.12610367420755e-05	-6.91983547393293e-05	0.000155023815659055	7.23209337964915e-05	0.00052813601712534	0.00033162263902207	0.00032540895726515
11.7100000000003	0.000264152894127135	0.000531084677502023	0.000968371443513037	0.000937345461236595	0.000912252373745648	0.000275197007684374	0.00030504433649515	0.000180455437925314	4.41538474554988e-05	-6.04802755920036e-05	0.00025178858675429	0.000144577494020933	0.000429534093935599	0.000320781334969879	0.000317638372274171
11.7205000000003	0.000227132135073907	0.000527394424732025	0.000975454465015799	0.000920643232836565	0.000899066896319094	0.000175890087521737	0.000291447184090882	0.000113619167916152	6.1961711617097e-05	-5.18727449679903e-05	0.00021937316671781	0.000314584172625092	0.00033664727411515	0.000303484324012469	0.000309867787283191
11.7310000000003	0.000176340441089434	0.000496989958501091	0.00097566282821298	0.000903624655206185	0.00088588141889254	0.000120482836381182	0.000301427746570482	2.53903387266641e-05	7.97695757786953e-05	-4.7023864132901e-05	8.31334762436035e-05	0.000418694121859319	0.000243760454294702	0.000286187313055059	0.000302097202292212
11.7415000000003	0.000304345762911572	0.000447705970602218	0.000907272933868425	0.000884367298407744	0.000872695941465987	0.00019609493614679	0.000291794154092996	-5.11503299662371e-05	9.75774399402936e-05	-4.21749832978118e-05	0.000546647156043456	0.000397379085613098	0.000163365660600105	0.000268890302097649	0.00029185043405124
11.7520000000003	0.000458938215584101	0.000447544385135119	0.000821925655191401	0.000865109941609302	0.000859020393055461	0.00014196912028699	0.000225293927113348	-3.95896806155727e-05	0.000116653385241299	-4.23888378058258e-05	0.00031881530162477	0.000337964435772882	0.00013166780864167	0.000248555812312858	0.000281371178428796
11.7625000000003	0.0002581346007544	0.000462760204286228	0.000736578376514377	0.000830685682962082	0.00086288888017215	0.000121176167801429	0.000175604745206983	-5.18079022794011e-07	0.000136125605898309	-4.25551384190011e-05	0.000128830723597108	0.000315719421641597	0.000154751939040082	0.000224472944401075	0.00028040602020288
11.7730000000003	0.000294564258414385	0.000475476189788785	0.000651231097837352	0.000793772449349164	0.000868199361192028	-2.82534898208635e-05	0.000277066772831321	4.71469569137491e-05	0.000150490551226943	-4.27214390321763e-05	0.000330633000404794	0.000368370731438775	0.000177836069438494	0.000216081868272349	0.000284802645538864
11.7835000000003	0.000411612403405019	0.000478341232284749	0.000589842633110265	0.00077600447606424	0.000873509842211905	8.68378156028406e-05	0.00037486628212258	0.00010032604905381	0.000173954677121079	-4.28877396453516e-05	0.000128711385193243	0.00041876620490675	0.000198589675962792	0.000221606269165215	0.000290235069971823
11.7940000000003	0.00041520478831554	0.000456989984550147	0.000624949344687126	0.000777472937722143	0.000878820323231782	0.000105042599895744	0.000313018411442794	0.000144640094632903	0.000206078330289364	-4.30540402585269e-05	7.36986016737651e-05	0.000374347036038726	0.000202659242869779	0.000218859870837728	0.000295667494404781
11.8045000000003	0.000250024162518405	0.000415710770094049	0.000662896700103625	0.000783835753854773	0.000884130804251658	2.20085582651266e-05	0.000293088567189465	0.000132261880085525	0.000255675660234087	-3.80951806913074e-05	8.89366106515697e-05	0.000327890039720747	0.000212014487674082	0.000208953625470991	0.000298759137568069
11.8150000000003	0.000352088802593629	0.000388575457341745	0.000700844055520123	0.00079067982176909	0.000889441285271536	-9.73909228794436e-05	0.000338455694947432	0.000113646087020384	0.000297721560738608	-3.04503134343242e-05	0.000153014868546831	0.000273423690665654	0.000189728124849527	0.00020445472015726	0.000301657726606099
11.8255000000003	0.000444388409585653	0.000475891142774749	0.000739290020188286	0.000797523889683408	0.000893608048108295	3.59783962155006e-05	0.000397926601767585	8.99543667896211e-05	0.000331685491138057	-1.94104345432481e-05	0.000178911890985943	0.000231753919586336	0.000167441762024972	0.000199955814843529	0.000308603009014701
11.8360000000003	0.000401509670824746	0.000562029876438931	0.000767820266336131	0.000807160931124074	0.000895957985317086	0.000201054799703464	0.000432924041554679	6.96373955043998e-05	0.000365649421537506	-2.8536617474148e-06	0.000237133958427535	0.000174916356775208	0.000163543566473876	0.000195456909529798	0.00031575062609171
11.8465000000003	0.000394767145972081	0.00055993840713872	0.000793055737374877	0.000819061244215148	0.000898307922525878	0.000130594043403783	0.000430253534979699	3.43604417738039e-05	0.000398382850015135	1.37031110484186e-05	0.000405802972756836	0.000135398292150791	0.00022294762891471	0.000190958004216067	0.000324070946620754
11.8570000000003	0.000294042535563497	0.000542647500840716	0.000818291208413624	0.000831924597833023	0.00090065785973467	0.000203066560851048	0.000369002774789465	1.57908332013885e-05	0.000424746621486999	3.02598838442519e-05	0.000517594423169687	0.000270350653249548	0.000280304630302168	0.000195395384531981	0.000337848268904988
11.8675000000003	0.000358665220666531	0.000513152596568046	0.00084352667945237	0.000848880873689069	0.00090771442888124	0.000280249728533002	0.000317724216024969	2.27939753353847e-06	0.000451110392958864	4.68166566400852e-05	0.000184743086191519	0.000398977544324801	0.000345034602210603	0.000201095500859964	0.000350950183417976
11.8780000000003	0.000504385016298628	0.000445095868791254	0.000873049069265293	0.000858050900384301	0.000916031071257386	0.000398316345094808	0.000362718503974942	9.95910666268215e-06	0.00046423662813275	7.11100890415554e-05	0.000185800163135421	0.000378993246137349	0.000409764574119038	0.000200411474210452	0.000364052097930963
11.8885000000003	0.000356600878878934	0.000406837937357923	0.000862996061360309	0.000859004177577251	0.000919709764165371	0.000374900076044009	0.000407716366437591	1.31912854014907e-05	0.00045677517142778	9.64547692389993e-05	0.00032452972632222	0.000301319018402389	0.000450377416245	0.000214751502661695	0.000377700454714978
11.8990000000003	0.000317248559976515	0.000531297257510158	0.000808511971040832	0.000864329355023207	0.000923408431497449	0.000321041104664168	0.000276646576962856	6.21954977381941e-05	0.000422610364753603	0.000115137484613544	0.000414547812781671	0.000269188934983883	0.000463368823940166	0.00026483616131102	0.000391989559001063
11.9095000000003	0.000476115674636519	0.000660340671264933	0.000754027880721355	0.000874386525332333	0.000928036392168309	0.000291792164339179	0.00010845272963418	0.000111236992196047	0.000366275477729882	0.000133820199988088	0.00026934030363818	0.000318739165826936	0.000500114688834371	0.000328395320617834	0.000406373811829423
11.9200000000003	0.000661901371531261	0.000703677436320113	0.000699543790401877	0.000884443695641458	0.000934281171071296	0.000340595632265692	0.000109187904455927	0.000147811697167738	0.000325714504038135	0.000152502915362632	0.000427422464570642	0.000417988128064719	0.00054101588706111	0.00040711937703305	0.000420758064657783
11.9305000000003	0.000397254534121641	0.000683450552125482	0.000650691822123994	0.000894500865950584	0.000940525949974282	0.000217633146267333	0.000182515899832041	0.000158857898889515	0.000285153530346388	0.000170144209953686	0.000240940957204452	0.000515093651171358	0.000581917085287849	0.000485843433448267	0.000435142317486143
11.9410000000003	0.000405349277148144	0.000615715160492519	0.00069520926568262	0.000899833919526287	0.000946770599220882	0.000255158590088364	0.000300627147250629	0.000185654819055795	0.000244592556654641	0.000187540464360434	0.000176669647401911	0.000611949947140345	0.000633238094108153	0.000564567489863483	0.000452825237236765
11.9515000000003	0.000658064833363016	0.000657055871199917	0.000756336577448903	0.000904829536192611	0.000953008571163552	0.000346869678456897	0.000376892249341855	0.000227399766966887	0.00019899003025717	0.000202602720714457	-0.000120807480228277	0.000596869581064898	0.000674262171947307	0.000643285393145934	0.000471703090880316
11.9620000000003	0.000584099180555402	0.000723478621252898	0.000817463889215186	0.000917650003183471	0.000944984808741411	0.000161398658165713	0.000414953280475998	0.000284417918157068	0.000149890943112587	0.000217446054566938	0.000385902020361824	0.000520439519774464	0.000664065310253913	0.000721994066729237	0.000489833747269281
11.9725000000003	0.000495488270181831	0.000732066908492944	0.00087859120098147	0.000932358671558816	0.000930486226295842	0.000235925637572034	0.000370024301300705	0.000362439047677647	0.000104656768846108	0.000232289908060271	0.000262858177344819	0.000489479756351934	0.000653868448560519	0.000813693157329857	0.000507220567373173
11.9830000000003	0.000462241088445706	0.000673911864111055	0.000912585382754958	0.000935811691895528	0.000915987643850273	0.000183693587910987	0.000446042321568729	0.000463745178109362	8.08193654881138e-05	0.000247133761553604	0.000411396761801529	0.000483825520492405	0.000645087118467778	0.000879250608096697	0.000524111496620409
11.9935000000003	0.00059505484922797	0.000600280824005501	0.000910265685337403	0.000923126427298199	0.000901489061404705	0.000200247717697325	0.000542158836875768	0.000527863286682502	7.37605656598842e-05	0.000261977615046937	0.000304292686608792	0.000458957891417308	0.000616082350795205	0.000910095719059171	0.000541002425867645
12.0040000000003	0.000422676264673316	0.000546268604343436	0.000908259729363251	0.000909588427779456	0.000886990478959136	0.000417021029095758	0.000537113178255805	0.00048215523677398	0.000112331039642444	0.000272332399857668	0.000609032411778249	0.000484392428455949	0.00061646821981305	0.000925687772599615	0.000558881525374729
12.0145000000003	0.000378643367040181	0.000485490122984611	0.000906253773389099	0.000896026308481421	0.000872491896513567	0.000196738106380795	0.000499788489481465	0.000419722380767904	0.000148111475722409	0.000279482908624722	0.000297069763967452	0.000587247113728164	0.000622580658331737	0.000920447275747862	0.000577207497171938
12.0250000000003	0.000547316753632841	0.000481453745752246	0.000904247817415476	0.000882464189183387	0.000863181540330852	0.000358577190430665	0.000487018197754474	0.00034217416594176	0.000180413531509748	0.000285705421236652	0.000642892950381007	0.000690428696490804	0.000628693096850423	0.000912801085797604	0.000601303356790033
12.0355000000003	0.000576650836089018	0.000505339445509701	0.000909568014022535	0.000873191877432922	0.000860586509596752	0.000345740363539716	0.000527330423729191	0.000267687671720351	0.000212715587297086	0.00028990321496494	0.000637209440811153	0.000723323057914738	0.000640179726058296	0.000905154895847346	0.000625399216408127
12.0460000000003	0.000402790000000728	0.000608886841670015	0.000897947946227743	0.000869013712144614	0.000857991478862651	0.000436160088708292	0.000607655614303179	0.000237615505052102	0.000246871340334576	0.000294101008693228	0.000615249421726417	0.000681455201218975	0.000674923053694731	0.000897508705897088	0.000649495076026222
12.0565000000003	0.00033033741850693	0.000672767387226968	0.00088632787843295	0.00086370754516691	0.00085539644812855	0.000361722320525481	0.000580100651297727	0.000303276641699633	0.000295393247056697	0.000298298802421516	0.000753267747095108	0.000681942658117722	0.00072104252468827	0.000881430473788345	0.000673489610870883
12.0670000000003	0.000417613257490197	0.000680226863323746	0.000874707810638157	0.000847685362143495	0.000848074775874103	0.00054622217162353	0.00054831362418468	0.000374451447541033	0.000343915153778817	0.000302496596149804	0.000631566505915399	0.000671725774314696	0.000771771925233075	0.00086446465829479	0.000696345483445226
12.0775000000003	0.000620953577106956	0.000669849483515525	0.000865139952758852	0.000839448731121281	0.000840908019195153	0.000393072826902723	0.00051657929080675	0.00043598315008046	0.000394000322565898	0.000303280701875743	0.000585411270514726	0.000622877259813829	0.000822501325777879	0.000827330820068834	0.000719201356019568
12.0880000000003	0.000539094615770404	0.000672974970002422	0.000884177035613281	0.000859012434785951	0.000841680531116807	0.000311005202372936	0.000496972519433693	0.000462924963200338	0.000431074499370612	0.000302823466510099	0.000691892079942818	0.000599519791885817	0.00085586882368768	0.000808923615067519	0.000736747020884706
12.0985000000003	0.000647300776699713	0.00068034045224723	0.000901288607883025	0.000891473074379016	0.000839045968680171	0.000257723436595725	0.000499845333327068	0.000444748317404712	0.000435866160016578	0.000307349273538615	0.000588346410940048	0.000636733061065323	0.000859180246028932	0.000806184963204846	0.000751055961522865
12.1090000000003	0.000758076553291233	0.000709692085641286	0.000918400180152769	0.000923075705813227	0.000837387213799929	0.000464263825652777	0.000564759621950575	0.000396118590725217	0.000436030947825749	0.000311971838671724	0.000513387927647104	0.000686382604966886	0.000833937076280127	0.000802637965671448	0.000763355003391247
12.1195000000003	0.000654628144324556	0.000756928079535877	0.000935511752422514	0.000954678337247439	0.000841574301977793	0.00040575104757705	0.000598140016959907	0.000346417264882433	0.000436985277907724	0.000316594403804833	0.000214474522370076	0.000683804213540586	0.000808709954598101	0.000796687069570076	0.000775654045259629
12.1300000000003	0.000622994929974668	0.000783701795145755	0.000938281498801697	0.000986280968681186	0.000845761390155657	0.000348533083107313	0.000594108684642637	0.000305646619451407	0.000437939607989698	0.000324976312162579	0.000539030535111097	0.000722373622564539	0.000783482832916074	0.000790736173468703	0.000787953087128011
12.1405000000003	0.000588092390833496	0.000775216484315484	0.00094170398718927	0.00100173507641758	0.000849948478333521	0.000465015105002918	0.000613755447353255	0.000307274205582552	0.000438893938071672	0.000333802143987081	0.000464732296888284	0.000721286100028183	0.000769698442145756	0.000784785277367331	0.000795228815170378
12.1510000000003	0.000647257728495483	0.000711177623921166	0.000965992469554207	0.00101718918415397	0.000855948663049269	0.000506169902371803	0.000663326095796224	0.000343938526686577	0.000438109088826193	0.00034713611751101	0.000470181719834736	0.000756569091487502	0.000769125749859876	0.000778619534384419	0.000797384627198354
12.1615000000003	0.000695945580767739	0.000644028846239794	0.000990280951919145	0.00103495398047566	0.000870856551905865	0.000233672636683291	0.000698200824683498	0.000373222303134088	0.000436454649917101	0.000355623605677224	0.000565349027006835	0.000781859827754018	0.000766180871181972	0.000771766281380689	0.000795273039047833
12.1720000000003	0.000534641284626371	0.000626340537487959	0.00101456943428408	0.0010540584014337	0.000889161705566687	0.000279135476324794	0.000645072617241539	0.000414177260715856	0.000426006929210783	0.000364111093843438	0.000650313261699759	0.000773581387266303	0.000763235992504067	0.000772639537672667	0.000791485477676443
12.1825000000003	0.0008493177295013	0.00061770426434871	0.00102403529846913	0.00106259622180577	0.000907466859227509	0.000258962843321029	0.000628078333797192	0.00043957992602352	0.000408324897619263	0.000372598582009652	0.000747535197308023	0.000647132829274087	0.000760291113826163	0.000775454611910633	0.000787272121757282
12.1930000000003	0.00105247424621883	0.000656615170707165	0.000960127457177538	0.00105536798056351	0.000925772012888332	0.000439435129054745	0.000714459670415773	0.000434619099158489	0.000409919805777976	0.000381086070175866	0.000633409717552677	0.000494593920700409	0.000726642563053609	0.00076970303835826	0.000783058765838121
12.2035000000003	0.000799111453825662	0.000728253379476884	0.00088270185907097	0.00102685785670757	0.000944077166549154	0.000553456495437574	0.000838682469933766	0.000437796191064102	0.000424501670737043	0.000383678587086417	0.000471740083220627	0.00047024634673641	0.000650520997443717	0.000760430245519042	0.000779830053098762
12.2140000000003	0.000703331832315095	0.000770731603297666	0.000805276260964402	0.000996219580404126	0.000962382320209976	0.000681129447916399	0.000910273988977015	0.000455046593937459	0.000444979746234022	0.000377758715893787	0.000644092436877881	0.000602360905263407	0.00056723943994543	0.000745985745647143	0.000776909041352796
12.2245000000003	0.000825746485264243	0.000813992320249315	0.000727850662857835	0.000965581304100683	0.000978180925860791	0.000627657129478478	0.000888840186395801	0.000457837857996706	0.000470572663744133	0.000370851332026072	0.000683814685428889	0.000780392991499891	0.000483957882447143	0.000728752038902452	0.000765484155736569
12.2350000000003	0.000941492527236526	0.000835557876474576	0.000717377784421088	0.000942283268708919	0.000991355366977971	0.000539158019653786	0.000851119759725101	0.000508679016659421	0.000496165581254245	0.000361968922808441	0.000623811309778718	0.000819471702203476	0.00042051272927956	0.000711518332157762	0.000754059270120343
12.2455000000003	0.000816731107328124	0.00080314258420656	0.000810147804609397	0.000927701769398753	0.00100452980809515	0.000521226722729337	0.000792395231443143	0.000559681070759192	0.000521757305610214	0.00035308651359081	0.000664244782907191	0.000799998985899809	0.000449953497587364	0.000694284625413071	0.000742634384504116
12.2560000000003	0.000793040990818988	0.000772160161361587	0.000902917824797706	0.000913120270088588	0.00101770424921233	0.000569511146654998	0.000672429832079487	0.000561219417470262	0.000547337695001842	0.000344204104373179	0.000534307097500936	0.000768581935905337	0.000533000321028791	0.00067566859255388	0.000726281796838008
12.2665000000003	0.000792529483349842	0.000767032770051312	0.000995687844986015	0.000889544858697185	0.00103342340531087	0.000755808775518402	0.000566282852786103	0.000562573489532579	0.00057291808439347	0.000335321695155548	0.000533195363051416	0.000704282746793689	0.000628176957872401	0.000656727306491338	0.000710184148438317
12.2770000000003	0.000895418007447687	0.000769377275429385	0.00107511484733632	0.000872131309731179	0.00104971355325614	0.000809062268463646	0.000531002783323182	0.000576308062199938	0.000603777448465097	0.000327793698693667	0.000597144707203763	0.000686874800265427	0.000723353594716011	0.000627558887996128	0.000694086500038626
12.2875000000003	0.000866198302129336	0.000777810797924369	0.00107870802425869	0.000865155177973462	0.00105531159553562	0.000804325730288218	0.000525086160711688	0.000569141018073436	0.000634315976125445	0.000321033876630472	0.00046282306607505	0.00067462879320787	0.000785719221113695	0.00059407815199964	0.000682201558485715
12.2980000000003	0.00065329325543492	0.000814988851014407	0.00102814038963869	0.000869538069781822	0.00106484135704064	0.000702035048545959	0.000537746538455726	0.000586985971241853	0.000635543218200465	0.000310118375162956	0.000260649019919729	0.000728527848820291	0.000779780942772016	0.000568074658919557	0.000673468689758145
12.3085000000003	0.000920417253643055	0.000849605532627765	0.00097757275501869	0.000887196268999094	0.00107002172846216	0.000896218957142664	0.000525455079617695	0.000626984560451745	0.000629343736651047	0.000298666656998264	0.000341026137703112	0.00082656903043553	0.000739933015806564	0.000548461226387953	0.00066459344047215
12.3190000000003	0.000956731856338212	0.00083743871590744	0.000927005120398692	0.000904854468216366	0.00106493981912893	0.00101283700283464	0.000624582171778925	0.000656049746610638	0.000613119129473813	0.000287214938833571	0.000479938978852894	0.000880403914939135	0.000697387725772065	0.000537388437419182	0.000655718191186155
12.3295000000003	0.000754082629372467	0.000889113942621866	0.000894446568399934	0.000922512667433638	0.0010598579097957	0.000681570712726836	0.000735974076990538	0.000662471605386396	0.00059689452229658	0.000276986498833293	0.00051916925045515	0.000862446790485025	0.000654842435737566	0.000526315648450412	0.00064684294190016
12.3400000000003	0.000853986775603606	0.000952923536121015	0.000870861008755549	0.000933446488541235	0.00105477600046246	0.000697486984630959	0.000835905458953549	0.00066005888607266	0.000580669915119346	0.000266819222741195	0.000391373734178507	0.000802572176695556	0.000642017505203758	0.000515242859481641	0.00064154029213644
12.3505000000003	0.000944116848070318	0.00093943991858334	0.00086411713551398	0.000943512647957512	0.00104637398239402	0.000657898667111303	0.000899952931901955	0.000663083194626372	0.000566923650918264	0.000259713832462763	0.000284953488744405	0.000746894169357774	0.000647835732687507	0.000505975088847809	0.000639485460119858
12.3610000000003	0.000769092946398476	0.000907104236773892	0.000857373262272412	0.000965166828146378	0.00104157633008744	0.00103775268866488	0.000947845166349989	0.000659879109461673	0.000555903563990626	0.00025672956300591	0.000519534171472388	0.000693935556927956	0.000679650038845249	0.000500024649207489	0.000642071389877554
12.3715000000003	0.000808070540734664	0.000826823419772193	0.000850629389030843	0.000997509385593495	0.00103484534599096	0.000615059307450906	0.000758252531770852	0.000667663068134684	0.000546523690728811	0.000253745293549056	0.00058568592299593	0.000669842727094599	0.000711464345002992	0.00049696934774179	0.000646360716577825
12.3820000000003	0.000944072694900429	0.000756488394548239	0.00082675603945045	0.00100656072458818	0.00102811436189447	0.000557177051206825	0.00053633516535304	0.000684371983373989	0.000557190833905526	0.000250761024092203	0.000588035175651902	0.000674179814673024	0.000743278651160734	0.000507997163558453	0.000651961233264316
12.3925000000003	0.00103203606953876	0.000737488868455035	0.000837530951554491	0.00101459463235065	0.00102138337779798	0.000608394130343796	0.000544776995255113	0.00069176375598868	0.00058151793225577	0.000247776754635349	0.000597066352256556	0.000676158450618716	0.000738948242978851	0.000507449570067162	0.000657545097652446
12.4030000000003	0.000837028156930444	0.000784443366009934	0.000850936615747094	0.0010266510219394	0.0010146523937015	0.000592232877616441	0.000690554615975454	0.000629007541130994	0.00062194333776558	0.000250845309246951	0.000730927883506911	0.000577802410806495	0.000741406030577345	0.000493259201134298	0.000662271368676378
12.4135000000003	0.000841520952685109	0.00081849140935945	0.000864342279939696	0.00103763548906004	0.00100792140960501	0.000608919560868385	0.000814351034051348	0.000562249432463658	0.000664039077888348	0.00026182809809793	0.000657603825081888	0.000512538401077253	0.000741094621787439	0.000485839539009672	0.000667002651827636
12.4240000000003	0.000796526819606775	0.000769452826358896	0.000877747944132299	0.00104861995618068	0.00100095914427575	0.000817060571068932	0.000858984293284756	0.000494088313351642	0.000705811343988764	0.000272767664059504	0.000473741864325386	0.000545261831603083	0.000740783212997533	0.000478935677125161	0.000671769405418429
12.4345000000003	0.000765230278575383	0.000704620600550563	0.00092319046827254	0.00105784902519053	0.00099465949697865	0.000641033082727373	0.000919727081932073	0.000429430923652202	0.00074758361008918	0.000283296612571858	0.00068975243035586	0.000590142621179319	0.000747191382758346	0.00047203181524065	0.000676536159009223
12.4450000000003	0.00080202158810178	0.000658598324327657	0.000955432313364307	0.00106454705506421	0.000988359849681545	0.000568140688009197	0.000898928230512981	0.00039869712750711	0.000787549626772311	0.000293825561084212	0.000671876837815914	0.000551410316002912	0.000757205170815854	0.000465127953356139	0.000681302912600016
12.4555000000003	0.000653697255442958	0.000655342253297899	0.000987195572671618	0.00107124508493789	0.00098206020238444	0.00055063599552253	0.000776764552298913	0.000458491825385285	0.000802228151625559	0.000304354509596567	0.00069243886024668	0.000487494959084984	0.000713043302031947	0.000453704157674694	0.000686056282417807
12.4660000000003	0.000614507739108353	0.000713542428741391	0.00101895883197893	0.00105932516394976	0.000975752487186886	0.000743231319194412	0.000686249832198605	0.000521225344308137	0.000816906676478807	0.000314883458108921	0.000723385439521925	0.000478831015642571	0.000670655483767604	0.000440867882681941	0.000683800664091866
12.4765000000003	0.000706209551205412	0.000705036868969606	0.00104833142461861	0.00105386404410378	0.000969439807127518	0.000817375734289583	0.000674801684084624	0.000587583390722317	0.000816190759727673	0.000325404111794215	0.000691122164474727	0.00054880016997122	0.000628267665503261	0.000428760969176269	0.000679580283187762
12.4870000000003	0.000663674390500627	0.000696450389633439	0.00102280554633001	0.00105414886472221	0.00097183234641632	0.000664709039373229	0.000661605569205515	0.00066465911031508	0.000803878353058528	0.000336051009772947	0.000437992222872594	0.000636612345088656	0.000589237663630818	0.000424268931331768	0.000669953381917901
12.4975000000003	0.000679457241634558	0.000698548041553451	0.000954045511011255	0.00104280696406016	0.000973824866043126	0.000844705001294083	0.000620341908160191	0.000702045107405178	0.000784347223919826	0.000351246599287359	0.000324826643183974	0.000602755711818444	0.000580884753124468	0.00045400234307258	0.000661694828648334
12.5080000000003	0.000661107548316437	0.000718398320924913	0.000885285475692495	0.00103676068169863	0.000980262198814674	0.000898862369675093	0.000642915271256218	0.000693531027429293	0.000753178456432436	0.000366442188801771	0.000470047454551238	0.000491299558466183	0.000607377514415	0.000477463140865463	0.000657000094779148
12.5185000000003	0.000682051066125735	0.000696653782125581	0.000816525440373735	0.00103071439933711	0.00100148318773042	0.00064837664114623	0.000719631278331146	0.000677569700410917	0.00072359313451762	0.000381637778316183	0.00035890248991293	0.000498229514977274	0.000630200677358638	0.000486166459233773	0.000652305360909962
12.5290000000003	0.00078977583878743	0.000692900276882247	0.000750753446619642	0.00102466811697576	0.00102270417664617	0.00063640883274895	0.000793949078544125	0.000639150446787131	0.000694007812602803	0.000393076005046009	0.000324301687468186	0.00061757171909398	0.000653023840302277	0.000494869777602083	0.000647610627040776
12.5395000000003	0.000765341445905911	0.000695883587625378	0.000795111115752693	0.00102458817917665	0.00104392516556193	0.00063363287527134	0.00084735505824913	0.00060479050475357	0.000664422490687987	0.00040444127327528	0.000384252928290328	0.000717875858800281	0.000659536280595534	0.000503573095970393	0.000640031696376455
12.5500000000003	0.000808351134067401	0.000569359004578596	0.000875147849915168	0.00102450824137755	0.00106364713565295	0.000601966972404187	0.00081210442008126	0.000560854633091558	0.000646495881625378	0.000410636832447483	0.000569724919232818	0.000648981607711933	0.00061428402136584	0.000516131029982026	0.000630677875376893
12.5605000000003	0.000488052793709686	0.000425381281923206	0.000955184584077644	0.00102979922950468	0.00107336962883278	0.000745022769177164	0.000718086122307555	0.000517589474389904	0.000641393856698648	0.000417696309729533	0.000381125543198236	0.000533125089389955	0.000604446458382442	0.000541023734050236	0.000621311820826466
12.5710000000003	0.000526458742891608	0.000455463404107027	0.00103522131824012	0.00103997287756401	0.00108234683893045	0.000693589509630596	0.000685745591042855	0.000483665214156168	0.000637252588144183	0.000424755787011584	0.000390619353987893	0.000457857956545234	0.000595095934302469	0.000563382709279596	0.000611093898797651
12.5815000000003	0.000537819213849399	0.00059312907040222	0.00111978115776473	0.00104686150504394	0.00109132404902812	0.000631102745221714	0.000769931676502132	0.00046112191331731	0.00064020290876441	0.000431815264293635	0.000399528982320871	0.000442239451233321	0.000585745410222495	0.000575107645267874	0.000599172241812295
12.5920000000003	0.000685215042977156	0.000716610593380384	0.0010937338556852	0.00106763003280419	0.00110030125912579	0.000657319525354728	0.000801699169203848	0.000418000130295586	0.000641743083196823	0.000438874741575685	0.00059043490196385	0.000509580330593373	0.000605388580900917	0.000574021256946864	0.000587250584826939
12.6025000000003	0.000667349470750688	0.000797826631612859	0.00105350327910697	0.00105500017045372	0.00110927846922346	0.000851540204746812	0.000736226553196038	0.000426828706644887	0.000646588014719636	0.000442928915367846	0.000514727741823384	0.000559846687684705	0.000655466390245782	0.000568336300314358	0.0005742801177765
12.6130000000003	0.000734839142913364	0.000875789801481531	0.00101327270252873	0.00103706237629377	0.00111825567932113	0.000813844973913631	0.000669684451215462	0.000438710718992647	0.000652393282062431	0.000440264153473339	0.000530120779784041	0.000640539062716369	0.000684154396771751	0.000563672269868262	0.000560664229147631
12.6235000000003	0.000646411106849449	0.00086137706983703	0.000973042125950498	0.00101912458213382	0.0011261718003213	0.000872353992963028	0.000813870691059273	0.000448004813110729	0.000655626700303625	0.000437606804726721	0.000491308052885599	0.000705748689895061	0.000712842403297719	0.000558590652400117	0.000548838820891908
12.6340000000003	0.00061230702657811	0.000825666494803845	0.000903220479824515	0.000998066937041283	0.00113172174941214	0.00078137614792758	0.00101368664478178	0.000463498845036851	0.000658860118544819	0.000434975885463873	0.000574892031340085	0.000749868252630914	0.000741269997545589	0.000553509034931971	0.000537311826031635
12.6445000000003	0.00056565260097461	0.000795336276434629	0.000913348376969572	0.000972510902232544	0.00113727169850297	0.000732200139326631	0.00107463609252821	0.000507070617824391	0.000662093536785857	0.000432344966201025	0.000559806632575492	0.000673297143905746	0.000742196285019058	0.000548427417463826	0.000525784831171362
12.6550000000003	0.000687805656643147	0.000749783435281972	0.000927432325634338	0.000946954867423649	0.00114282164759381	0.000729347267788535	0.00102510745106551	0.00053429504981255	0.000660214727221356	0.000429714046938177	0.000660228647214169	0.000499793538136761	0.000718180115637721	0.000528129870172757	0.000517089985130425
12.6655000000003	0.000769638174525461	0.00069970397588862	0.000941516274299104	0.000916307075677431	0.00114797082277638	0.000997996766194542	0.000946616631741762	0.000561371114269664	0.000658335917656855	0.000427083127675329	0.000634909314678927	0.000417424835133639	0.000675964223485803	0.000503564440127241	0.000517979150328315
12.6760000000003	0.000689220517129707	0.000761374432208774	0.000957854796790654	0.000888870626644086	0.00115263559193561	0.000898625794583019	0.000806597320399125	0.000606982872296351	0.000656346790694269	0.000423686228389549	0.000635473451936992	0.000441826968453604	0.000633748331333885	0.000487126127906723	0.000519276712367397
12.6865000000003	0.000683110809081262	0.000824710768278009	0.00100165925354296	0.000860163994872677	0.0011564292666092	0.000688429113900639	0.000668722044050738	0.00064401488761229	0.00065189436042181	0.000418076497926764	0.000543239361852907	0.000502612846697854	0.000588859309213196	0.000477658810975626	0.000525604833970168
12.6970000000003	0.000729539162970426	0.000860879362689901	0.00103404804982346	0.000847563484523596	0.00116199824540784	0.000830203207274535	0.000544003091063689	0.000645541689778226	0.000651276878288874	0.000412807985320839	0.00062639785197223	0.000653751843895731	0.000526032692088691	0.000454830003691033	0.000526351629315357
12.7075000000003	0.000713904292978781	0.000856944542566949	0.00106643684610397	0.00086019908404624	0.00116591478038773	0.000963675810615536	0.000414958098442977	0.000645871716669601	0.000638659252652639	0.000407629916002256	0.000676567012921193	0.000790215365159098	0.000487208506390908	0.000441010425940781	0.000520812308672709
12.7180000000003	0.000718015708061747	0.000859521544091675	0.00109882564238448	0.000872834683568883	0.00115404392485012	0.000826673160845877	0.000474645306424447	0.00064090932542959	0.000624321196041792	0.000402451846683674	0.000410049428204346	0.000842069032326101	0.000457058702854872	0.000452091408154665	0.000515272988030062
12.7285000000003	0.000801527198953255	0.000919938164459795	0.00113003786373671	0.000885470283091526	0.0011421730693125	0.000642066117008162	0.000678523444612111	0.000622416792833087	0.000609983139430944	0.000395849686607615	0.000575120856278816	0.000771328499766596	0.000426908899318836	0.00046317239036855	0.000509733667387414
12.7390000000003	0.000673289228227947	0.000951788651266868	0.00108378523591786	0.000916757958522411	0.00113030221377489	0.000672872806769929	0.000836389208788679	0.000615153427830268	0.000595645082820097	0.000388972418090106	0.000573049757180461	0.000640683575859253	0.000417731351735927	0.000474253372582434	0.000503536050839935
12.7495000000003	0.000755116221936228	0.000882147744953717	0.00100718807123538	0.000950452353424593	0.00111843294152215	0.000606117091427462	0.000812687504954283	0.00061110204758315	0.000583327549215033	0.000390924837988925	0.000704732361185726	0.000504795234356222	0.000439822175867049	0.000487632663975561	0.000496268703447244
12.7600000000003	0.00067493860760998	0.000799054513516465	0.000930590906552905	0.000982437459387514	0.00111539671204544	0.000415295241348626	0.000799255226639396	0.000580578400856036	0.000574040800118253	0.000389429932875243	0.000480788037508312	0.000492208771105146	0.000495985685150652	0.000514801810440654	0.000488987131141826
12.7705000000003	0.000802159643503005	0.000817671122496483	0.000853993741870428	0.00101274552714616	0.00111574026630739	0.000430126836529881	0.000819286631483811	0.000547833632016551	0.000563809742031034	0.000386741722949734	0.000561111541404422	0.000560357555619148	0.000557381540945389	0.000546650268015757	0.000483706457269906
12.7810000000003	0.000678405351436671	0.000865064170083153	0.000799041901792702	0.00104445836718729	0.00111608382056933	0.000709244268737214	0.00079972774734361	0.000506293056921608	0.000539049329339615	0.000384053513024225	0.000544511841824596	0.000624652999349006	0.000618777396740126	0.000569509709970606	0.000481094016258176
12.7915000000003	0.000869979072515719	0.00088480849704286	0.000866379035249522	0.00106067119207032	0.00111642737483128	0.000687863451863218	0.000758641276070985	0.000449114073007241	0.000495303372498471	0.000381365303098717	0.000531595066093784	0.000606324675415346	0.000656871354148899	0.000609033034254162	0.000478481575246447
12.8020000000003	0.0005627094815725	0.000914480803564786	0.000950110509119254	0.00107036899263133	0.00111677092909322	0.000526094037130944	0.000741164430834412	0.000447839237887201	0.000466867651335449	0.000381610602944916	0.000551234495485696	0.000530489210850604	0.000709555434501536	0.000659131424319154	0.000478040021748752
12.8125000000003	0.000711319660629807	0.000933888095661037	0.00103384198298899	0.0010787761075505	0.00111711448335517	0.000539614311668189	0.00075947352040982	0.00047457442720693	0.000456443204762421	0.000399740975700419	0.000537974324236849	0.000491657479713497	0.000727113100946249	0.000693368531585879	0.000478829717885718
12.8230000000003	0.000819576057532238	0.000953059325432754	0.00111757345685872	0.00108718322246966	0.00112069845069027	0.000814868162038746	0.000887463261764314	0.000506216107175938	0.000455701335248203	0.000418146647090949	0.000519412898934709	0.000474877582597597	0.000744670767390962	0.000725445906452332	0.000479899886641623
12.8335000000003	0.000694359635771176	0.000963056829925589	0.00116594473690811	0.00108720643729743	0.00112781619791247	0.000719318389822014	0.000986631124394237	0.000561132374285362	0.000454959465733986	0.000445912472061834	0.000558509180116861	0.000479233222195968	0.000763199544947105	0.000757523281318786	0.00048112266549899
12.8440000000003	0.000576050366931311	0.000947563156082043	0.00115712349007739	0.00106417392687754	0.00113493394513467	0.000809558757276134	0.00103033621180335	0.000628708775554595	0.000454217596219768	0.000473678297032718	0.000523564773778518	0.000472187837895286	0.000801412056949929	0.000789600656185239	0.000482345444356356
12.8545000000003	0.000587663642948674	0.000910272757334989	0.00114862262117619	0.00104114141645766	0.00114205169235687	0.000931082094315844	0.00104589975355456	0.000672905221222988	0.000451481068312753	0.000501444122003603	0.000574667986720254	0.000471168032302746	0.000806824210327768	0.000809467710321199	0.00048533333413486
12.8650000000003	0.000653798546976033	0.000906813246204252	0.00114012175227499	0.00103183882738529	0.00114876605672699	0.00102334742280969	0.00103568189177308	0.000713612634003514	0.000448275209019292	0.000529209946974487	0.000680496862791928	0.000489189106538919	0.000800030689530198	0.00082445063616571	0.000492517004661959
12.8755000000003	0.000765878344230007	0.000919221546335619	0.00113185787231244	0.00101969615971426	0.00115503669995987	0.000801590638426573	0.000928888212376768	0.000749665483540251	0.000461390882293371	0.000559411087021708	0.000640331202419179	0.000493852320887616	0.000793237168732628	0.00083635265484515	0.000500106442916451
12.8860000000003	0.000761885222977531	0.000919235217608269	0.00112519877032094	0.00100500510742504	0.0011562610212326	0.000749163524446653	0.000856455010577154	0.00073974521879553	0.00050652891614091	0.000592291073652563	0.000469517070729135	0.000562879953856771	0.000784907616101357	0.000833281124241486	0.000505603031885895
12.8965000000003	0.000764304744215063	0.000926490167954313	0.00108254905048062	0.00101937533903668	0.00115268144050304	0.000688547547313985	0.000753303995978953	0.000708535242768984	0.00058407765889322	0.000622036352102245	0.000523322474789349	0.000698796496218778	0.000766941809319335	0.000806454835147698	0.000518078508354625
12.9070000000003	0.00072268224443477	0.00094632802569758	0.0010398993306403	0.00102944095331343	0.00114619582590474	0.000798307621409522	0.000627581419749294	0.000658328527772401	0.000656045810506804	0.000650214276461564	0.000497385366502217	0.00070794095099806	0.000766540963843166	0.000775547313987538	0.000537583577983321
12.9175000000003	0.000726924393760977	0.000931824119779834	0.000997249610799976	0.00103950656759017	0.00114569839857115	0.000614596447865378	0.000609185780851267	0.00060760061126589	0.000707350831077482	0.000678392200820882	0.000512535489880601	0.000604550874297943	0.000794435904315997	0.00072946737303134	0.000557088647612017
12.9280000000003	0.000636725715471053	0.000826442116024922	0.000957571247363014	0.00104957218186692	0.00114520097123756	0.000583601503268802	0.000697139862567219	0.000558526527983004	0.000758052713137328	0.00070829177403796	0.000396241587464449	0.000507783109884352	0.000822330844788827	0.000683387432075141	0.000576593717240713
12.9385000000003	0.000300539650603818	0.000725837122420539	0.000994153186331985	0.0010815464424747	0.00114470354390396	0.000627026022354563	0.00075732330857766	0.000540073369258056	0.000808754595197174	0.000738596441103841	0.000476620390464835	0.000489405419561761	0.000841360359785649	0.000637307491118943	0.000598201822235777
12.9490000000003	0.000489987102698695	0.000781333638477215	0.00105287152319694	0.0011171721441367	0.00114375339028268	0.000747873906456768	0.000677963849513559	0.000553595781061692	0.00086021843434348	0.000763179694452622	0.000504719081219115	0.000537940039269739	0.000840157030407068	0.000594507119085907	0.000623227359700731
12.9595000000003	0.000602106294985857	0.000859025085806539	0.0011115898600619	0.00114701843403357	0.00113606210089255	0.000678427771140672	0.000594189040172604	0.00058729712100696	0.000912622560958063	0.000779330756885239	0.000559205152311615	0.000531531759284356	0.00076717585293927	0.000561181057273767	0.000643568326944339
12.9700000000003	0.000807257075939938	0.000893197510736433	0.00117030819692685	0.0011691588415785	0.00112744904163668	0.000788190752657567	0.000569897933987312	0.000622273031281312	0.000962565659929658	0.000794879459599193	0.000612357230423196	0.000501402882162195	0.000686165806412241	0.000526567597538647	0.000660452854887154
12.9805000000003	0.000596284767581837	0.000858907870109701	0.00121279437890519	0.00122070961270345	0.00111883598238081	0.000552470481831115	0.000595449070526432	0.000656981031244356	0.000994703767381002	0.000810428162313148	0.0005169705457862	0.000507065772469749	0.000605155759885212	0.000496296497865173	0.00067366766822776
12.9910000000003	0.000564996235824674	0.000826175933346649	0.00118089299372034	0.00125796110819978	0.00111022292312494	0.000642400609816308	0.000596454175209001	0.000673660066876586	0.00100109905307003	0.000825976865027102	0.000510283330438672	0.000527310870484931	0.000518520094683117	0.000492682905035395	0.000686882481568367
13.0015000000003	0.000575227268015601	0.000845776068459809	0.00114833128052064	0.0012639152301267	0.00110160986386907	0.000734411951074301	0.000578544932865739	0.000657048433617959	0.000995921702094588	0.000835104218229656	0.000463806957237226	0.000518534966380529	0.000466232398288374	0.000500244839258612	0.000698397482391826
13.0120000000003	0.000629272571245013	0.000864272520858415	0.00111576956732095	0.0012662345360835	0.00109299680461321	0.000600788159524467	0.000546770979079253	0.000615827865471301	0.00099577170406985	0.000821217399963122	0.000468686959221048	0.000549102481662431	0.000466520798864797	0.000518935674411285	0.000709062576956832
13.0225000000003	0.000472225248887723	0.000864421466655733	0.00108320785412125	0.00126855384204031	0.00108343492454636	0.000573790816331978	0.000505907302304524	0.000594385856681757	0.00100272965576454	0.000807330581696588	0.000344989022207432	0.000598106669713219	0.000466809199441221	0.000544398694938181	0.000718785591768627
13.0330000000003	0.000516758516045672	0.00086457099739705	0.00106723554488675	0.00126827295004252	0.00107235410409985	0.00082262601986353	0.00049537770179648	0.000604816071381712	0.00100968760745923	0.00078337172538887	0.00046208700512475	0.000618642361245915	0.000467987933572473	0.000569861715465077	0.000727745197125331
13.0435000000003	0.000390780136857308	0.000870313910904332	0.00108692660079817	0.00125967142459146	0.00106127328365333	0.000700131374847465	0.000555967057398	0.000608684962668668	0.00101651612468864	0.000755926394375171	0.000485216524946582	0.000658242192345405	0.000529856575075602	0.000595324735991973	0.000736704802482035
13.0540000000003	0.000599444222130017	0.000808947847582945	0.00110894644748703	0.0012510698991404	0.00105019246320682	0.000706396241492728	0.000637397569984284	0.000599928672406142	0.00101667876696733	0.000728481063361472	0.000396691510458644	0.000594968081051978	0.000615301289487196	0.000619054668265473	0.000740504786202173
13.0645000000003	0.000741104988289276	0.000766968203886508	0.00113096629417589	0.00124913399207549	0.0010394988902983	0.000837880499965882	0.000669182843486442	0.000604743371060925	0.00101684140924602	0.000701035732347772	0.000534332196708559	0.000475856672324271	0.000698562270561758	0.000641990268422952	0.000735426324860416
13.0750000000003	0.000620883860706158	0.000855422492749862	0.00115298614086475	0.00123460543694603	0.0010292651738411	0.000711276923841638	0.000733978576259525	0.000572140558163197	0.000997140941336443	0.000671503173635585	0.000775295898654593	0.000381408750495179	0.00078182325163632	0.00066228956986181	0.000729964642696841
13.0855000000003	0.000678827944960136	0.000959783230586783	0.00119513214865192	0.00117390889462079	0.00102320179122958	0.000642511716538903	0.000814396570752788	0.000522463239197985	0.000954711517108685	0.000639394887125597	0.000630142255674927	0.000395502656355536	0.000847532562168773	0.000672131448371976	0.000724632643136301
13.0960000000003	0.000740924594810138	0.000944658967708392	0.00119473986324014	0.0011373332843517	0.00101932113981821	0.00073555174912627	0.000746541610263667	0.000505682087532882	0.000912328131875744	0.000608087107715029	0.000569861621905388	0.000468734236059993	0.000818639526646322	0.000668674036763854	0.00071192667712436
13.1065000000003	0.000671986666669952	0.00089049886800109	0.00119434757782836	0.00112216805254886	0.00101784255565532	0.000853018334075954	0.000627365761004359	0.000549308402310507	0.000854437958628371	0.000576882619543063	0.000598292725685335	0.000531307134595813	0.000763677472894797	0.000659538181515944	0.000690798109769732
13.1170000000003	0.000704638888887529	0.000863873257569176	0.00119395529241658	0.00110700282074602	0.00101784471695773	0.000852631151567369	0.000607787601055824	0.000594216960868609	0.000782126301424841	0.000545678131371098	0.000684358919435666	0.000548312794300355	0.00071373238120122	0.000651183710098198	0.000669669542415104
13.1275000000003	0.000555157989367423	0.000884511766206479	0.00118733194704184	0.00109183758894317	0.00101784687826013	0.000657684963901964	0.000724888985487587	0.000651778615810413	0.000708357911520919	0.000515535856884446	0.000568137466183614	0.000585092135964331	0.000663787289507644	0.000642829238680452	0.000648540975060476
13.1380000000003	0.000647495810033574	0.00091341941380359	0.00118097589423625	0.00108057328856924	0.00101784903956254	0.000649433130491787	0.000821909134310073	0.000708096637202654	0.000634589521616996	0.000485598782768773	0.000561582741945034	0.000601687144826027	0.000635471110564963	0.000634474767262706	0.000627735037500089
13.1485000000003	0.000468433600991318	0.000875393564121238	0.00124253418286659	0.00107143155382545	0.00102227954523783	0.000495345712940523	0.00083569172335069	0.000745029963477475	0.000562006640634029	0.000460015278996896	0.000426919389269586	0.000611270208439388	0.000648877231857229	0.000626071765660715	0.000607453373355273
13.1590000000003	0.000530239806894539	0.000799681353583643	0.00130409247149692	0.00106010941079761	0.00103632786741083	0.00046972377063564	0.000802707500874006	0.000707424222940724	0.00049160253280278	0.000441631600989185	0.000638974275641468	0.000598261037514083	0.000659639791432815	0.000615169459574445	0.00059026786119684
13.1695000000003	0.00050375400223637	0.000805039518761074	0.00136565076012725	0.00104494286369053	0.00104997162560667	0.00066304529312638	0.000716068632557924	0.000672877589026021	0.00042119842497153	0.000425317473803335	0.000550428395592198	0.000588585800429029	0.000666841009379516	0.000603427989239317	0.000576401099605401
13.1800000000003	0.00048685837958405	0.000957512558679555	0.00144249444317602	0.00105242815164076	0.00106361538380251	0.000570914207556596	0.000582835859844766	0.000635355857038863	0.000410982060843579	0.000409003346617485	0.000431732233884345	0.000493155314815382	0.000674042227326217	0.000589930720008016	0.000564147352232466
13.1905000000003	0.000624004062609789	0.00110809611464745	0.00143601142045554	0.00107015500472846	0.00107725914199835	0.000561821883143172	0.000523150220036523	0.000574285723310787	0.000417221581682095	0.000392689219431635	0.00025590370171441	0.000374695412207204	0.000669917752953377	0.000575050519764364	0.000551893604859532
13.2010000000003	0.000619071416620703	0.00113934703647984	0.00138809837337616	0.0010792985487085	0.00109090290019419	0.000592379290138391	0.000593765356891518	0.000567472375067391	0.000448109815284269	0.000380734747268877	0.000359935887212528	0.000397674995779752	0.000642819857156532	0.000571931497739074	0.00054320712304341
13.2115000000003	0.000548100768985309	0.00114371511467921	0.00134018532629678	0.0010837722317743	0.00110454665839003	0.000715318286870503	0.000739950346281749	0.000590167389674831	0.000483531530013908	0.000372617728899672	0.000520456638808649	0.000539786286682564	0.000606681845922687	0.000574095920952326	0.000537763609914875
13.2220000000003	0.00077351483366911	0.00111214081431089	0.00129227227921739	0.0010882459148401	0.0011159234256882	0.000627777944178778	0.000958752068491004	0.000599560424483569	0.000521003608944893	0.000364500710530594	0.000323062435490016	0.00070660212369037	0.000570543834688842	0.000581934843684532	0.000533350348144299
13.2325000000003	0.000408340850094659	0.0010818141075004	0.00125898895174534	0.00108842710664199	0.00112276621119168	0.000573027330756549	0.00110396778842722	0.000634918754871326	0.000558475687875878	0.000360284071921766	0.00033556054470553	0.000759669599896843	0.000534405823454996	0.000589773766416737	0.000529623920612267
13.2430000000003	0.000637936791018131	0.00105585856134353	0.00131857091694364	0.00108103995858489	0.00112960899669516	0.000781891224751013	0.00100037224330973	0.000673331172299279	0.000595947766806863	0.000356067433312938	0.000398063480405409	0.000694184281490652	0.000517565995686724	0.000597612689148943	0.000525897493080235
13.2535000000003	0.0005379242688848	0.000990439132240945	0.00138630375194682	0.00107365281052779	0.00113645178219863	0.000574594182376754	0.000799054513146978	0.000679914808885605	0.000624915091241913	0.00035185079470411	0.000616256792706893	0.000590980203314279	0.000533827271775309	0.000603965510401929	0.000524669503745535
13.2640000000003	0.000604906274514515	0.000958812509978174	0.00145403658694999	0.00106820476716532	0.00114301573331212	0.00078795911032019	0.000674457780475927	0.000671992289072093	0.000652987178361941	0.000347634156095282	0.000453995447954889	0.000495830453810271	0.000550730017447842	0.000609287648371081	0.000528866994255315
13.2745000000003	0.000654498165187011	0.00101380747142037	0.00152176942195316	0.00106362303058521	0.00114858557920933	0.000696565164282004	0.000645960388548955	0.000688077536702881	0.0006607140160426	0.000343415819379492	0.00058161561688646	0.000412165175964843	0.000567632763120375	0.000627661766667164	0.000535329947144804
13.2850000000003	0.000518149438715419	0.00107351698146786	0.00154127744760416	0.00106388058707675	0.00115615276542117	0.000569636782363683	0.000608164618076819	0.000690444872712649	0.000631448387741692	0.00033919472323989	0.000689578016662575	0.000416171761416216	0.000581998284914729	0.000664785534313869	0.000542492680029885
13.2955000000003	0.000514487632748376	0.00106902360106591	0.00144136169762136	0.00106572104552663	0.00116497080035071	0.000617907388103478	0.000611416116085801	0.000693980377530996	0.000603576819168967	0.000340912683241417	0.000731738512308551	0.000557140536168532	0.00055590535994676	0.000693513263302527	0.000554694522713381
13.3060000000003	0.000584621938577839	0.00105898132718861	0.00134144594763856	0.00107858348933532	0.00117446585437709	0.000684892904838991	0.000652129956390721	0.000691677078869521	0.000580039450459901	0.000345234065112622	0.000743520249877439	0.000625800190555547	0.000535917428158049	0.000711937195669918	0.000573445318014983
13.3165000000003	0.000579713451120427	0.00102585190344652	0.00124153019765575	0.00109144593314401	0.00117826307134137	0.000615896833467141	0.00068987445193469	0.000689589238922262	0.000569681654650485	0.000349555446983828	0.000737353188518246	0.000650989736772059	0.000525325400225745	0.000691466735025128	0.000592196113316584
13.3270000000003	0.000626841543725921	0.00100452561234061	0.00114443012322558	0.0011043083769527	0.00118206028830565	0.000657421839409303	0.000710313127251504	0.00066876681143392	0.000561384107081587	0.000353553353583966	0.000630335969610852	0.000683610506596576	0.000514733372293442	0.000670996274380337	0.000610946908618186
13.3375000000003	0.000479296147791069	0.00100333576907728	0.00111415862217906	0.0011235732044508	0.00118585750526993	0.000826658424143757	0.00071214208179715	0.000653550957824613	0.000553086559512689	0.000357450174161914	0.000549803376155906	0.00069412141473429	0.00052289674146637	0.000650525813735547	0.000628608904000518
13.3480000000003	0.00044657803669642	0.000997513629043646	0.00115180017663018	0.00114564455630546	0.00118408801985101	0.000774106102769433	0.000644564891279257	0.000647914065949353	0.000551610464240363	0.000360223430258871	0.000532382193522432	0.000665860174886194	0.000552639032679636	0.000630218211124925	0.000643548899585117
13.3585000000003	0.000468448208828908	0.000959988419574702	0.00118944173108129	0.00116578404319662	0.00117904807798524	0.000715378276487894	0.000602894790266185	0.000622876912781936	0.000558552331375447	0.000363613966566813	0.000537428160936144	0.000617624172730467	0.00057743037807034	0.000618297797259139	0.000661317382209959
13.3690000000003	0.000641862180911121	0.000956117624380616	0.00122708328553241	0.00118109386767976	0.00117433334509906	0.000489891234797186	0.000617770446005409	0.000600741522371649	0.000565494198510531	0.000367521352168436	0.00070597783068775	0.000521155287393844	0.000603007715223791	0.00060528522021551	0.00067837909701925
13.3795000000003	0.000844111347114643	0.00101147290230168	0.0012585635714655	0.00120080000412085	0.00116961861221289	0.000750857314717084	0.000632382081698096	0.000582862068835767	0.000599260183465548	0.00037142873777006	0.000589077162813298	0.00050433302494387	0.000628585052377243	0.000578804381931927	0.000692468375371821
13.3900000000003	0.000561394031625464	0.00100197168826437	0.00124493268509566	0.00121396017506089	0.00116490387932671	0.000789517079723124	0.000673350904531454	0.000552359181217977	0.000630382091819436	0.000375336123371684	0.00043099839000965	0.000586590370238096	0.000641114191931305	0.000539062814889545	0.000706557653724392
13.4005000000003	0.000585968429655586	0.000919117286075445	0.00122522667293715	0.00120616942908664	0.00116018914644054	0.00065801601308232	0.000758125120463042	0.000521030696400526	0.000642976381647301	0.000381546456141552	0.000621667744691672	0.000704804509323559	0.000678734748557681	0.00051187977964075	0.000715573752763539
13.4110000000003	0.000683231504956048	0.000863250803352355	0.00120552066077863	0.00119090057349276	0.00115547441355436	0.000722290154650369	0.000848308304248625	0.000519605601515304	0.000647266394588875	0.000391751052852945	0.000544941438185147	0.000770458570176617	0.000730083909125643	0.000520129065599371	0.00072031770080248
13.4215000000003	0.000846262693021144	0.000981025343194926	0.00118581464862012	0.00117563171789888	0.00115387440470435	0.000761670011402039	0.000922959549650706	0.000516396062185524	0.00064550961617026	0.000401955649564607	0.000574428887197132	0.000771138610577647	0.000781433069693606	0.000543172064441178	0.000727609420932896
13.4320000000004	0.000704545260757933	0.00106899012728778	0.00116836382939539	0.00115978516389219	0.00116233832292762	0.000692789400054756	0.00100301834158513	0.000514750276278255	0.000643752837751646	0.000420245869470532	0.000533076303852571	0.000744849030375108	0.000832782230261568	0.000566215063282986	0.000735697319841751
13.4425000000004	0.000699164602049979	0.00101439732404303	0.00117749533825809	0.0011411464008909	0.00117080224115088	0.000445124272717951	0.000971024664408574	0.000533836446653994	0.000641996059333032	0.000438536089376458	0.000618061787784823	0.000714377658495759	0.000880947601526903	0.000589258062124793	0.000743785218750607
13.4530000000004	0.000798164231028345	0.000916865384442419	0.00119258614684394	0.00112250763788962	0.00117926615937415	0.000526605958446098	0.000795313206532624	0.000568545467948925	0.000632068791234677	0.000456826309282384	0.000781997632795927	0.000640711210730907	0.000869331767403794	0.000611655710082758	0.000753048946119572
13.4635000000004	0.000803033044742431	0.000861703500969903	0.00120767695542978	0.00110688111686119	0.0011886213418378	0.000701239623874698	0.000650366990399957	0.000605994567741168	0.0006202190549768	0.000475116529188309	0.00082576920498291	0.000595895999685135	0.000842870637020107	0.000633730682598851	0.000761902960208487
13.4740000000004	0.000737975582260408	0.000916783053504822	0.00122276776401563	0.00108659938518344	0.00120176439732228	0.000716959695181658	0.000589220419810625	0.000648658721297068	0.000606162629864848	0.00049292977590281	0.000845561704270344	0.000586496146467113	0.00081640950663642	0.000660805415168221	0.000770374798502523
13.4845000000004	0.000702687293741863	0.000987645432047418	0.00124241295237075	0.00104958372879775	0.00120925555746387	0.000582544861990878	0.000508740429938349	0.000675209806392141	0.000598050325435382	0.000509967941181358	0.000814849721453225	0.000586754817640579	0.000792259108926622	0.000708972903675844	0.000780359578417652
13.4950000000004	0.000741699266890976	0.00103916399636458	0.00119628808213137	0.00104224916810938	0.0012139848454561	0.000628656557732178	0.000482113051200502	0.000688056305380373	0.000611385888995779	0.000522211110007691	0.000809688928425027	0.000649967083643047	0.000772393305049944	0.000776429504351319	0.000791920943015497
13.5055000000004	0.000715874565505301	0.00107213318465315	0.0011465863276742	0.0010471760152591	0.00122125935511685	0.000648449182654008	0.000512710091515888	0.00066742089853989	0.000626938448843538	0.000533655112758874	0.000742238109273144	0.000741664820065924	0.000805120854419961	0.000838458852304374	0.00080461822148409
13.5160000000004	0.000727576695132684	0.00107776855664311	0.00109688457321704	0.00105210286240881	0.00123447597825801	0.000609566707494255	0.000582854575939099	0.00064127318402871	0.000644283210953697	0.000545099115510058	0.000695436956233929	0.000765978706220496	0.000839352763053376	0.000890811442254722	0.000817315499952684
13.5265000000004	0.000696118573329351	0.0010515448064114	0.0010459109950578	0.00105702970955853	0.00124769260139916	0.000707997980974426	0.000650764629878076	0.000600520038336866	0.000662207394221426	0.000557140943362616	0.000750649037868037	0.000814980679607356	0.000873584671686792	0.000943164032205069	0.000830012778421278
13.5370000000004	0.000841404299340426	0.00103212536632568	0.00101862756442689	0.0010677768018355	0.00126090922454031	0.000466858474781869	0.000700865282963847	0.000576683665770465	0.000680131577489155	0.000569444831533544	0.000707652076016031	0.000837821642663462	0.000911349427179599	0.000995516622155416	0.000842506091714684
13.5475000000004	0.000702727605198703	0.000981633735064164	0.00105787666510483	0.00108288907795731	0.00127250243512567	0.000504891415650947	0.000689598862328586	0.000529157247689157	0.000699512427423723	0.000581973728713676	0.000730008772100195	0.000802994085686335	0.000938678717972766	0.00104775900222916	0.000853061735844574
13.5580000000004	0.000739860431487731	0.000914736689237666	0.00109712576578278	0.00109719827657076	0.00128256956656884	0.000739260451407672	0.000638004147872592	0.000487949331060677	0.000722534944024786	0.000596096709124919	0.000775578313723139	0.000748385059242221	0.000964210249367418	0.00109845844403136	0.000859075441581249
13.5685000000004	0.000729611751801795	0.000903917401711595	0.00113637486646072	0.00110893762715792	0.00129320213629922	0.000609319112160192	0.00056581530287443	0.000452595217600045	0.000745557460625848	0.000610921990516169	0.000870216504167113	0.000830246668598812	0.00100194407384516	0.00114745377521082	0.000867390557183595
13.5790000000004	0.000909160359648461	0.000968723609538859	0.00117387670952492	0.00113847058774845	0.0013038347060296	0.000455118809791932	0.00054241896848366	0.000436664965249017	0.000739292659432245	0.000625747271907419	0.000893993064197153	0.000991687201075084	0.0010396778983229	0.00118024893344603	0.000886001135840871
13.5895000000004	0.000672630352576625	0.00103027008719538	0.00117592261543168	0.00115766924503671	0.00131446727575999	0.000422812745647291	0.000531616760192406	0.000427180880243535	0.000709704923346469	0.000640572553298669	0.00083687773006413	0.0010415278041959	0.00107932868520525	0.00118366420617107	0.000904611714498146
13.6000000000004	0.000685704770805816	0.00106682935296039	0.00115608836493041	0.00116709382079768	0.00132509984549037	0.000526689608829199	0.00041401295597472	0.00048264798663648	0.000670247370447294	0.000654518011877067	0.000944084426160179	0.00102149640664227	0.00113324444398354	0.00117448264016705	0.000924306011504921
13.6105000000004	0.000738822048743845	0.00109657990661289	0.00113625411442915	0.00117746484021096	0.00133573241522075	0.000433046986524199	0.000276145095485423	0.000550640957261909	0.000632220996832975	0.000667701225695441	0.00104672407802326	0.00104935716037191	0.00114160600826363	0.00115863649207712	0.000945445266310828
13.6210000000004	0.000864896689341275	0.00105996497956809	0.00111641986392788	0.00118783585962425	0.00134236302656567	0.000668646347227054	0.000483954899567576	0.000595603915881166	0.000596619476071824	0.00068083373050488	0.000879748955467649	0.00109008033679939	0.00115029044882061	0.00114519722458369	0.00096332310418812
13.6315000000004	0.000696701197035467	0.00100743188618211	0.00111977006881468	0.0011970984432969	0.00134066204322153	0.000507726390439264	0.00082271854681294	0.000627743333883123	0.000561017955310673	0.000692242129012629	0.000990170451240074	0.00110531710613477	0.0011589748893776	0.00113175795709027	0.00097855806972707
13.6420000000004	0.000948610772041375	0.00101105392855608	0.00117349694219874	0.0011929212436209	0.0013389610598774	0.000562587651079746	0.000956951975097647	0.000644303900838038	0.000525416434549522	0.000703650527520378	0.000851121472533126	0.00115943640359433	0.00115198895721521	0.00111831868959684	0.00099379303526602
13.6525000000004	0.00102161529771499	0.00102507429910145	0.00124224911249595	0.0011887440439449	0.00133726007653326	0.000548243255330321	0.00083430803832097	0.000620053569945055	0.000492974716744178	0.000715058926028127	0.000956907028182715	0.00116156119314352	0.00117925861185319	0.00110256993430655	0.00101325323054625
13.6630000000004	0.000918573290975864	0.0010438969325111	0.00131100128279316	0.00119735921246558	0.00133414162849383	0.000631707438521589	0.000690309949733596	0.000599245957956594	0.000461520437362337	0.000726467324535876	0.00093854534741043	0.00108894769527996	0.00119864670134577	0.00108487634718758	0.00103457226477241
13.6735000000004	0.000815445546114805	0.00107019072085079	0.00137975345309037	0.00120528380289355	0.00132648729343033	0.000444642919888783	0.000574673722930724	0.000627677561656765	0.000440668928974634	0.000738137387162684	0.00100946158726611	0.00105655016510164	0.00121803479083836	0.00107616053052732	0.00105492818877112
13.6840000000004	0.000930845026704078	0.00110068093291942	0.00140546115008636	0.00120076984341253	0.00132589192038455	0.000568788947778858	0.000567852928170789	0.000648311727346344	0.000453443332609735	0.000750794637147557	0.00100814967430697	0.0011268661403256	0.00123826439394117	0.00107164499239999	0.00107566406906779
13.6945000000004	0.000918348457520318	0.0010917180638253	0.00138348405144057	0.00119977138797892	0.00132906713082416	0.000679169773465302	0.000674341178947154	0.000679270374138152	0.000477847227160415	0.000761391482558933	0.00113150719969731	0.00118798272193759	0.0012436722825972	0.00109748740961523	0.00109751464521488
13.7050000000004	0.00072441719084894	0.00109771523663935	0.0013629271170439	0.00118561377473644	0.0013316624819006	0.000768338236082342	0.000713004085646909	0.000670415892917979	0.000515168742398052	0.000771085136924539	0.00120509523343748	0.00123979084261435	0.00121277911861121	0.00112683221858203	0.00112081285280908
13.7155000000004	0.000850641609099985	0.00111200055195044	0.00134237018264723	0.00117145616149395	0.00132743851719411	0.000568483943984743	0.00071410948865209	0.000656580257385213	0.000553102905523758	0.000780778791290145	0.00113507757581077	0.00133400480069012	0.00119627741390535	0.00113929536522321	0.00114411106040328
13.7260000000004	0.000878661447231085	0.0011452814410166	0.00132373756155774	0.00115729854825147	0.00132321455248762	0.000652284024505346	0.000718003488568083	0.000589497955185132	0.00059081658793641	0.000790147901334925	0.00148173367119929	0.0013972788155421	0.00117977570919949	0.00115111255150751	0.00116740926799748
13.7365000000004	0.000821139882191176	0.00116471257826911	0.00131190147243754	0.00114925108221534	0.00131899058778113	0.000915726540535852	0.000729553869863813	0.000551471607307802	0.000628530270349063	0.000799415591279467	0.00125059682960394	0.00137553235993301	0.00116667043906905	0.00116292973779182	0.00119139611295772
13.7470000000004	0.000848702159152977	0.00116501943461132	0.00127069306928836	0.00114364767506135	0.00131841162349697	0.000825274349675208	0.000680386101711065	0.000509147383697108	0.000666177083555076	0.000810422897899345	0.00125339633416659	0.0013068795715602	0.00119338250040941	0.00117538666220069	0.00121894766898834
13.7575000000004	0.000895354620560231	0.00115466586967491	0.00122948466613918	0.0011338449960538	0.00131406397988947	0.00103511110425695	0.000683905112585424	0.000525352073304451	0.00070318863929827	0.000817553752275144	0.00135301041427984	0.00120533049531492	0.00123322940051567	0.00120063834909112	0.00124929132021524
13.7680000000004	0.000870717973036631	0.00113631921789683	0.00118827626299	0.00111354413741417	0.00130557319939126	0.000890287026517517	0.000806688018757188	0.000548845880713523	0.000740200195040956	0.000821295966262596	0.00139549950550956	0.00117768660173077	0.00127559898474474	0.00122475584628223	0.00128049127259592
13.7785000000004	0.000934043464051706	0.00110533631762667	0.00114516160370052	0.00110898756315633	0.00129708241889306	0.000877699374584004	0.000977889298065457	0.00059075832858097	0.000762546595134403	0.000825038180250048	0.00133878964116448	0.00126686166312685	0.00131796856897381	0.00124702678229568	0.00130719119698911
13.7890000000004	0.000918343466386285	0.00110137020951263	0.00114521251977008	0.00112051895428298	0.00128859163839485	0.000969731888179908	0.00109983252456176	0.000650720852487311	0.000782385298108005	0.0008287803942375	0.00152747008573043	0.00137388123206043	0.00136197265075389	0.00125917807041425	0.00133389112138231
13.7995000000004	0.000952238102351992	0.00116588733048871	0.00117105250441679	0.00113752880158048	0.00128010085789664	0.00106985448917657	0.0011042322166471	0.000766436939791128	0.000789085440696006	0.000831591230908157	0.00137046958017085	0.00139537413802766	0.00139464920475958	0.00126148420585771	0.00135940144607472
13.8100000000004	0.000991602292635411	0.00123411534749257	0.00119689248906349	0.00115765265781286	0.00127161007739843	0.000932802094586423	0.00111850774664322	0.000887858149911044	0.000808537983870641	0.000833552680024297	0.00138393733862738	0.00141581723845758	0.00142228895397961	0.00126533857437835	0.00138401957099167
13.8205000000004	0.00104100416898589	0.00122021655149449	0.00122273247371019	0.00117777651404525	0.00126479688505915	0.00101370423189358	0.00110172541093635	0.000991805148423268	0.000825460121859117	0.00083560299855918	0.00122352551008746	0.00144856203459738	0.00144920736138002	0.00126924230256672	0.00140819885265969
13.8310000000004	0.000957086038662404	0.00118905700739268	0.00124469257891319	0.00119796885675926	0.00126604532271417	0.00108426796484286	0.00105140025127622	0.00108549838919125	0.000842382259847593	0.000826629783789166	0.00127990774317635	0.00150468415142321	0.00147612576878042	0.00127314603075509	0.00143197918591964
13.8415000000004	0.0010166678469497	0.00115467804729147	0.00124539316069923	0.00121899159806259	0.00126729376036918	0.0011472591157328	0.00111764997037022	0.00115873762256931	0.000859304397836069	0.00081384073056815	0.00100036704368201	0.00156717600330546	0.00148844341971626	0.00127704975894346	0.0014557595191796
13.8520000000004	0.00113652260771063	0.00111553700560692	0.00124863078960168	0.00124001433936591	0.0012685421980242	0.00114579273782803	0.00134098155377305	0.0011401462816217	0.000872113337120529	0.000801051677347134	0.00109975079285101	0.0016202184776272	0.00148605967393366	0.00127694245996537	0.0014734374018822
13.8625000000004	0.00118057563275807	0.00110077175716297	0.00125186841850414	0.00125026394014213	0.00127154531314774	0.00144167145638276	0.00152051308490254	0.0011022036482208	0.000883037060332619	0.000788262624126118	0.00110585094581702	0.00158214101461664	0.00147440108886158	0.00127081862023848	0.00148667008489236
13.8730000000004	0.000919124318759675	0.00114030779300341	0.0012551060474066	0.00125599653056389	0.00128080423489692	0.00111959419500614	0.00134088079503574	0.00109622626722482	0.000892153501877218	0.000777538035016986	0.00127312435166333	0.00139128120088952	0.00146274250378951	0.00127089451631939	0.00150024946549471
13.8835000000004	0.00112280447527067	0.00120050949490182	0.00127602707691028	0.00125461672162613	0.00128815472709453	0.00106242198086855	0.00119180511811433	0.00104303849892862	0.000894516945607087	0.000772777453341093	0.00131246878795972	0.00128241688274234	0.0014541680684182	0.0012715087079507	0.00151248115800674
13.8940000000004	0.00118793816993224	0.00123426445904543	0.00126748459940757	0.0012471883734597	0.00129282748197983	0.00117466357661559	0.00120437315279155	0.000979860823112173	0.000895305765858466	0.000772134494241103	0.00130471308532391	0.00128268501340367	0.00143596515087599	0.00128346443165485	0.00151885848604855
13.9045000000004	0.00112385753054324	0.00122789269329783	0.0012503042162575	0.00124539294545877	0.0012940776444365	0.00127828929705493	0.00125129310097351	0.000914796090146247	0.000866457696870091	0.000773296520379566	0.00134822466517142	0.00126819069531768	0.00141230857996106	0.00129676575817342	0.00151932820297954
13.9150000000004	0.00103338960739632	0.00119586285307546	0.00123312383310743	0.00124359751745785	0.00130283587957722	0.00115827022737589	0.00128966792045314	0.00085687107170725	0.000836109193006864	0.000774458546518029	0.0013403647858916	0.00121413400924304	0.00138507208357928	0.00133100382039437	0.00151979791991052
13.9255000000004	0.00110904437038825	0.00114965003779484	0.00121570281951964	0.00124180208945692	0.00131256289828974	0.00110407016980281	0.00131836109790945	0.000771750896797582	0.000808890975833553	0.000765221739322696	0.00112922218293748	0.00114111267483851	0.0013578355871975	0.00136524188261532	0.0015202676368415
13.9360000000004	0.00125533434321062	0.00111255768574504	0.001181681614375	0.00123495252872307	0.00132228991700226	0.00125616345029212	0.00133209711605206	0.000752375676735871	0.000781672758660241	0.00075322861485875	0.00120820114936733	0.00119402801552665	0.00132855688517592	0.00139947994483627	0.00152102026634358
13.9465000000004	0.00119755001360319	0.00115723654900002	0.00116756781474711	0.00122473354616776	0.00133428312715389	0.0010997897259656	0.00122006076048827	0.000759744732741402	0.00075140375986714	0.000740652051645807	0.00139822651670093	0.00131393618205948	0.00130969618283321	0.00143371800705722	0.0015257336718387
13.9570000000004	0.00109171212476477	0.00122178601279244	0.00115345401511922	0.00122035468598676	0.00135674496988407	0.00124652630438941	0.00102581558439667	0.000810233711026475	0.000702830071360563	0.000725043824876924	0.00134520312848142	0.00132025119052095	0.00131884218688059	0.001461624035935	0.00152785153240095
13.9675000000004	0.00111536339188805	0.0012072046210042	0.00113934021549134	0.00123057613173898	0.00137914816472702	0.00117650907919315	0.000948263360911239	0.000865131521976078	0.000654256382853986	0.0007079660497979	0.00124372046255576	0.00125118053834199	0.00133921366246306	0.00148868340002152	0.00152276944674251
13.9780000000004	0.00107541339742299	0.00113652249214195	0.00112402696494295	0.00123792192933462	0.00140155135956998	0.00127408887297659	0.00103772887092056	0.000934738441251657	0.000632958226950719	0.000690888274718875	0.00119538146138892	0.00125053075029179	0.00135958513804553	0.00149793442192703	0.0015117229896742
13.9885000000004	0.00111479348505677	0.00107694366956852	0.00111946095075485	0.00124272805566407	0.00142395455441294	0.0010952565463493	0.00114448764320159	0.00100033513855194	0.000645177741195329	0.00067381049963985	0.00127404206603207	0.00132392512267845	0.00137188382701553	0.00148968972650043	0.0015006765326059
13.9990000000004	0.00122891410707202	0.00112042654904985	0.00112957948383892	0.00125035466967817	0.00144635774925589	0.00116638577132063	0.00115703352406004	0.00101066302285245	0.000693090957032695	0.000657787555145348	0.00133179333332672	0.00129114486550522	0.00136970713464873	0.00147729673929692	0.00148998132286834
14.0095000000004	0.0011426840055981	0.0011698376999037	0.00113969801692298	0.00126078501950356	0.00146876094409885	0.00116050264665282	0.00112439897160264	0.000975799714407563	0.000752071857225512	0.000664699314679646	0.00135023627833437	0.00121122864835899	0.00134141997114626	0.00146532352577172	0.0014801642314575
14.0200000000004	0.00109796253725607	0.00118742572786919	0.00114981655000705	0.00127121536932896	0.00149084547798465	0.0011920986432804	0.0011931466135832	0.000939476405962553	0.000783405716243445	0.000675773743662367	0.00121835693558079	0.00122640963614587	0.00130596072612158	0.00144484936935656	0.0014728761091873
14.0305000000004	0.000993865242142505	0.00116907238691955	0.00116442440313688	0.00128164571915435	0.00150515580689397	0.00122004745582751	0.00132067993707779	0.000896239166334924	0.000814739575261378	0.000698605531857375	0.00125663380494452	0.00131138213169298	0.0012705014810969	0.0014243752129414	0.00146895994577079
14.0410000000004	0.00109910201992445	0.00118894866864633	0.00119556041836859	0.00130157331697201	0.00151946613580329	0.00139838455556395	0.00137823442030735	0.000818770059817656	0.000846073434279311	0.000724553728517622	0.00120430274207043	0.00132935347647838	0.00129678760163974	0.00140390105652623	0.00146504378235428
14.0515000000004	0.00106310150216893	0.00119286158075048	0.00122068420775872	0.00132217928964588	0.00153377646471261	0.00136501834212287	0.00130304671346031	0.000831605737146868	0.000904150711084521	0.000750501925177869	0.00113351516095067	0.00134372556546354	0.0013539643093973	0.00138515041023999	0.00145915494793267
14.0620000000004	0.00110179597929277	0.00117616492154061	0.00124580799714885	0.00134468987393829	0.00154808679362184	0.00166884546957814	0.00123780881623244	0.000880073627145072	0.000974485387706874	0.000776450121838116	0.00118749004136615	0.0013616149562553	0.00142367096641976	0.00136815641850796	0.00145054882251599
14.0725000000004	0.000968826409666833	0.00112348753432339	0.00127093178653898	0.00136893335883862	0.00155991787960361	0.00168530800932038	0.00126565789451944	0.000919526236044963	0.00104462308813872	0.000801233010990459	0.0012811048375286	0.00131875202474414	0.00149337762344223	0.00136056601019546	0.00144121289324636
14.0830000000004	0.00101249994575703	0.00110967266954758	0.00130987906861637	0.00140890630010259	0.00156868316020338	0.0013529461509443	0.00131468017932575	0.00096038592739459	0.00107553990706836	0.000816984766959736	0.00134591402428172	0.00127994301335066	0.00156141964943389	0.00135656752802453	0.00143211876448627
14.0935000000004	0.00105303775822086	0.00120002769287492	0.0013274334656287	0.00144596715115116	0.0015754045705488	0.00148483947332718	0.00124901752685053	0.00100884027641144	0.00107159621744385	0.000834681092303982	0.00135097342131521	0.00132499617370379	0.0015880272941625	0.00136635209480696	0.00142498028545689
14.1040000000004	0.00109702930991878	0.00131796532060702	0.00133764215360727	0.00147854643734627	0.00158124899568066	0.00165661282990986	0.00113122727979232	0.000997094353676904	0.00105139143016531	0.000853835844679244	0.00121877032910859	0.00140198710721709	0.00160063519888597	0.00137862754712044	0.00142115031948624
14.1145000000004	0.00101058690398951	0.001377790389509	0.00134785084158584	0.00151112572354138	0.00157780284918692	0.00141508173765169	0.00106634862589316	0.000978529804361287	0.00105497478469239	0.000872990597054505	0.00144341329899271	0.00138526732075213	0.00161714499696968	0.00138091722449279	0.00141732035351559
14.1250000000004	0.00101552685864214	0.00131904825868892	0.00135805952956337	0.00154370500973649	0.00157435670269318	0.00146525035423021	0.00122356864929156	0.000994469366600851	0.00106905680768872	0.000908537568649776	0.00136191952002762	0.00133594411794272	0.0016336547950534	0.00138253121014744	0.00141349038754494
14.1355000000004	0.001166103088479	0.00126399278885477	0.00134604793834989	0.0015692380314835	0.00157091055619944	0.00138230172333953	0.00135148754814519	0.001029388959219	0.00108313883068506	0.000949758769973987	0.00127926167623728	0.00135073539347671	0.00164232466179529	0.00138414519580209	0.00140966042157413
14.1460000000004	0.00115873429355624	0.00133259625837576	0.00138135844312597	0.00158906114928201	0.00156412949532696	0.00133314600243527	0.00122665465484867	0.0010831066720196	0.00109552535270472	0.00099028233982115	0.00137395790471095	0.00144529269755608	0.00161637601490061	0.00138575918145673	0.00140116346343648
14.1565000000004	0.00103625814059357	0.00140115905212843	0.00141666894790205	0.00160546362474131	0.00155000779218971	0.0013242010213367	0.00108084230725366	0.00113545062747243	0.00108417486106466	0.00104063168026799	0.00134063859762807	0.00148393165831329	0.0015442912919782	0.00139476207159096	0.00139957925336155
14.1670000000004	0.00108019790530729	0.00143625636375972	0.00145197945267813	0.0016109200447173	0.00153977868598621	0.00125391583697683	0.000980508437216234	0.00118380502736855	0.00107282436942461	0.0010966470536597	0.00121248609074225	0.00144312845239825	0.00145913080807466	0.0014045670793193	0.00140335583057412
14.1775000000004	0.00120062475790645	0.00151202866680718	0.00148133216167366	0.00159674679128234	0.00152954957978271	0.00134612299237088	0.000997857576198923	0.00120005722006361	0.00105409226264293	0.0011526624270514	0.00129085502006928	0.00139477431820779	0.00137397032417113	0.00141974662540475	0.0014106220930461
14.1880000000004	0.00131115697188917	0.00157036133708646	0.00146929272474691	0.00157547759900246	0.0015193204735792	0.00146962409234807	0.00106098020509692	0.00119640537227231	0.00104624473850478	0.00120867780044311	0.00138310868906285	0.00135949682725908	0.00130574183785391	0.00144239211747322	0.00141788835551808
14.1985000000004	0.00137549344956377	0.00142673587894196	0.00141860807087651	0.00154855394880391	0.0015090913673757	0.00116791453265286	0.00112580253907894	0.00119784939690845	0.0010412527225303	0.00126282463262107	0.00137577527816414	0.00137777810239002	0.00129422979757033	0.00145968005608065	0.00142805491507163
14.2090000000004	0.0013330233333321	0.00125981245404598	0.00136792341700611	0.00151299068492466	0.00149886226117219	0.00123064263717648	0.00112410810208995	0.00121801747878766	0.00102635527329117	0.00128550396278285	0.00148588978558964	0.00143514911530875	0.00138793238949443	0.0014826582390877	0.00144257192024687
14.2195000000004	0.00130262713053291	0.00120791456103287	0.00131723876313571	0.00147742742104541	0.00148836080878563	0.00125574977216306	0.00119862803853885	0.00123581435079009	0.00100077885372933	0.00130404900188153	0.00152596541061168	0.00145081084029916	0.00148984376462446	0.00151633217835068	0.00145588318622138
14.2300000000004	0.0014366576154492	0.00123965206665247	0.00128858614348201	0.00144186415716616	0.00147688430315368	0.00132837480558746	0.00129616962584835	0.00126645678724955	0.000975202434167487	0.00132123561456034	0.00145480970421472	0.0014177529910868	0.00159175513975449	0.00155000611761366	0.00146533608675431
14.2405000000004	0.00137820133576378	0.00130884811966722	0.00135126937780597	0.00141954471141841	0.00146540779752172	0.00145325275025323	0.00133382388767623	0.00131876319680227	0.000949626014605644	0.001337683083452	0.00146243963057185	0.00142925853816781	0.00168773540813907	0.00158368005687664	0.00147478898728723
14.2510000000004	0.00135422433550301	0.00136694934676991	0.00143974985711912	0.00139748242718728	0.00145393129188976	0.00135430752379258	0.00124889289034173	0.00129662149092249	0.000942098062225211	0.00135413055234365	0.0013570330846122	0.00149577115739436	0.00172138248111063	0.00161253523151997	0.00148491775101799
14.2615000000004	0.00122395044836141	0.0014042698973626	0.00152823033643227	0.00137383494820761	0.00144215118171025	0.0015055017081772	0.00114359303713173	0.00124774981781905	0.000941789496716055	0.0013705780212353	0.00140608929706086	0.00151797158989005	0.00168759139179444	0.00163175287692555	0.00150598724996182
14.2720000000004	0.0012800765903354	0.0013673308013818	0.00161671081574542	0.00135422376038775	0.00142429898058451	0.00158778654917338	0.00111604274653077	0.00120446338700649	0.000943052989568479	0.00139008071099793	0.00148720176470079	0.00152216317098435	0.00165380030247825	0.00165099381730022	0.00152896115922106
14.2825000000004	0.00130234284681915	0.00132695109619112	0.0016562799284147	0.00135884646652403	0.00141220888810843	0.00144447869773754	0.00122808313007637	0.00114612699513188	0.000962812603365636	0.00141454813467511	0.00138405676000332	0.00149696032093616	0.00162000921316206	0.00166343660631488	0.00155132518297666
14.2930000000004	0.00142455455943717	0.00131513349681377	0.00155922778734312	0.00136520079068848	0.00140366470864698	0.00124970678257058	0.00138927470889394	0.00109027688368844	0.000998775729098358	0.00143366189914561	0.0012365762288659	0.00142303276006515	0.0015522152659067	0.00166832126810782	0.00157200635427966
14.3035000000004	0.00124879863576388	0.00131289630876233	0.00145945653786796	0.00138419592103563	0.00140174605690481	0.001351022006774	0.00142318237103154	0.00111004888618508	0.0010341716236085	0.00144752301684807	0.00123867445919797	0.00136412637832894	0.00153022264158781	0.00166886598280766	0.0015869160094698
14.3140000000004	0.0013643298166102	0.00129624265437829	0.00135968528839281	0.00140423669869571	0.00140756337273072	0.00140911064794602	0.00142676833162984	0.00115236849969587	0.00108250663715217	0.00146138413455052	0.00123124533516553	0.00140486707052909	0.00152697487089194	0.0016543812750333	0.00160182566465994
14.3245000000004	0.0013162301070522	0.00129104201369353	0.00125991403891766	0.0014242774763558	0.00141646607753052	0.00148026541421782	0.00139594469348327	0.00117906381019902	0.00113642395469739	0.00146493622944343	0.00120058065522556	0.00153963478014663	0.00152372710019606	0.00163190989661271	0.00161673531985007
14.3350000000004	0.0014034117691484	0.00126695911418232	0.00125725470652585	0.00144105352799165	0.00142536878233032	0.00150244613751625	0.001378550754753	0.00121014122959056	0.00119034127224261	0.00146436471521325	0.00154153302516875	0.00161873402490019	0.00152000058194445	0.00160943851819211	0.00163164497504021
14.3455000000004	0.00132076870081286	0.00127915975115165	0.00130793824954907	0.00145347661159585	0.00143605707569794	0.00153924639723775	0.00147749741021297	0.00124828080386026	0.00124425858978709	0.00146439661324333	0.0015466372379958	0.00164434828196882	0.00155396516074823	0.00158696713977152	0.00164573923927827
14.3560000000004	0.00134512418177019	0.00132289638296771	0.00135862179257228	0.00146705855338019	0.00145566580399243	0.0016269568181361	0.00161709096643714	0.00125722156193038	0.00127807381823492	0.00145568047816805	0.00149458461683083	0.00165715239108912	0.00156482745963941	0.00157569316647401	0.00165106383505663
14.3665000000004	0.00144284179585737	0.00138149045730318	0.0014093053355955	0.0014888416453596	0.0014680907245503	0.00149690658302374	0.00166509444412589	0.00126361878265891	0.00131188904668274	0.00143612163540656	0.00143864134978249	0.00165932609977858	0.00158704638781899	0.0015659586928589	0.00165162974854461
14.3770000000004	0.00143985511982202	0.00141083787325857	0.0014530288373452	0.00149535480483564	0.00148051564510817	0.00145423478360588	0.0016247100881754	0.0012997156378291	0.00135464939203115	0.00141656279264507	0.00166496460482179	0.00163883186783412	0.00160926531599857	0.00155112919727588	0.00165186726094857
14.3875000000004	0.0013678830417613	0.00143320678410448	0.00143974729108946	0.00148208498834163	0.00149294056566605	0.00159389989706165	0.00159772148599096	0.00133630126122755	0.00137793331672009	0.00139700394988358	0.00145100666199082	0.00158681701503944	0.00163401377668167	0.00154316368171427	0.00165201772728209
14.3980000000004	0.00142003816004127	0.00149827127230011	0.00145211434049106	0.0014884147237996	0.00150536548622392	0.00166079641840562	0.00154264212674693	0.00136142087353815	0.00140088958322218	0.00137770734042779	0.00152564472011375	0.00160658563139684	0.00166785014083177	0.00154605044979826	0.00164949672516201
14.4085000000004	0.00154913431372761	0.0015722276445958	0.00146448138989266	0.00149421234294493	0.00151779040678179	0.00166154492713783	0.0014303867830341	0.00140767528845904	0.00142887519252453	0.00136937610449634	0.00162667342042889	0.0016866722719995	0.00170802239731144	0.00156348382485763	0.00164367901729116
14.4190000000004	0.00135340281131866	0.00157832001247749	0.00147684843929425	0.00150000996209025	0.00153098977457408	0.00175534898046272	0.00147698163595576	0.00144710491602245	0.00143508131067384	0.00136513275060516	0.00168592922767251	0.00176073795761663	0.00174179097150767	0.00159566879144377	0.00163822429995326
14.4295000000004	0.00131160228699352	0.00152373722374386	0.00150449748336992	0.0015058075812357	0.00155018461913311	0.00167771972609321	0.00156342603889614	0.00147118172733426	0.00144128742882315	0.00135904870645869	0.0016534542718357	0.0017495870267318	0.0017755595457039	0.0016278537580299	0.00163367705894752
14.4400000000004	0.00133807395124301	0.00151578976806619	0.00154075376700942	0.00151499720500438	0.00156937946369215	0.00165017525702698	0.00158470658581926	0.00148610513040617	0.00144749354697246	0.00135183192984761	0.00155399084684192	0.00170487437047704	0.00180115588236015	0.00166003872461604	0.00162912981794178
14.4505000000004	0.00154564698235002	0.00160095772598193	0.00156487356498144	0.00152418682877305	0.00158857430825118	0.00148184510425704	0.00146478844427433	0.00149524205910972	0.00145897179091634	0.00134461515323652	0.00140117879178673	0.00167754136945297	0.00178097737578357	0.00169166471516292	0.00162264940607447
14.4610000000004	0.00133195627719373	0.00167717662785059	0.00158899336295346	0.00153439235981995	0.00160776915281022	0.00149000879746425	0.0013699040950542	0.00147519213045838	0.00147286642584899	0.00133739837662544	0.00166766494207209	0.00172731793819569	0.00172786365443948	0.00172217275363147	0.00161149279796009
14.4715000000004	0.00130584789733462	0.00164960482832314	0.00161311316092548	0.00154793849571959	0.00162903602940615	0.0014507418987876	0.0014121351880196	0.00146078113903448	0.00148313147538832	0.00133018160001435	0.00182258090735118	0.00174051467221868	0.0016747499330954	0.00175021589575207	0.00159800528879556
14.4820000000004	0.00149301134187244	0.00160895774151301	0.00162216901839179	0.00159394480245742	0.00164744549841748	0.0012744442405157	0.00148025555146835	0.00146248632115696	0.0015006182451174	0.00131768185773074	0.00166465841711432	0.00168741203551387	0.00162163621175131	0.00178309895181179	0.00158506669220984
14.4925000000004	0.00138756826121643	0.00156524908013116	0.00161941678957079	0.0016227895955515	0.00166206511914521	0.00146831954336728	0.00153561777513416	0.00145868181577925	0.0015105759706149	0.00130717566197943	0.00140327611114638	0.00168204394549726	0.00157395006434601	0.00180170868455075	0.00157663614797673
14.5030000000004	0.0013098885274125	0.00154551987739789	0.00161102595421205	0.00162411649879405	0.001675568261986	0.0014166308125803	0.00159529946125879	0.00148281210790225	0.0015217748154917	0.00129877784829424	0.00169178884357836	0.00177455690185027	0.00160200377508252	0.00182750176072387	0.00157549306502573
14.5135000000004	0.00137394750782591	0.00153367239900363	0.00160263511885331	0.00162442405086034	0.00167903467779746	0.00148002651214482	0.00165185912467714	0.00152895561349347	0.00153769201525613	0.00129038003460904	0.00160343968249192	0.00191767904203192	0.00164436902591841	0.00182370876143378	0.00157434998207473
14.5240000000004	0.00127405830065944	0.00154272665574156	0.00159424428349456	0.00162473160292664	0.00167936461641289	0.00144258370826642	0.00171030458381347	0.00156793192962851	0.001559777626297	0.00128499813378609	0.00164947172148157	0.00188737381237615	0.0016867342767543	0.00181847595374625	0.00157320689912373
14.5345000000004	0.00132698739228798	0.00154816363102847	0.00160540698482479	0.00162178283181811	0.00167969455502833	0.00146341724170335	0.00174164214615411	0.00160297783357154	0.00158186323733788	0.00128125724437321	0.00175399723815679	0.00173059663715732	0.00173265868206351	0.00181324314605872	0.00157206381617274
14.5450000000004	0.00130856852978431	0.00146528134105552	0.00169735127787369	0.00161449229647713	0.00167492794985812	0.00126220401112551	0.00163548728864237	0.00164933339364982	0.00160290054869832	0.00127605197645055	0.0016056651426131	0.00165168658293605	0.0018117787144196	0.00180801033837119	0.00157240651252633
14.5555000000004	0.00127380002157592	0.00132500126250317	0.00178983195664793	0.00160708065267838	0.00166151688670066	0.00152771594188708	0.00145916901109833	0.00159370371826368	0.00161397901309901	0.0012742642846887	0.00141842259851866	0.00166118494088609	0.0018390047680859	0.00181451049487685	0.00157700916291426
14.5660000000004	0.00120185132919628	0.00122213890394677	0.00188231263542217	0.00159724683972623	0.00165042005511037	0.00160575360025632	0.00136541247266453	0.00153480825155389	0.0016250574774997	0.0012789878329878	0.00144708275650894	0.00169742803804336	0.00185396060182534	0.00182266857023533	0.00158971182721834
14.5765000000004	0.00125486991139856	0.00124686739388295	0.00197528008679057	0.0015686443450081	0.00163932322352009	0.00166440831571343	0.00150571320889425	0.00147713386152628	0.00164372956567172	0.00128371138128691	0.00170349617302788	0.00174545329027222	0.00186891643556478	0.0018284617360778	0.00160241449152243
14.5870000000004	0.00111204814813215	0.00128276182610804	0.00199088602104391	0.00151466797027986	0.0016282263919298	0.00154475190828377	0.00170034407972687	0.00139706318194529	0.00164917966704707	0.00128843492958601	0.00159613911608562	0.00175911274499664	0.00185334457420987	0.00182384878616546	0.00161511715582651
14.5975000000004	0.00152648743217802	0.00136468185368937	0.00193042178302536	0.00148618398278897	0.00161712956033952	0.00164671117735555	0.00167996193918636	0.0013359777686553	0.00163718295948152	0.00129211359120707	0.00152268051404864	0.001679103942933	0.00175236033330719	0.00180381132273263	0.00162926376780419
14.6080000000004	0.00147099771419372	0.00143445427946607	0.0018699575450068	0.00149854643006934	0.00160603272874924	0.00179908577202236	0.00152285935487775	0.00135210733202046	0.00161268531726626	0.00128558210228535	0.00175748447162902	0.00159251758159727	0.00164926840566682	0.00178401038511429	0.0016457567947511
14.6185000000004	0.00128549811746269	0.00144755343556805	0.00180949330698824	0.00151090887734971	0.00159491612940233	0.00179500493336036	0.00150019531317874	0.00136986989201887	0.00159402434171745	0.0012779389574985	0.00184323064483499	0.00153629150267299	0.00155327010706483	0.00176336090138822	0.00166414958810981
14.6290000000004	0.00106573981284287	0.00138636106235714	0.00174849635478034	0.00152327132463007	0.00158735442972471	0.001645561981715	0.0016306521752403	0.00139957935115208	0.00157536336616864	0.00127222111429531	0.00151690561483687	0.00154600967136545	0.00145727180846284	0.00174271141766215	0.00168528157955022
14.6395000000004	0.00112394105645153	0.00134207348436311	0.00173650614767582	0.00154691861611978	0.00158102718467229	0.00176102461108703	0.00168822419860464	0.00144092346077682	0.00155670239061983	0.00126755086165953	0.00144663091445874	0.00157121059051664	0.00141704577954131	0.00172206193393608	0.00170641357099064
14.6500000000004	0.0013102162130764	0.001338927909537	0.00175684753869662	0.00157202201653919	0.00157469993961988	0.00199190955237571	0.00165140762487416	0.00147775851391186	0.00154577062142074	0.00126288060902375	0.00148758322144146	0.00162336046503637	0.00146595577817745	0.00169599853420378	0.00172829185357532
14.6605000000004	0.0012631722736475	0.00134245441678079	0.00177718892971741	0.00159467236282969	0.0015684136854054	0.00193409056210199	0.00155164117348729	0.00150827182577147	0.00154063575698304	0.00125821035638796	0.00150708200511578	0.00166596941430133	0.00159674113370304	0.00165429493267877	0.00175402391101916
14.6710000000004	0.00140159766745731	0.00133662708195516	0.00179753032073821	0.00161487809361231	0.00156294724794893	0.00183067825419524	0.00148112545160281	0.00154580786155073	0.00153624410822591	0.00125410739610999	0.00151602328966441	0.00162811671061282	0.0017280109336727	0.00161421415654059	0.00178194866465556
14.6815000000004	0.00137287410878974	0.00134988504591317	0.00183269406066649	0.00167322180728563	0.0015586875770394	0.00201526421535097	0.00152908184679645	0.00158484735131713	0.00153171002799148	0.00125113902054745	0.00153295511698311	0.00153150584559531	0.00185928073364236	0.00159412241266524	0.00180984418370435
14.6920000000004	0.00154023225370289	0.00143789537793887	0.00181663453526638	0.00175398726462222	0.00155533298103991	0.00188933951562103	0.00163242179412844	0.00161454187741267	0.00154719318180863	0.00124667217093336	0.00138608857885981	0.00146891426834191	0.00193020171119685	0.00157048214960705	0.00183694944063715
14.7025000000004	0.00140372668198861	0.00143655308292375	0.00179286568640816	0.00177907923157289	0.0015425850231742	0.00190861602333122	0.00175362264720117	0.00165293192430018	0.0015834423297419	0.00124073512036325	0.00162934991142659	0.00154196909038125	0.0019402330843496	0.00154273766820125	0.00185504878215241
14.7130000000004	0.00151554134134106	0.0013901071604817	0.00176909683754995	0.0017931846984736	0.00153723138096114	0.00174387736963431	0.00180909553290826	0.00169858071743955	0.00161487137479141	0.00123479806979314	0.00161318336569265	0.00158504967778082	0.00189482220046092	0.00153183180583818	0.00187314812366767
14.7235000000004	0.00164056654708882	0.00136370155432584	0.00174532798869173	0.0018072901653743	0.00153600963524141	0.00184438157895722	0.00174128442182124	0.00172043974817518	0.00163686015883641	0.0012299911358011	0.00165675587667169	0.00148189857685094	0.00184941131657224	0.00152695085051953	0.00189124746518292
14.7340000000004	0.00145365364155024	0.00138397241808391	0.00167754831058902	0.00182242272309662	0.00153478788952168	0.00206958230935068	0.00168301909127582	0.00175458719449179	0.0016588489428814	0.00122744443496481	0.00153690414239351	0.00135499173872213	0.001804354585654	0.00152206989520089	0.00190934680669818
14.7445000000004	0.0013857839582095	0.00142340731692599	0.0016424411237356	0.00183892473524754	0.00153627780054474	0.00162680072826385	0.00173453955519277	0.00181006759076097	0.00168083772692639	0.00122671571927065	0.00154950976636495	0.00131546624232592	0.00180823501020144	0.00151718893988224	0.00192590761097986
14.7550000000004	0.00125212274228592	0.00145483595990095	0.00160685263212638	0.00185542674739875	0.00154702813023749	0.00202956689168932	0.00185136704525267	0.00180122523732594	0.00169214511360426	0.00123133544957567	0.00169554065445965	0.00137290081178437	0.00183965284094012	0.00151169326700015	0.00194192470190518
14.7655000000004	0.00133809510369183	0.00152583470970553	0.00157126414051717	0.00187962054092619	0.00156054186504464	0.00165639884262613	0.0018870217879364	0.00178769078459685	0.00170313834153647	0.00123970066251086	0.00141757025770884	0.00142216889210777	0.00185083494104092	0.00150600549487953	0.00195307034164863
14.7760000000004	0.00138122917707131	0.00157895182080226	0.00153736263808641	0.00189277813861359	0.0015740555998518	0.00168270446237992	0.00181699798586842	0.00178883555862129	0.00169101858858067	0.00124806587544605	0.00168285344149778	0.00146954367895317	0.00186201704114173	0.00149641232661506	0.0019593642593648
14.7865000000004	0.00148588531845005	0.00160539669203867	0.00157457480890349	0.0018828229296444	0.00158756933465895	0.00176815165302427	0.00176466229320004	0.00174483668102225	0.00167960522589147	0.00125643108838124	0.00154503631264621	0.00153074364053524	0.00188063605491914	0.00149053569331681	0.00196565817708096
14.7970000000004	0.00160791845938252	0.00158199137446953	0.00162879242826492	0.00186181866338171	0.0016010830694661	0.00158501649858105	0.00191141355142133	0.00171980922996275	0.00163038343807517	0.00126479630131643	0.00153401781214241	0.00165274270272753	0.00187498489060121	0.00151325362057694	0.00197044552164022
14.8075000000004	0.00146889567847261	0.00155845113192201	0.00168301004762635	0.00186252393555923	0.00161459680427326	0.0015419682859781	0.00204386819868881	0.00172653104957604	0.00158720002933911	0.00129037294609879	0.00156024912411664	0.00177133685375113	0.00183643658846556	0.00153711368634458	0.00196954897656334
14.8180000000004	0.00142289047567954	0.00155263045759588	0.00173722766698778	0.00186322920773675	0.00162794940014951	0.00152921553734316	0.00195161571297982	0.00172809682224709	0.00156695402448046	0.00131356931276065	0.00173756083748658	0.00182122608350064	0.00182123287945371	0.0015676514513957	0.00196773040226104
14.8285000000004	0.00138063777778169	0.00154189444157414	0.0017837470127658	0.00186393447991427	0.00163234854940673	0.00144112906586731	0.00175691798903508	0.00171836083877519	0.00154670801962182	0.0013331245812298	0.00156028049026739	0.0018068225523979	0.00180602917044186	0.00159818921644683	0.00196262459332973
14.8390000000004	0.00147359670787971	0.00154141575317137	0.00178507131083788	0.00184726785018436	0.00163646116526401	0.00141036278867753	0.00170145070050832	0.00173529004656302	0.00152646201476318	0.00134994902605483	0.00163070515932984	0.0018238339857609	0.00180313482050291	0.00162872698149795	0.00195751878439842
14.8495000000004	0.00148937329064278	0.00157771485334278	0.00176625579956134	0.00182599661994994	0.00164057378112129	0.00142627027983749	0.00189899992040873	0.00169532476124149	0.00150703320593715	0.00136677347087986	0.0017159950549238	0.00185628873815532	0.00187046327488563	0.00166087956806472	0.00195086755529931
14.8600000000004	0.00135367803367087	0.00164194886569607	0.00174744028828481	0.00180550114231548	0.00164468639697856	0.00145975746916378	0.00204217643019342	0.00163973069181595	0.00148850331274685	0.0013835979157049	0.00177893547552687	0.00189980537563199	0.00196365273956906	0.00169989514607128	0.0019387120041375
14.8705000000004	0.0014063035832874	0.00170832715578421	0.00172862477700827	0.00178585899254083	0.00165272380608445	0.00160685609089332	0.00185770601295013	0.00159593940050467	0.00147353561697208	0.00140050227333606	0.00172006466084061	0.00189931803959027	0.00205563315129064	0.00173651499640659	0.00191960769724302
14.8810000000004	0.00144138884273039	0.00172907229548963	0.00172271466637584	0.00177240477186626	0.00166196676594031	0.00161007930091811	0.00169142566156048	0.0015379066721157	0.00149459045432643	0.0014181658026251	0.00150930843537674	0.00191767809886443	0.00214761356301223	0.00178009360727321	0.00190050339034835
14.8915000000004	0.00145534656929698	0.00174066153950041	0.00174673319412736	0.00178213394718887	0.00167417039259635	0.0017102267981514	0.00161357493963102	0.00147685239934352	0.00153263936345945	0.00143954388702739	0.00190024774432398	0.00190608739455503	0.00218483202242927	0.00178336092360952	0.00187642281033238
14.9020000000004	0.00155240209870897	0.00172562092860982	0.00177569359911247	0.00179210486331852	0.00169884165686954	0.00190153693616626	0.00159451190250145	0.00149971202262262	0.00159026044536857	0.00146695812348774	0.00173149763103308	0.00190597444698955	0.00214550881204031	0.0017959806149775	0.00185521883225157
14.9125000000004	0.00147978126720834	0.00169297758511313	0.00180465400409759	0.00179908119034638	0.00171781075828845	0.00151841331733523	0.00156657543237409	0.00153584241402304	0.00163462474225891	0.00149437235994809	0.00176895217480714	0.00188719769462662	0.00207438471256539	0.00179420006228659	0.00183401485417075
14.9230000000004	0.00132633687397676	0.00165008266797322	0.0018336144090827	0.00180605751737425	0.00173517124672326	0.00168980999886171	0.00160151295031587	0.00155202623743222	0.00166878454984015	0.00151946162111204	0.00171883623985035	0.00182669811154552	0.00200326061309046	0.00178739836070249	0.00181281087608994
14.9335000000004	0.001563481535164	0.00158641203433383	0.00185298454115317	0.00181813155812699	0.00175253173515806	0.00172771227962395	0.0016381708228252	0.00160116058895919	0.00170294435742139	0.00153711096132906	0.00179419160466072	0.00174395240806951	0.00193200570883459	0.00178059665911839	0.00179160689800912
14.9440000000004	0.00166515801894667	0.00151778108173977	0.00187056819837188	0.00184294988318951	0.00177062441172904	0.00165226697374206	0.00161758686074297	0.00163035098782449	0.00173710416500263	0.00155477003561783	0.00171793757947128	0.00165288655205583	0.00187441107967947	0.00177379495753429	0.00177104938557737
14.9545000000004	0.00153624267634945	0.00149672313307516	0.00188890500667134	0.00186776820825204	0.00179466733604375	0.00170098433573477	0.00156774440176987	0.00161405162758309	0.00178420723689079	0.00156800196133723	0.001850304950206	0.0016835259823738	0.00194044642515357	0.00176760204222568	0.00175189267936011
14.9650000000004	0.00151944463358789	0.0015044663904093	0.0019072418149708	0.00189408929365793	0.00181066573183422	0.00172889764409297	0.00151621393354917	0.00159217166489774	0.00183195747199374	0.00157222871180738	0.00166286467753765	0.00168669902305617	0.00202577581632479	0.00176159937262811	0.00173473009240319
14.9755000000004	0.00143962026932308	0.00152935609856565	0.00192518835153043	0.00192078362094361	0.00182501519308336	0.00185409741240216	0.0014958379436024	0.00160632867257769	0.00186508489380643	0.00157645546227753	0.00154292411007788	0.00162315016427656	0.00211110520749602	0.00175697249355193	0.00172659918229716
14.9860000000004	0.00141896443019162	0.0015327353400928	0.00192762241083889	0.00196498597587738	0.0018393646543325	0.00172401091516225	0.0015177115017857	0.00158117489822357	0.00188553402806088	0.00158068221274768	0.00167087759003318	0.00163317222404591	0.00218802950792	0.00176883389869315	0.00171846827219113
14.9965000000004	0.00140004292516872	0.0015222117255518	0.00191182512493581	0.00198430122331087	0.00185371411558164	0.00159776705795411	0.00160978171495251	0.00154904822480595	0.00186867018057691	0.00158490896321783	0.00169460794616939	0.00174305403861596	0.00222119726239751	0.00179162122855493	0.00171058566027501
15.0070000000004	0.00153026648926296	0.00155720804659635	0.00189602783903272	0.00200943506451412	0.00186806357683079	0.00174139557140545	0.00164327897190167	0.00151546400851601	0.00183643539324739	0.00158449070377611	0.00175088157092438	0.00177941560445741	0.0021341499113325	0.00181031856806415	0.00170375831566574
15.0175000000004	0.00145845891956569	0.00163444802469505	0.00188023055312964	0.00203456890571736	0.00188241303807993	0.00181390918179829	0.00166452842714344	0.00148126346899361	0.00181603890005182	0.0015887019136656	0.00176713928861185	0.00176392362954598	0.00203653867136276	0.00182356562246715	0.00169743088842558
15.0280000000004	0.00137768563396836	0.00172886913580616	0.0018719316399183	0.00205970274692061	0.00190016744229245	0.00168674414238643	0.00166818330685727	0.00144782767237629	0.00179661025176546	0.00159712899666785	0.00172233597640981	0.00172666523578512	0.00193892743139302	0.00183681267687016	0.00169270319676624
15.0385000000004	0.00156369796802794	0.00180140667372359	0.0018334461739363	0.00208360842178304	0.00191791423953167	0.00150744295175865	0.00165242634064687	0.00143188189815184	0.00177718160347911	0.00160897239064025	0.00181634409224271	0.00169657348191308	0.00186335325995938	0.00185005973127317	0.00168797550510689
15.0490000000004	0.00160473360343896	0.00183938409976651	0.00178451276818225	0.00210708896214297	0.00193566103677089	0.00161581823783651	0.00159664864377848	0.00145709670791914	0.00175129595927664	0.00162081578461264	0.00160609747240794	0.00162986302309686	0.00183120100516898	0.00186385862049872	0.00168381664883884
15.0595000000004	0.00159106626224563	0.00187603150293294	0.00173557936242819	0.00212543308818333	0.00195340783401011	0.00163187806776947	0.00154158370395934	0.00150503930767611	0.00171744210734917	0.00163265917858504	0.00159384210462727	0.00157780107369761	0.00187574914963446	0.00188051406645196	0.00168370335930589
15.0700000000004	0.00161914485246056	0.00183729782691289	0.00168664595667413	0.00213692866179869	0.00196578132193186	0.00163865779405613	0.00153718538945195	0.00154117124076529	0.00168353231070315	0.00164450257255743	0.00164052123453025	0.00155893366623413	0.00192475229146759	0.00189499313281749	0.00169594862756889
15.0805000000004	0.00184137987951269	0.00173476855543988	0.00165773883590937	0.00211536115965451	0.00197382074719484	0.00163791322262689	0.00150642554162446	0.00156209530072887	0.00164108502897844	0.0016556793571401	0.00143915713204313	0.00155357357497437	0.00197375543330072	0.00190355825826569	0.00170819389583231
15.0910000000004	0.00182267032589818	0.00170057640677583	0.00174852897943654	0.00209057807053236	0.00197749799469152	0.00188898950006947	0.00147426179108913	0.00158598584107876	0.00160575843378106	0.00166316921644539	0.00164594531262304	0.00158598592427212	0.00204664953472609	0.00190324941734142	0.00173117915281518
15.1015000000004	0.00163946408284545	0.00178731541275577	0.00185011899790758	0.00208670679429461	0.00198228514373918	0.00183158285481164	0.00149063216544545	0.00153896147563042	0.00158910057014251	0.00166359892373339	0.00184009815512978	0.00167487028471459	0.00210210312673075	0.00189710106910094	0.00175882054852365
15.1120000000004	0.00148578527089324	0.00184632697840933	0.00195170901637863	0.00208590125408856	0.00198498345786221	0.0016079398310407	0.0015422778723103	0.0014814675512972	0.00157079153295791	0.0016640286310214	0.00186685096369641	0.00173409307200165	0.00212763735092597	0.00191487765833287	0.00178646194423213
15.1225000000004	0.00155433403241258	0.00175984470728364	0.00205329903484967	0.0020850957138825	0.00198691827198535	0.00167501784745596	0.00161473690856821	0.00142398873807509	0.00154890942054788	0.00166513968319063	0.0016755861772041	0.00175967018433778	0.0021531715751212	0.00193775125936107	0.0018141033399406
15.1330000000004	0.00156170350928093	0.0016510790083589	0.00212177700211069	0.00208625484904084	0.0019888530861085	0.0018390701292276	0.00164146523725341	0.00136845454307205	0.00152702730813784	0.00166812443378281	0.00158786683786643	0.00175945804140659	0.002175954180257	0.00196062486038927	0.00184174473564907
15.1435000000004	0.00150032256903596	0.00165948523288066	0.0021549845109671	0.00209087801707793	0.00198899854292212	0.00164687201842642	0.00156677224288653	0.00133561267905954	0.00150514519572781	0.00166806909395833	0.0015589758144462	0.00173925055462912	0.00212502600765704	0.00198349846141747	0.00186910295042098
15.1540000000004	0.00173898586842848	0.00169416585259673	0.00219108544983856	0.00209550118511502	0.00198382618191391	0.00173480928188389	0.00148450150630212	0.00138801777635228	0.00150041077867759	0.00166648589921179	0.00149043259997856	0.00174064420264408	0.00210713287504867	0.0020037547186428	0.00189551849631748
15.1645000000004	0.00166234776361524	0.0017023604831002	0.00222718638871003	0.00211349810696869	0.00198960628827966	0.0017238328464322	0.0014930446544723	0.00145285135946506	0.00149809940553604	0.00167248340621922	0.00185202263901782	0.00183222560540874	0.00208843866560812	0.00202240030275893	0.00191937059131164
15.1750000000004	0.00161967629132627	0.00178632136792975	0.00226328732758055	0.00213941978754951	0.00199538639464541	0.0019747582042777	0.00161292194835673	0.00153719427591205	0.00151593020586915	0.00167848091322664	0.00184563797648951	0.00195336843274604	0.00206974445616758	0.00205224752327458	0.00193843570185524
15.1855000000004	0.0014178075781309	0.00189946779113539	0.00227587802289909	0.00219053111137004	0.00200116650101115	0.00174382336432104	0.00169402438064485	0.00161789808042559	0.00157167200114473	0.00168447842023407	0.00183132950730374	0.00203822832653155	0.00206385343719531	0.00208395650288974	0.00195637446311664
15.1960000000004	0.00147809204659027	0.00198601267062711	0.00225398931240475	0.00222450591233124	0.0020069466073769	0.00172407528941251	0.00176924245821264	0.00170625699559932	0.00162512943831129	0.00169047592724149	0.00198464823131353	0.00210031248036791	0.00210622077507094	0.00212011576048355	0.00197431322437804
15.2065000000004	0.00157821444910441	0.00199263502354249	0.00223210060191042	0.00223836015986003	0.00201272671374265	0.00172499155217022	0.00191047549939909	0.00174860118292989	0.0016851175798557	0.00168441731048903	0.00205184212394014	0.00203906525733058	0.00215001740006253	0.00215411465223068	0.00199627040627867
15.2170000000004	0.0016857448143652	0.00192308567225476	0.00221021189141608	0.00225221440738882	0.00201850682010831	0.00175385688652353	0.00197615433869794	0.00178948196211918	0.00173676589761659	0.00167054011020213	0.00185573166676762	0.00193855476012297	0.00220093890851891	0.00216680288592619	0.0020184788988737
15.2275000000004	0.00169618435373842	0.00186566856955643	0.00218971238884234	0.00226606865491761	0.00202736283378507	0.00163198682982753	0.00193824757830652	0.00182669857657986	0.00178753214961172	0.00165631996627393	0.0019866915765142	0.00188266814564337	0.0022518604169753	0.00217949111962169	0.00204240063999543
15.2380000000004	0.00162265761142095	0.00183406701779732	0.00222092258451087	0.00227401412577702	0.00203784797780888	0.00163514237966545	0.00189818428356997	0.00185848578816012	0.00183829840160685	0.00164164256415742	0.00208024448226452	0.00185123951307887	0.00227799514080388	0.0021921793533172	0.00206632238111715
15.2485000000004	0.00167704909372736	0.00188724038319005	0.00228208685624949	0.00227014204329979	0.0020483331218327	0.00166107398220602	0.00185090641298956	0.00185719983030154	0.00187580693500769	0.00162696516204092	0.00206153002302796	0.00182920779324212	0.00225970871990525	0.00220418520881522	0.00209114203749595
15.2590000000004	0.00188295573630872	0.00194804928420513	0.00234325112798812	0.00226485260090663	0.00205881826585652	0.00166395418257214	0.00182487940650999	0.00184974588090195	0.00189342889052041	0.00161228775992441	0.00197398307553504	0.00185668342098153	0.00223082361551679	0.00221090263328474	0.00211745855096154
15.2695000000004	0.00174151901960511	0.00202433758170188	0.00240441539972675	0.00225601975872432	0.00207433069391449	0.00185473680583689	0.00177862318649644	0.00185037313434984	0.00190955087675433	0.00159761035780791	0.00197677982616133	0.00192190576815126	0.00220210878278555	0.00221398148889543	0.00213792505955414
15.2800000000004	0.00171450402871938	0.00206496134436357	0.00246809571551143	0.0022307225923796	0.00209180507621591	0.00196173248144213	0.00169506400150216	0.00185855011005659	0.00186411947676581	0.00158528906187561	0.00200832192926695	0.00192919478520253	0.00217339395005431	0.0022023023881931	0.00215704334529959
15.2905000000004	0.00186478715754092	0.00204290949474327	0.00240898218465126	0.00221708311809398	0.0021133471030503	0.00211788348668991	0.00165577427539593	0.00184521675461803	0.00180705689711445	0.00157347978564105	0.00211381855582926	0.0019208363891064	0.00217521767408761	0.00218835402597921	0.00217184731793512
15.3010000000004	0.00186343844364143	0.00196437507951934	0.00233496896957361	0.00222343418721847	0.00212879774048179	0.0021695222120982	0.0017622449333145	0.00181920427112742	0.00176467888225796	0.00156302074146986	0.00195163341488583	0.00200363050912482	0.00217849831857757	0.00216864484111543	0.00218412069055855
15.3115000000004	0.00169299772610134	0.00191185301222029	0.00226095575449597	0.00223569490882594	0.00214737554889905	0.00208166194954637	0.001851241849297	0.00177016155569695	0.00173427928674874	0.00155256169729866	0.00197629777702327	0.00207544157666465	0.00214123572186019	0.00214874525237963	0.00219597229651344
15.3220000000004	0.00161256194745571	0.00192236683617498	0.00218694253941833	0.00224795563043341	0.00216854801278757	0.0019199127490407	0.00181458313005937	0.00169999559893489	0.00171915068968022	0.00154427571957165	0.00209603823542312	0.00204878955066322	0.00210397312514281	0.00213164475542337	0.00220782390246832
15.3325000000004	0.00196172415632488	0.00195182014167033	0.00212881787171501	0.00226253013738507	0.00218972047667608	0.00200427806768015	0.00180453166553374	0.00162031495629632	0.0017040220926117	0.00154142240795406	0.00188905863599514	0.00197348102809671	0.00206671052842543	0.00211454425846712	0.00221967550842321
15.3430000000004	0.00191730234150793	0.00198091105943341	0.00217180330212923	0.00228535379208364	0.00221101051254549	0.00208738589989801	0.00191068979119409	0.00157168816753489	0.00168889349554318	0.0015395319925774	0.00182739030579152	0.00194275978760395	0.00201361159025381	0.00209744376151086	0.00223614856076237
15.3535000000004	0.00175309215820015	0.00195495230035393	0.00221437565987199	0.0023081774467822	0.00223046055366767	0.00188170616701704	0.00206446520419281	0.00158479121034911	0.00169454504396242	0.00154351939507155	0.00180909945934592	0.00195643565865236	0.00199082727024564	0.00208829062657303	0.00225496674247201
15.3640000000004	0.00162374079111748	0.00192063124720357	0.00225694801761476	0.00233028353427806	0.00223608120374957	0.00196805982224618	0.00213544080328683	0.00161200030478428	0.00170313291728645	0.00153933255653258	0.00186167384651615	0.00194714039099383	0.00198920599033499	0.00208311117264369	0.00227824262176162
15.3745000000004	0.00175498139983594	0.00195910972301698	0.00229952037535752	0.00235495321982883	0.00224170185383148	0.00196651172968792	0.00200087127079607	0.00165840113046597	0.00171719963937717	0.00153514571799362	0.00185878675896454	0.00194952740748681	0.00198758471042434	0.00208627487066304	0.00230611171773565
15.3850000000004	0.00184619091641398	0.0020209953642669	0.00231116372913887	0.00238537312329096	0.00224732250391338	0.00186551576468536	0.00187609371760365	0.00170980127021286	0.0017871586513041	0.00153095887945465	0.00177560723752403	0.00200983019914002	0.00198140182041314	0.00210097473349642	0.00233446431020255
15.3955000000004	0.00196290763460138	0.0021205465146127	0.00232472757919648	0.00239330849593793	0.00225294315399528	0.00176756879365062	0.00190560020567023	0.00175566816184593	0.00182697103382384	0.00152677204091569	0.00192460527227216	0.00209526262337486	0.00196867952439721	0.00211597489176416	0.00236281690266945
15.4060000000004	0.00192040353987997	0.0022021066195973	0.00233829142925409	0.00238652260172246	0.00225856380407718	0.00186154819731939	0.00197144602779355	0.00180053031048995	0.00184189574643225	0.00153638798027526	0.0019341100342777	0.00197914284718255	0.00204858212436228	0.00213427423827107	0.00239441093206214
15.4165000000004	0.00187529019152448	0.00219380571794141	0.0023518552793117	0.00237973670750699	0.00226418445415908	0.00185600774364017	0.00199605505577269	0.00184206063880886	0.00184924898416379	0.00155547104201063	0.00196596765194673	0.00180108149285117	0.00213732759357129	0.00214449146685416	0.00242679704994838
15.4270000000004	0.00188161383012375	0.00212145996057073	0.00236711100845627	0.00237295081329152	0.00226885910831303	0.00181402094931058	0.00198969467640001	0.00187194197514919	0.00185574282521126	0.00156609420484337	0.00198381783716308	0.00179951440903025	0.0022260730627803	0.00215470869543724	0.00246142931414227
15.4375000000004	0.00195632719709864	0.00209029365753607	0.00237379631401812	0.0023674113902379	0.00227355933078004	0.00192461145568155	0.00197737458485824	0.0019204047553824	0.00186223666625874	0.00157211418739168	0.00209259884172083	0.0019642246577164	0.00232572519138001	0.00216492592402033	0.00249606157833615
15.4480000000004	0.0020474696576409	0.00220962728085035	0.00236879058213457	0.00236230343797098	0.00227825955324705	0.00185404333867182	0.00198311911815964	0.00192563362523158	0.00186420477429373	0.00157813416993999	0.00207104177698365	0.00215836264811409	0.00240312844107753	0.0021734919511093	0.00253069384253003
15.4585000000004	0.00208901813832663	0.00231881445613624	0.00236378485025103	0.00235457297150807	0.00228295977571405	0.00180585998365968	0.00197381067211254	0.00188147256462432	0.00185712141630544	0.0015841541524883	0.00212944721204826	0.00226968366330955	0.00239612099860106	0.00217351058223133	0.00255556476165751
15.4690000000004	0.00182710532879025	0.00226509869439101	0.00235877911836748	0.00233749267182689	0.00228737326465938	0.00186701376019006	0.00189716542034742	0.00184359312207253	0.00185003805831715	0.00159017413503662	0.00215796011019984	0.00227690365043236	0.00238953845381562	0.00217504291559339	0.0025740695982276
15.4795000000004	0.00184779014278608	0.00216376829301048	0.00236495880758533	0.00232046760243249	0.00229127956513922	0.0020013524503018	0.00182805956862992	0.00181556531164976	0.00182669046833562	0.00159187631959325	0.00227760275950801	0.00225388252561612	0.00238295590903018	0.00216646783990292	0.00259282873138183
15.4900000000004	0.00198367855874178	0.00211146480015552	0.00237857873376161	0.00231412023193591	0.00229392988143746	0.00183714738688392	0.00180261521111184	0.00177458868063081	0.00180372501949917	0.00159171760307895	0.00248786676944805	0.0022597839931445	0.00234947382597954	0.00217403868168886	0.00262023394838408
15.5005000000004	0.00211273891518282	0.00215434010878448	0.00238696950746157	0.0023183225957876	0.0023013973712584	0.00184862678461223	0.00183971751728572	0.00177324062613032	0.00179574983976598	0.00158890569710829	0.00233874880636311	0.00228096798910341	0.00230511904195391	0.00218465789159164	0.00264876070396206
15.5110000000004	0.00202446952727594	0.00219595568467224	0.00239536028116153	0.00232398266011609	0.00230695353590099	0.00186873688021788	0.00189209527333198	0.00179738185160202	0.00180454910139202	0.00158609379113762	0.00226082410154097	0.00233181406452196	0.00225764032159967	0.00222300169965141	0.00267743217419491
15.5215000000004	0.00189251814228689	0.00218793163453244	0.00240375105486149	0.00232964272444458	0.00231170265101395	0.00177190549808313	0.00206961607930219	0.00180470506792127	0.00180982308533612	0.00158344893084851	0.00242104034784631	0.0024317466832955	0.00221016160124542	0.002274363719459	0.00270610364442776
15.5320000000004	0.0020361314131617	0.00217306738442615	0.00239737741256539	0.00233515751514119	0.00231645176612692	0.00173119029188232	0.00225277567380127	0.00179642537659992	0.00181509706928022	0.00158239100453335	0.0026065448187859	0.00242473680561347	0.00216268288089117	0.0023257257392666	0.00273477511466061
15.5425000000004	0.00221569572117929	0.00221322999960377	0.00243574064780603	0.00233997014995061	0.00232326121901366	0.00184564872108863	0.00230577407820457	0.00178175858299251	0.00182037105322432	0.00158125139075766	0.00224544435455932	0.00238176286406654	0.00218072919063316	0.00237708775907419	0.00276055447815463
15.5530000000004	0.0018912397787605	0.00223313174819169	0.00248162225523118	0.00234478278476003	0.00233167333073743	0.00182196097971071	0.00218387513492288	0.00177702420644945	0.00182565256982167	0.00158114776712779	0.0023080889557141	0.0024145129179027	0.00227149636005731	0.00243314183261841	0.00278275364079355
15.5635000000004	0.00222787123204503	0.00224947576893365	0.00252750386265634	0.00236141475696609	0.0023510027641621	0.00190889705456039	0.00203016334003489	0.0017785557444703	0.00183093534186123	0.00159157894735957	0.0023436912771811	0.00241848400724132	0.00236408716349723	0.00249208332384621	0.00278899680514072
15.5740000000004	0.00227970535696552	0.00224731944794099	0.0025733854700815	0.00238082774973533	0.00237437298185535	0.00199667756603236	0.00188526283465482	0.0017934069186961	0.00182783180617629	0.00160201012759134	0.00234603033051906	0.00237059298622476	0.00245667796693715	0.0025498495445014	0.00278932326726452
15.5845000000004	0.00217437047046349	0.00225222803242252	0.0026256360809688	0.00239767057474798	0.0023977431995486	0.00197363829566143	0.00172819887306118	0.00181499405492598	0.00182600915140881	0.00161244130782312	0.00217479599128808	0.00235999635907056	0.00255217677037657	0.00261726487734535	0.00278705610649638
15.5950000000004	0.00252372188739025	0.00224386718283159	0.00264591749471829	0.00241028444245918	0.00242111341724185	0.00197061478565189	0.00161624501508706	0.00185973383739918	0.00183628379546398	0.00162287248805489	0.00224969209572097	0.00242435657163183	0.00263248688315006	0.00267648971590235	0.00278478894572825
15.6055000000004	0.00243317942331997	0.00226373170214819	0.00266619890846779	0.00243419945771745	0.0024444836349351	0.00187144327446637	0.00156927003314039	0.00187269609115315	0.00184070785321556	0.00163860167544792	0.00245096767667049	0.00252322656646362	0.00268883037800161	0.00273526329259708	0.00277525498407781
15.6160000000004	0.0022731729135901	0.0023397055177704	0.00268648032221728	0.00245811447297573	0.00246785385262835	0.00207539379648381	0.0015972489751817	0.0018787847505342	0.00183324305286156	0.00165114625341221	0.00266107523751675	0.00259837457352414	0.00276029119735048	0.00275359125894355	0.00276509174284077
15.6265000000004	0.00220739083853989	0.00242942711955989	0.00270873209117787	0.002482029488234	0.00248443868440461	0.00216052951942346	0.00172812783490571	0.00184858860548509	0.00182376187703906	0.00167254909852084	0.00272681784970731	0.00264163941696944	0.00283175201669935	0.00277191922529002	0.00274588655716141
15.6370000000004	0.00227901376350664	0.00251839257050941	0.00271386245017835	0.00250287685695318	0.0024985329221136	0.00201626317942067	0.0018465987170745	0.0018204374860125	0.00181428070121656	0.0017083466277365	0.00267292981667865	0.00265767107424291	0.00288134868163214	0.00279024719163649	0.00272668137148205
15.6475000000004	0.00219099401936261	0.00249139486761484	0.00270350529774968	0.00252167912797999	0.00251262715982258	0.00205723825242571	0.001905118026269	0.00180474203984415	0.00181510886062346	0.00174414415695217	0.00262824238007975	0.00257613233383851	0.00287608134481504	0.00280857515798275	0.00270786095901072
15.6580000000004	0.00228146948851182	0.00247086764568284	0.00269314814532101	0.00254282383380112	0.00252672139753157	0.00205528160998639	0.00193830769817993	0.00184365250758972	0.00183488390639447	0.00177994168616783	0.00274450282570593	0.00257102223467097	0.00290923754707829	0.00282187695978892	0.00269756313156091
15.6685000000004	0.00203475182724198	0.00244272365446921	0.00268279099289234	0.00256734600374372	0.00254143666063571	0.0021480906578931	0.00199628092649422	0.00190013685067659	0.00185465895216549	0.00181573921538349	0.00276976020496504	0.00263557769233836	0.00294309986961798	0.00283541977873184	0.00269154687095505
15.6790000000004	0.00201352161486229	0.00243949793516105	0.00267454734347414	0.00258787417861298	0.00255548429585729	0.00204053840111636	0.00206707267240929	0.00200495842420547	0.00189788531164786	0.00184753056059278	0.00282413015104417	0.00266121507372783	0.00297696219215767	0.00283991892713753	0.00268553061034918
15.6895000000004	0.00221002690663022	0.00247553280529886	0.00272354698760189	0.00260519391040814	0.00256866598566386	0.00224501752523847	0.00214238724163199	0.00212636154250634	0.0019391911398133	0.00188010643199176	0.00295550962444617	0.00269447567239376	0.00304768325905731	0.00283914049860626	0.00265383308798284
15.7000000000004	0.00208369579873687	0.00254373041036114	0.00279989913248558	0.002612825727833	0.00258101259348222	0.0023650119456698	0.00219966524676407	0.00221792630718319	0.0019802341442383	0.00193029051360718	0.00266376297145748	0.00273880080376891	0.00313154557712183	0.0028162056650072	0.00261961749310044
15.7105000000004	0.00221198760730342	0.00260404592839296	0.00287625127736927	0.00262117898341593	0.00259428727267087	0.00242746956696442	0.00224625198936337	0.00227964232958952	0.00203828018015571	0.00198047459522261	0.00279983666667092	0.00275122950533269	0.00312688407583251	0.00280250009961234	0.00258524102841167
15.7210000000004	0.00215371652476618	0.00255885703703109	0.00295260342225296	0.00262953223899885	0.00260791862019695	0.00239355954987764	0.00236607453505736	0.00233370729175664	0.00211650180299081	0.00202976855136858	0.00291877775515236	0.00265536004890937	0.00312166132586348	0.00279743500912128	0.0025508645637229
15.7315000000004	0.00246896317288545	0.00249487312527652	0.00299911154896679	0.00263955101283911	0.00262154996772304	0.00236986291895815	0.00253457226391759	0.00237051451565434	0.00219472342582591	0.00207060631555874	0.00290402397203679	0.0025775628642358	0.00311643857589445	0.00279236991863021	0.00251648809903413
15.7420000000004	0.00230175526039489	0.00246344120791128	0.00292348136827044	0.00265550772133451	0.00263402243996806	0.00243564162977445	0.00261681656867389	0.00240757015500393	0.00227294504866101	0.00211001597480473	0.00263485283008619	0.00256894420976117	0.0030828234727057	0.00278730482813915	0.00248041802034696
15.7525000000004	0.00232682806875661	0.00243393935017561	0.00282320353355675	0.00267146442982992	0.00264883038756228	0.00251604852707608	0.00258252608165466	0.00247376457498903	0.00234169871394654	0.00214583987843314	0.00276032557478152	0.00266581565611211	0.00301368942882749	0.00277461818989243	0.0024443921134297
15.7630000000004	0.00225711987976406	0.00242217741117212	0.00272292569884305	0.00267934363421977	0.00265931333826514	0.00254613458062168	0.00256692611239869	0.00254354087006216	0.00240508249286163	0.00217728650768449	0.00278928469629446	0.00279228891190455	0.00290812102549585	0.00275416343566529	0.00242618578187519
15.7735000000004	0.00234072258506789	0.0024767446438636	0.00262264786412936	0.00268853546912041	0.00266817129152003	0.00280563271544457	0.0026780139520468	0.00258180903901417	0.00246644593199335	0.00220873313693584	0.00257844766763224	0.00276095585382268	0.00280255262216421	0.00273663439642489	0.00241687616937269
15.7840000000004	0.00221074608203739	0.00255839603198468	0.00255627738038458	0.00271602141745061	0.00267702924477493	0.00266118589898301	0.00286081030690262	0.00262433206044402	0.00249814186556415	0.00224017976618719	0.00251384096911566	0.0026583800909505	0.00270287832825142	0.00272141178647551	0.00240928524123197
15.7945000000004	0.0021890818291882	0.00256838446489577	0.00258040994187347	0.00276049206255898	0.00268588719802982	0.00259792261162211	0.00294637188970235	0.00263892213950279	0.00253960086917031	0.00227162639543854	0.00262111197725683	0.00262598384993765	0.00267905742438796	0.00270369523451042	0.00240169431309125
15.8050000000004	0.00226028595540379	0.00253739534569254	0.00260550587188816	0.00280381415461463	0.00269474515128472	0.00260279395188748	0.00295702497771844	0.00268192585405723	0.00256321037005233	0.00229281746039819	0.00264887828420894	0.00261891020930489	0.0026909581810894	0.00269425293239931	0.00239574637220017
15.8155000000004	0.00209479519428429	0.00255074855733781	0.00263060180190286	0.00284713624667027	0.00270360310453961	0.00265444404105298	0.00294667269021428	0.00272831599675994	0.00257018302173018	0.0023123950572021	0.00269246573437122	0.00250385828512986	0.00272715369598404	0.0027073719808977	0.0023901618087321
15.8260000000004	0.00211190239652378	0.00262399236804677	0.00265651628902513	0.00289045833872592	0.00271303942838582	0.00259524120833725	0.00291490370803332	0.00279660588202603	0.00257193002293425	0.00232604887443046	0.00264534776933644	0.00237315540655642	0.00276334921087868	0.00272094210733946	0.00238388752505779
15.8365000000004	0.00221133634078414	0.00267412015270277	0.00266571871056895	0.00293139773252538	0.00272441880550932	0.00249125719424386	0.00289626897257496	0.00283979596078927	0.00257367702413832	0.00233116142808624	0.002775629958103	0.00235472446167971	0.00278165466771085	0.00273451223378122	0.00237761324138347
15.8470000000004	0.00216426936908195	0.00256744799324308	0.0026723312112475	0.00297055010263302	0.00273579818263282	0.00245098965567582	0.00304798206686352	0.00286836120733555	0.0025752759066138	0.00233627398174202	0.00274419616204973	0.00241626494350967	0.00276495572478557	0.00274873527179378	0.00237133895770916
15.8575000000004	0.00210756222222133	0.00243949785911547	0.00267894371192606	0.00300581955400027	0.00274717755975632	0.00260391220585231	0.00321620532495848	0.00280934212832954	0.00257546766116831	0.0023413865353978	0.00287314995291045	0.00253016726245949	0.00274864071513968	0.00277601654121038	0.00236897879481877
15.8680000000004	0.00212809002097309	0.00234872406380087	0.00268555621260461	0.00302724555594871	0.00275703415786416	0.00290976566723371	0.00319165263544406	0.00275440090631001	0.00257565941572283	0.00234649908905357	0.00283974171036937	0.00264711978558123	0.0027421210264309	0.00280329255226154	0.00236873737165495
15.8785000000004	0.00227337025610559	0.00231812048616913	0.00270454396081006	0.00303356609135197	0.00276509039024961	0.00279717923943679	0.0030498283163407	0.00271198310283743	0.00255803038115622	0.00236218064293502	0.002903762975422	0.00274612323663088	0.00273560133772212	0.00283250849393179	0.00236849594849113
15.8890000000004	0.00223725807255693	0.00231909239041932	0.002736513587256	0.00301891065014397	0.00277098737842718	0.0028627476548673	0.00292221533995546	0.00266479345159636	0.00251578732785479	0.00237810439519428	0.00267983245447666	0.00275867663837021	0.00272107854002434	0.00287783765865585	0.00237334559196949
15.8995000000004	0.00196484244771846	0.00237448062949813	0.00273955328980901	0.00297938759037503	0.0027747697839457	0.00310793474718868	0.00286875868741599	0.00262217816031579	0.00246540791479943	0.00237555547989043	0.00288935776375297	0.00269913490222275	0.00269129900118774	0.00291717348281256	0.00238046641545473
15.9100000000004	0.00195095470582303	0.00239916915270093	0.00274259299236203	0.00293699519700172	0.0027776996671014	0.00301109790636856	0.00276150055203055	0.00261201249436437	0.0024157789077991	0.00237300656458657	0.00293951974091947	0.00263768021607236	0.00266128268925091	0.00293279514452826	0.00238829857338992
15.9205000000004	0.00209851095994661	0.00232863442837508	0.00274563269491504	0.00289460280362841	0.00278062723473039	0.00278764801012796	0.00275911457809124	0.002598732161746	0.00236480881297449	0.00237076221314919	0.00275993254584288	0.00256919356164439	0.00262765586750312	0.00292832514645923	0.0023961307313251
15.9310000000004	0.00220360371195749	0.00224458400287694	0.00272848116820367	0.00285188707692148	0.00278355480235939	0.00284091503128483	0.00283861374874875	0.00258375798627424	0.00231383871814988	0.0023788730331562	0.00268570186640971	0.00245610879794112	0.00259402904575534	0.0029238551483902	0.00240396288926028
15.9415000000004	0.00204070893349062	0.0022034777179693	0.00273838551021631	0.00280270468354817	0.00278648236998838	0.00278809915615092	0.00286338239901735	0.0025882349911843	0.00226286862332527	0.00238761312445723	0.00269574292482035	0.002386518916807	0.00258250127048726	0.00291938515032117	0.00241137140405047
15.9520000000004	0.00198289796839045	0.00230060999725031	0.00276356470775632	0.00275352229017486	0.00279636488333867	0.00276271209531725	0.00276424751972497	0.00259033947693132	0.00219384280455991	0.00240132889590494	0.00257509919648456	0.0024345811870383	0.00262934544720131	0.00291490338709838	0.00241538697729948
15.9625000000004	0.00202583174757662	0.00236792541417411	0.00278874390529632	0.00271747855263369	0.00279657539007227	0.00290978419330106	0.00265551039747076	0.00257678984424513	0.00211917457206438	0.00241624295224453	0.00253718852315729	0.00252058801971981	0.00268469822848326	0.00291040000143085	0.00240884540203622
15.9730000000004	0.00205522705882862	0.00231632389551474	0.00281392310283632	0.00268601686914197	0.00279679967560159	0.00275020238555852	0.00253294971020534	0.00255136245181062	0.00203407757782071	0.00243115700858413	0.00238363225473634	0.00254591517340159	0.00274005100976521	0.0028945563047296	0.0023973945326011
15.9835000000004	0.00209065329990903	0.00220443277310878	0.00282834319832398	0.00264320477436309	0.00279702396113092	0.00272183054915893	0.00243321387446208	0.0025098563362859	0.00204982212318436	0.00244607106492372	0.00235677559997465	0.0024474217232423	0.00279027004705412	0.00284067552248364	0.00238327242957297
15.9940000000004	0.00206810951825387	0.00224485000318612	0.00279789314507739	0.0026112068911681	0.00279724824666024	0.00260715449092579	0.00240128706754778	0.00242225845085098	0.00207978705006192	0.00246098512126332	0.00239977550485927	0.00237339630437238	0.00277753001822595	0.00275279964538453	0.00236915032654484
16.0045000000004	0.00214746607842726	0.00239287175127871	0.00276736446533839	0.00259951793729431	0.00279747253218957	0.0024680087721452	0.00240667567208822	0.0023243159190939	0.0020978445113932	0.00247503042790015	0.00238509725205246	0.00233525069302244	0.00264925318934744	0.00265857223702501	0.00235393822351665
16.0150000000004	0.00206880327065793	0.00248285532800273	0.00273683578559939	0.00258782898342051	0.0027976968177189	0.00267349624099696	0.00240923772359454	0.00223270470844637	0.00211304989688744	0.00248436847635331	0.00240762247011868	0.00230311686467797	0.00251840217902374	0.00257611036141271	0.00233854445382185
16.0255000000004	0.00195683144243087	0.00241323933055422	0.00270583865649382	0.00257614002954672	0.0028069202007657	0.0024982051073687	0.00244911629838703	0.00213798883784008	0.00212796629789244	0.00249427052690012	0.00223152986009324	0.00226192964392987	0.00238755116870003	0.00249494329529506	0.00232310068578551
16.0360000000004	0.00193579942888473	0.00233202729863193	0.00267176598717026	0.0025666683740602	0.0028206055007116	0.00248876657710726	0.00248951897015289	0.00206777425109182	0.00214288269889744	0.00250530058163405	0.00210250541524353	0.00221865587875572	0.00226015262048107	0.00241377622917741	0.00230765046635026
16.0465000000004	0.00209017197178329	0.00230469240043436	0.0026296948689158	0.00255921244437995	0.0028342908006575	0.00261895236486998	0.00243028852245773	0.00203501633005519	0.00215897784783801	0.00251633063636798	0.00211360255334077	0.00217151269407541	0.00215175113054495	0.00233260916305976	0.00229073399003414
16.0570000000004	0.00194768986558292	0.0023136256649577	0.00258762375066134	0.00255255940706889	0.0028479761006034	0.00242846963986888	0.00229142065955361	0.00203852701655668	0.00218214548438952	0.00252736069110191	0.00212848300462477	0.00210638913499208	0.0021353172528479	0.00225605053332226	0.002267450365989
16.0675000000005	0.00198185915622326	0.00233956739062246	0.00254555263240688	0.00254931866232592	0.00286054654951029	0.00241517019440237	0.00215040964771861	0.00204414685157316	0.00220531312094104	0.00253839074583584	0.00212410130285601	0.00210264532869233	0.00212968753489048	0.00217997700215165	0.00224722572418009
16.0780000000005	0.00192152618988845	0.00235651848730697	0.00251161066860555	0.00256577466077968	0.00287262718355384	0.00242726332939203	0.00205649568747674	0.00206148544670116	0.00221069753274858	0.00254430701291268	0.00202568693144409	0.00210638430130938	0.00212405781693306	0.0021310458659792	0.00222700108237119
16.0885000000005	0.00198012887509099	0.00240444458390782	0.00252987625535067	0.00261101149575295	0.00288841390370801	0.00234211374387657	0.00199704911677878	0.00208297530591417	0.00217441832080189	0.00254997785046375	0.00203967170831597	0.002035013339282	0.00214210195361704	0.00211139899544919	0.00221911300580412
16.0990000000005	0.00191580075268385	0.00250615693426458	0.00255533708147072	0.00264387453050403	0.00290715308790091	0.00243906517007431	0.00199261961433304	0.00211275957657681	0.00213612283300473	0.00256141393797122	0.00195523147317631	0.00199851084209181	0.00218649018919377	0.00211497341563908	0.00221051905920366
16.1095000000005	0.00203888055840744	0.00259233613494764	0.00258079790759077	0.00266327141407816	0.00292832927333388	0.00247758078431838	0.00194336518351247	0.00209718229284737	0.00210821913019481	0.00257285002547869	0.00205388415271713	0.00205699909984333	0.00222258761124737	0.0021160951068208	0.00220010069393536
16.1200000000005	0.00193060132972025	0.00250677455120734	0.00260625873371082	0.0026826682976523	0.00294921933829054	0.00234496370279975	0.00198554699222747	0.00208617810382629	0.00208601322653845	0.0025814714563996	0.00205156393543538	0.00214392692271133	0.00225836078907684	0.00211337858752936	0.00218968232866706
16.1305000000005	0.00208115849079384	0.00237256414546365	0.00262403477573885	0.00270219510954191	0.0029701094032472	0.00213620652650912	0.00215485337556368	0.00206635979748363	0.00206380732288209	0.00257017377917735	0.00196490375052884	0.00217373007387246	0.00229413396690631	0.00211066206823792	0.00217926396339876
16.1410000000005	0.00193337348281809	0.00228282222728093	0.00263159343788193	0.00272329730225583	0.00299073983046943	0.00213680721045167	0.00221206887472658	0.0020213126575707	0.00204160141922574	0.00255787214029157	0.00210734618132213	0.00215826237853412	0.00230897991738132	0.00210794554894649	0.00217103836631967
16.1515000000005	0.00208765700700415	0.00228191448659415	0.00265227351349506	0.00274439949496974	0.00299770115145641	0.00219300857972412	0.00210568523882644	0.00199738129377431	0.00202699606545718	0.00253319486162883	0.0020449520946134	0.00213943362014426	0.00230845760040276	0.00210232033060391	0.00216573646015902
16.1620000000005	0.00193807309410497	0.00227581325485542	0.00267295358910819	0.00276436507837505	0.00300372674836806	0.00243146530168368	0.00200038629052866	0.00200286887606095	0.00201587429705318	0.00249148955910236	0.00191356216682496	0.00214117683698614	0.00229838481261209	0.00209196847630409	0.00216959484426899
16.1725000000005	0.00217162194978859	0.00231731679380508	0.00269363366472132	0.0027809718270871	0.00301558794879752	0.00216658282592892	0.00206765090409385	0.00201048263287062	0.00199939119398717	0.0024497842565759	0.00169029576110235	0.00210180876917018	0.00228831202482143	0.00207319310093314	0.00217610340114623
16.1830000000005	0.00226561679214293	0.00240241516508909	0.00271565544711803	0.00276362686002477	0.00302744914922699	0.00233849090790697	0.00211642711449163	0.00202240338570811	0.00196753192728116	0.00240807895404943	0.0018791734320041	0.00203927126338574	0.00227833668281404	0.00205183157859088	0.00218341247733088
16.1935000000005	0.00194721753688166	0.00245291568525071	0.00273632320322242	0.00275541613005033	0.00303931034965645	0.00226891512440952	0.00204767437420177	0.00202211600717908	0.00196219595669389	0.00236637365152297	0.00191725068061098	0.00211760249489363	0.00230266120654196	0.00203497325195554	0.00219072155351552
16.2040000000005	0.00200383372605955	0.00242837423585256	0.00275513490870296	0.00275931751327903	0.00305117155008591	0.00211958494440102	0.00190826588280854	0.0019843196248234	0.00195327628930528	0.00232223528170947	0.00180543974213853	0.00223456278782542	0.00236640143986062	0.00202433100484969	0.00220389631380511
16.2145000000005	0.00211013773465064	0.00239367336474371	0.00277394661418351	0.00276321889650773	0.00306303275051538	0.00231842532903525	0.0018635631423818	0.00194548861161332	0.00194003286049205	0.00227464091319317	0.00170946552447736	0.0022952518445757	0.00245102135867177	0.00205136552111705	0.00221845123506018
16.2250000000005	0.00233838092308885	0.00225077873303103	0.00279263046339584	0.00276712027973643	0.00307192652083764	0.00246445386321822	0.00193411770663319	0.00189075912548427	0.00192372837956121	0.00222678143981215	0.00215991949608576	0.00227327229849567	0.00253564127748292	0.00208163341650684	0.00223855860406269
16.2355000000005	0.00217348366061268	0.00212589865927706	0.0027857384397078	0.00277545557292336	0.00307756147924068	0.0022775752126848	0.00203569074832065	0.00187170268047266	0.00190742389863036	0.00217704583969692	0.00227127406673827	0.00222514986823708	0.00261091036769041	0.00211190131189662	0.00225906257647546
16.2460000000005	0.00212245389654025	0.00219369971506473	0.00278771828596978	0.00278782169334434	0.00308319643764373	0.00225567416481133	0.00199256413379169	0.00187726363786017	0.00189143967532154	0.0021273102395817	0.0022983414389085	0.00221954955797507	0.00261371368307852	0.00214216920728641	0.00227956654888823
16.2565000000005	0.00212436618981396	0.00231795185637681	0.00278969813223177	0.00280018781376492	0.00308883139604678	0.00229829549405796	0.00194066046566133	0.00192119475462135	0.00187681654690595	0.00207757463946648	0.00232300497467318	0.00230791612496807	0.00253813631447276	0.00217935294161292	0.00230212974123817
16.2670000000005	0.00216003616780633	0.00241186425891659	0.00279167797849376	0.00280324298328166	0.0030996621828818	0.00228828411764666	0.00193512373734507	0.00196669162956883	0.00186219341849036	0.00202783903935125	0.00250072394563338	0.00243805638858548	0.00244472785816991	0.00221807046745606	0.00231119531425362
16.2775000000005	0.00217407996086006	0.00241941794814159	0.00279846083677742	0.00282264117047236	0.00311402052754249	0.00232100405284022	0.0019520172458175	0.00202103429871364	0.00186986392370999	0.00197980499530442	0.00239330148532277	0.00247087049208809	0.00235131940186706	0.00227156614530195	0.00232023170089438
16.2880000000005	0.00218244107672002	0.00242687429920408	0.00279134417992457	0.00284130079398409	0.00312354636082822	0.00227742507858678	0.00196373792411644	0.00204580743327179	0.00188531302151418	0.00193286400252204	0.00220324861919989	0.00243565339753691	0.00227540813912453	0.0023235480400927	0.00232827575079688
16.2985000000005	0.00219097611826054	0.00246921816618048	0.00273920053226288	0.00283334333314447	0.00313120833333187	0.00243878580917414	0.00204619072495446	0.002034615786639	0.00189989051865259	0.00188695267096869	0.00218412027299326	0.00236480962743471	0.00226841402943092	0.0023797821745529	0.00234387563057303
16.3090000000005	0.00217431042382475	0.00251956393486899	0.00268705688460119	0.00282535988808029	0.00313708682624496	0.00230694976934922	0.00213825761539297	0.00201435820087574	0.00190428591860519	0.00184104133941534	0.0021924511405561	0.00224363875734741	0.0023302626317898	0.00241607450197569	0.002362497842298
16.3195000000005	0.00200579305898126	0.00244415190507693	0.00263491323693949	0.00281737644301611	0.0031419310256053	0.00220451058872205	0.00217030171224894	0.00198924067748842	0.00190558839329735	0.00179513000786198	0.00204451243371457	0.00221063463596737	0.0023992308916476	0.00242105399997622	0.00238112005402296
16.3300000000005	0.00204383765089419	0.0023266366553806	0.00258794353360913	0.00280939299795193	0.00314677522496565	0.00234277782947692	0.00209709073686252	0.00196072073832602	0.0019068908679895	0.00177029239150683	0.00219562497654798	0.00226115118780904	0.0024681991515054	0.00242603349797676	0.00239974226574793
16.3405000000005	0.00208599705679558	0.00227604253195075	0.00257318966896249	0.00278894027100651	0.00315161942432599	0.00227281901971234	0.00203954722548773	0.0019308470180236	0.00190819334268166	0.00175104057917864	0.00215392190853939	0.00234610398888432	0.00253195623295799	0.00243101299597729	0.00241679381137992
16.3510000000005	0.0020615731021307	0.00232936935185764	0.00258689637442334	0.00276824542208338	0.00316067334322038	0.00219320276905881	0.0020746271570822	0.00193509099407476	0.00190792764467898	0.00173865675365053	0.00226328874278096	0.00244418358815041	0.00257050521600309	0.00243092601610262	0.00243241747874581
16.3615000000005	0.00201654873923681	0.00237399465737173	0.00260060307988418	0.00274756959080741	0.00317828578371019	0.00220754188779626	0.00211973822125769	0.00191472811596075	0.00190669691732581	0.00175148855117773	0.00237010032127609	0.00259065492762353	0.00256712915572522	0.00242323931941653	0.00243880527924338
16.3720000000005	0.00207551036436423	0.00244098957454837	0.00261430978534503	0.00272525689373392	0.00319572746560313	0.00227776641722308	0.0020905464883964	0.00189939692101542	0.00190546618997264	0.00176432034870492	0.00243570056977583	0.0027357641007433	0.00256375309544736	0.00241041788325658	0.00244519575760092
16.3825000000005	0.00210408020166218	0.00251528706507687	0.00261369960917914	0.00269204209570309	0.00321316914749606	0.00215553655877265	0.00204030799019279	0.00188960858592484	0.00189811712766805	0.00177715214623211	0.00246931902469269	0.00272279360657296	0.00256037703516949	0.00240314784663718	0.00245231739173729
16.3930000000005	0.0017736387674707	0.00251734534180592	0.00262820526044595	0.00268256792783721	0.003230610829389	0.00210449152102445	0.00203856098841119	0.00189009223364338	0.00189835856420761	0.0017899839437593	0.00251910843932759	0.00264957403686329	0.00253714196588161	0.00238862202997327	0.00245943902587365
16.4035000000005	0.000217558908775264	0.00247375046066634	0.00263933103769288	0.00267596040327538	0.00324805251128193	0.00210919433888234	0.00206359855242785	0.00191784471911438	0.00192669940317345	0.00181368715382618	0.00246659253940039	0.0025036876243729	0.00251290499400035	0.00237083999269364	0.00245610999029922
16.4140000000005	0.00200966420566132	0.00245055956806906	0.00265045681493982	0.00266903372425566	0.00326549419317486	0.00212627011399086	0.00209521797771036	0.00196315437578622	0.00197090579769435	0.00184944520976988	0.00246318405620287	0.00232728822501863	0.0024653453339046	0.00236650338303741	0.00245130422965756
16.4245000000005	0.00201785522745696	0.00239753961438597	0.00266158259218675	0.00266210704523594	0.00327393158618952	0.00213901694484355	0.00220499273773808	0.00200311460862649	0.0020205671922147	0.00188627436464943	0.00248268022273636	0.00224174696152024	0.00241778567380885	0.00236583240551472	0.00244614911928044
16.4350000000005	0.00231627462699936	0.00232792221057641	0.00269920050587203	0.00265517205201683	0.00327444558406355	0.00213894451399734	0.00232825529232882	0.00207013085418284	0.00207022858673504	0.00192544046266127	0.00230616799651829	0.00224221170415107	0.00237583654677935	0.00236516142799202	0.00244092652088626
16.4455000000005	0.00226699920631985	0.0022820183792338	0.00271569895533346	0.00264822718568593	0.00327495958193759	0.00218592960086298	0.00235589246825429	0.00216212931048014	0.00211969285134692	0.0019646065606731	0.00238696265678205	0.00222670431634844	0.00235392207454661	0.00236449045046932	0.00243570392249209
16.4560000000005	0.00191693726366698	0.00226497013507087	0.0027321974047949	0.00264168767948923	0.00327547357981163	0.0023319186675923	0.00228434244336774	0.00222624479685618	0.00215900492569679	0.00200377265868494	0.00232086209346358	0.00216131958642241	0.00231288874856868	0.00237477632550971	0.00242934690184399
16.4665000000005	0.00215877523329659	0.00226695175443435	0.00274869585425633	0.00263899909456536	0.00326774883924854	0.00237097307515651	0.00223667086010281	0.00229227757148667	0.00219831700004666	0.00204293875669678	0.00216800759388082	0.00219298524936396	0.00230116928513987	0.00238764028350539	0.00242618000897016
16.4770000000005	0.00313743783833595	0.00229924116232022	0.00276298238022796	0.00263283308215929	0.00325669514222879	0.00229793273770959	0.002281932831491	0.00236459375802038	0.00220986603989165	0.00207785832162554	0.00232358822193602	0.00230122090955856	0.00228944982171105	0.00238301574109107	0.00242311045552684
16.4875000000005	0.00282602878206353	0.00235136215834157	0.00274340104402294	0.00262179840263897	0.00324832562577836	0.00233149504384627	0.00235823158313586	0.00235861433299872	0.00220485396489775	0.00211065464676226	0.00220357162245836	0.00237317303037542	0.00225673215687437	0.00235372808888016	0.00241404534314692
16.4980000000005	0.00195439263540523	0.00243706215927148	0.00270774370831329	0.0026230485837278	0.00323995843723079	0.00261249141379652	0.00243165192205308	0.00231605008898103	0.00216716041723746	0.00214345129623136	0.00221334945394855	0.00233116082536168	0.00219202312150487	0.00231790278657387	0.00239337944855677
16.5085000000005	0.00202061253972059	0.00251422307010965	0.00267208637260364	0.00263420024032744	0.00323220357820238	0.00249608098539925	0.00242308728435641	0.00227865674219005	0.00211211085036341	0.00217624794570045	0.00212546640522907	0.00231660153156675	0.00212550235927089	0.00226724292946144	0.00236581163499079
16.5190000000005	0.00207788480351289	0.00249766162482222	0.00263642903689399	0.00264535189692707	0.00323024574498737	0.00251082140987401	0.00238301455912047	0.0022406043474027	0.00205865790473665	0.00220859264847671	0.00224218190953373	0.00232287456724984	0.00204890980441712	0.00219959479784439	0.00233824382142482
16.5295000000005	0.00197560661361752	0.00247979367479827	0.00259842459655718	0.00265650355352686	0.00322828791177236	0.00244081643313008	0.00240883144697371	0.00220875563640147	0.00200520495910989	0.00222557116372122	0.00224438327991378	0.00222720671388384	0.00197231724956335	0.00213194666622735	0.00231067600785884
16.5400000000005	0.00210067131569097	0.00248314960521113	0.00259331436847454	0.00267107431766277	0.00322633007855735	0.00243488830636843	0.00245521738568947	0.00223489171726879	0.00195175201348313	0.00224254967896576	0.00205297215684962	0.00214950470085469	0.0019430031035147	0.0020642985346103	0.00228142304058913
16.5505000000005	0.00215465684738264	0.00238268665927851	0.00260579443202478	0.00268564508179867	0.00323059082219974	0.00234623249273275	0.00252988937815992	0.0022570919002034	0.001911465375482	0.00226034370001458	0.00191101229069184	0.00215848247802731	0.00199241146822378	0.00199437960455633	0.00225090620804184
16.5610000000005	0.00207964177717301	0.00228089976119558	0.00261827449557502	0.00270453267761808	0.00322486221814266	0.00237011695602703	0.00261004928802168	0.00225862166685301	0.00187776189129236	0.00227509966711938	0.00204265093975963	0.0022140165594065	0.00206310807626249	0.0019199190776294	0.00223024901727105
16.5715000000005	0.00204946732426935	0.00228823092704186	0.00263075455912527	0.0027275430052809	0.00321534312791156	0.00243124497036445	0.00259828228599995	0.00225934037226413	0.00185245316141801	0.00228953583907235	0.00205638976959084	0.00217475244438257	0.00213380468430121	0.00184848770963086	0.00220810216032378
16.5820000000005	0.00204860154099551	0.00237427554484818	0.0026530432700614	0.00276940890580033	0.00320582403768047	0.00267086159869524	0.00247608426796798	0.00226255556756691	0.00187324512471802	0.00230397201102531	0.00219610370155308	0.00213175517221886	0.00220450129233992	0.00181519701038256	0.00218402734041977
16.5925000000005	0.00210247625173824	0.00242616828663336	0.00261970785970534	0.00279763768325891	0.00319630494744937	0.00259436883792888	0.0023486115771977	0.00225348518504371	0.00190992458549878	0.00231840818297828	0.00221037727112674	0.00211279165790694	0.00224551502665077	0.00180243286952655	0.00215995252051576
16.6030000000005	0.00206621714358645	0.00240585974968099	0.00258654419508767	0.00280837510082193	0.00318678585721827	0.00260255236458993	0.00227658457506637	0.00226148746333973	0.00195070037259092	0.00232923037131983	0.00213233973834112	0.00217123147724701	0.00228213985822533	0.00179405195740736	0.00214441658238698
16.6135000000005	0.00203562270612197	0.00238563202687815	0.00255338053047	0.00281850978206673	0.00317726676698718	0.00264126711776318	0.00226005168085183	0.00227645720680325	0.00199328656208437	0.00232285768965979	0.00207743223927485	0.00225629451025719	0.00233054479816044	0.00181897489483481	0.00213008722537812
16.6240000000005	0.00195365214143846	0.00233683397236848	0.00252021686585233	0.00282864446331152	0.00317134183333851	0.00277516820225285	0.00234814621819903	0.00227712150132955	0.00203930776453862	0.00231605103345007	0.00235142072706054	0.00240691119305773	0.00237894973809554	0.00184962560608585	0.00211188029140114
16.6345000000005	0.0019886952759885	0.00228498426669865	0.00250442530046177	0.00284156960729734	0.00317233104944716	0.00247465330087661	0.00243270017933968	0.00227391832845607	0.00208532896699288	0.00230714683358425	0.00221257482808609	0.00251815598963206	0.00242474968599851	0.0018802763173369	0.00209246161462194
16.6450000000005	0.00197217995049854	0.00224800361705061	0.00254583640212707	0.00285851820918807	0.0031733202655558	0.00242709888889996	0.00247173668382426	0.00225729068372618	0.00212972860150347	0.00229824263371842	0.00201222930530353	0.00312066988540004	0.00243080021040086	0.00191092702858794	0.00207304293784273
16.6555000000005	0.00163664312417041	0.00226845551221669	0.00258699398267396	0.0028754668110788	0.00317430948166444	0.00258598861545838	0.00249725996845346	0.00227743167410635	0.00216801050241011	0.0022893384338526	0.00209163503683409	0.00389256403626362	0.00242166108583494	0.00194231081992198	0.00205277313723034
16.6660000000005	0.0015970675190117	0.00228423499011419	0.00262815156322086	0.00288036167198803	0.00317930117622686	0.00262048112888682	0.00246256156281048	0.00229955530475907	0.00220629240331675	0.00228043423398677	0.00220263451651468	0.00407195380032469	0.00242566738109326	0.00197381679126981	0.00204012104492715
16.6765000000005	0.00200361688497218	0.00225341732370934	0.00266742493167984	0.00288262420201958	0.00319444186479159	0.00240511016427935	0.00228482025680402	0.0023489583935144	0.00222648149970792	0.00227261101968503	0.0021950977108421	0.00338370415467621	0.00242967367635157	0.00200268574128762	0.00202831956523473
16.6870000000005	0.00210359300444042	0.00224028772729097	0.00263489197912397	0.00288285774503394	0.00321243851075516	0.00236314597218382	0.00211743188081261	0.00239365017439491	0.00223640295338564	0.00226540090167326	0.00217001604985517	0.00261176486061865	0.00244916886969585	0.00202122165428051	0.00202031889550653
16.6975000000005	0.00208338780859294	0.00217370719996574	0.00258119193091045	0.0028920565089804	0.00322938098637902	0.00249428226312432	0.00217864380211115	0.00245143909219141	0.00226927991705063	0.00225641562409029	0.0022920747307496	0.00256712011742401	0.00250236840675117	0.0020347472532358	0.00202068457279936
16.7080000000005	0.00216202556163408	0.00208467178805576	0.00252749188269693	0.00288973967133931	0.00324180784305602	0.0025288815629517	0.00226534088423056	0.00241733832896311	0.00231921304420485	0.00224708741795391	0.00222081046766835	0.00256507476176514	0.00252380717779191	0.00206015519013175	0.00202542460537541
[truncated: 1,076 more rows]
