# Supplementary material for: On the interdependence of insertion forces, insertion speed, and lubrication: Aspects to consider when testing cochlear implant electrodes
Source: PLoS One. 2024 Jan 24;19(1):e0295121. doi: 10.1371/journal.pone.0295121 (PMC10807833; doi:10.1371/journal.pone.0295121)
Supplement: S1 Data — Data of CI electrode array insertion testing. (ZIP) [file pone.0295121.s004.zip › Data/Fig5.dat]

pos_mm	per90_v01_mms_snap_Ns2	per90_v025_mms_snap_Ns2	per90_v05_mms_snap_Ns2	per90_v1_mms_snap_Ns2	per90_v2_mms_snap_Ns2	per50_v01_mms_snap_Ns2	per50_v025_mms_snap_Ns2	per50_v05_mms_snap_Ns2	per50_v1_mms_snap_Ns2	per50_v2_mms_snap_Ns2	per10_v01_mms_snap_Ns2	per10_v025_mms_snap_Ns2	per10_v05_mms_snap_Ns2	per10_v1_mms_snap_Ns2	per10_v2_mms_snap_Ns2
4-7	0.0905816713838523	0.0898968968065929	0.109257621133123	0.117277042834949	0.131212480345029	0.0971259980144925	0.130570057897447	0.121665743591806	0.109819930135259	0.154749017021166	0.100984471004635	0.123820721600512	0.108398460829806	0.136268334392534	0.119233410209728
7-10	0.0783761636998696	0.0921612674858726	0.104566115869037	0.12111564164292	0.129079926786626	0.0903604545098152	0.101174671036736	0.125009069272883	0.106964262350912	0.134088602270131	0.0841582288159055	0.0973571566634463	0.106075147892175	0.126096756736679	0.121635367909941
10-13	0.087207742418523	0.0829025985788996	0.103441525380473	0.117918517130028	0.134809255797067	0.0858196841167842	0.0994219054556932	0.115044064822341	0.11997066158314	0.121287219577386	0.0959813889613452	0.0912721636658369	0.101369120893483	0.113356751494616	0.110116160761062
13-16	0.0834367656780268	0.0824292449751113	0.0984224922560666	0.118567744690084	0.113560434705311	0.0883459536253964	0.111044990087322	0.106312732391139	0.143108788175711	0.139264741576337	0.0906647781632919	0.08792334864998	0.0984852309573635	0.109250536061412	0.111066531624013
16-19	0.120954701711531	0.0802198055815737	0.0896870787896276	0.111620187957574	0.127507305278481	0.0920944912085823	0.107563120200684	0.112257567511816	0.144796770745907	0.155247056784948	0.0883245039327109	0.11813798443729	0.0963681640112474	0.117367427401349	0.158381706763153
19-22	0.0847329322410752	0.0820716996999565	0.0996388318986027	0.112866837944602	0.130793776097128	0.0891135352700808	0.107790687418353	0.14213344617398	0.151041774019347	0.2006681773562	0.0917864077401829	0.101536180957456	0.109184118988405	0.133396556587721	0.192222105542249
22-25	0.0813642916188327	0.0817747144643281	0.0907015959189063	0.127574419696083	0.154574504504994	0.0887525383310441	0.101454649754055	0.109370702476049	0.137377405486004	0.207113129109192	0.0879118241554957	0.104108461742934	0.130747635096844	0.21263808752217	0.389843312868089
25-28	0.0870870353408055	0.0987976898336326	0.117830147321786	0.161231886191751	0.198899310098842	0.107924337437879	0.126904481626543	0.16453671855014	0.216462434362748	0.300519191203121	0.0963735854540527	0.139676224177337	0.203886548939313	0.369119673216256	0.535640479059467
