# Supplementary material for: On the interdependence of insertion forces, insertion speed, and lubrication: Aspects to consider when testing cochlear implant electrodes
Source: PLoS One. 2024 Jan 24;19(1):e0295121. doi: 10.1371/journal.pone.0295121 (PMC10807833; doi:10.1371/journal.pone.0295121)
Supplement: S1 Data — Data of CI electrode array insertion testing. (ZIP) [file pone.0295121.s004.zip › Data/Fig6.dat]

v_mms	per90_f_N	per50_f_N	per10_f_N	per90_w_Nm	per50_w_Nm	per10_w_Nm	per90_snap_Ns2	per50_snap_Ns2	per10_snap_Ns2
0.1	0.0462919551362202	0.0638283428066049	0.0687635465033267	0.168550247693742	0.208647504993203	0.209139952682957	0.0870870353408055	0.107924337437879	0.0963735854540527
0.25	0.0394261248822778	0.059555081389792	0.0661139458746219	0.157301106841176	0.195318437793849	0.205463134767545	0.0987976898336326	0.126904481626543	0.139676224177337
0.5	0.0394359767556844	0.0522412771267471	0.0657414713229626	0.165248632937095	0.182392468290677	0.209133928125315	0.117830147321786	0.16453671855014	0.203886548939313
1	0.0374041558905275	0.047291786340667	0.064772533411247	0.174228424173095	0.17848727354039	0.207267983377502	0.161231886191751	0.216462434362748	0.369119673216256
2	0.0374030075095453	0.041865455901315	0.0645814214786649	0.180709618220157	0.175036152910225	0.210858781785652	0.198899310098842	0.300519191203121	0.535640479059467
